# Supplementary material for: Lack of activity of recombinant HIF prolyl hydroxylases (PHDs) on reported non-HIF substrates
Source: eLife. 2019 Sep 10;8:e46490. doi: 10.7554/eLife.46490 (PMC6739866; doi:10.7554/eLife.46490)
Supplement: Table 1—source data 2. — The secondary structures of metazoan HIF-α (upper panel) and reported non-HIF PHD substrates (human; lower panel) were predicted by PSIPRED (Jones, 1999) and, where possible, referenced to crystallographic data from the protein data bank (PDB). Predicted structural elements are defined as alpha-helical (red), beta-strand (blue), or coiled/no secondary structure (uncoloured). Note, PSIPRED does not define detailed secondary structures, such as bends/turns (green) and beta-bridges (start of a strand; yellow). Input sequences for PSIPRED were 30-mer in length with the target proline (bold) sited centrally. To limit duplication, for sequences containing multiple target residues in close proximity (i.e., less than five residues apart), only one sequence corresponding to the N-terminal target proline is shown. Metazoan HIF sequences which support human PHD2 catalytic activity in vitro are included (Loenarz et al., 2011): dr, Danio rerio; bf, Branchiostoma floridae; sp, Strongylocentrotus purpurtas; mm, Mus musculus; nv, Nasonia vitripensis; ta, Trichoplax adhaerens. Italicised PDB codes indicate substrates crystalized in complex with a PHD; ‘-' denotes end of resolved structure. [file elife-46490-table1-data2.xlsx]

## Sheet: Table 1
	Substrate	Uniprot Acc #	Target Site(s)	PHD Isoform	Reference
	ACACB	O00763-1	P343; P450; P2131	PHD3	German et al, 2016
	ACTB	P60709-1	P307; P322	PHD3	Luo et al, 2014
	ADRB2	P07550-1	P382; P395	PHD3	Xie et al, 2009
	AKT1	P31749-1	P125; P313; P318; P423	PHD2	Guo et al, 2016
	ATF4	P18848-1	P156; P162; P164; P167; P174	PHD3	Koditz et al, 2007
	CENPN	Q96H22-1	P311	PHD2	Moser et al, 2015
	CEP192	Q8TEP8-3	P2313	PHD1	Moser et al, 2013
	EEF2K	O00418-1	P98	Not defined	Moore et al, 2015
	EPOR	P19235-1	P443; P450	PHD3	Heir et al, 2016
	FLNA	P21333-1	P2317; P2324	PHD2	Segura et al, 2016
	FOXO3	O43524-1	P426; P437	PHD1	Zheng et al, 2014
	IKBKB	O14920-1	P191	PHD1	Cummins et al, 2006
	MAPK6	Q16659-1	P25	PHD3	Rodriguez et al, 2016
	NDRG3	Q9UGV2-1	P294	PHD2	Lee et al, 2015
	PDE4D	Q08499-1	P29; P382; P419	PHD2	Huo et al, 2012
	PKM	P14618-1	P403; P408	PHD3	Luo et al, 2011
	POLR2A	P24928-1	P1465	PHD1	Mikhaylova et al, 2008
	PPP2R2A	P63151-1	P319	PHD2	Di Conza et al, 2017
	SPRY2	O43597-1	P18; P144; P160	PHD1, 2, 3	Anderson et al, 2011
	TELO2	Q9Y4R8-1	P374; P419; P422	PHD3	Xie et al, 2012
	THRA	P10827-1	P160; P162	PHD2, 3	Xie et al, 2015
	TP53	P04637-1	P142	PHD1	Ullah et al, 2017
	TP53	P04637-1	P359	PHD3	Rodriguez et al, 2018
	TRPA1	O75762-1	P394	PHD2	Takahashi et al, 2011

## Sheet: Table 1 Supplement 1
	Peptide Name	Sequence							Rank
	ACACB/438-462	DEGLEAAERIGFPLMIKASEGGGGK	49						1
	ACACB/445-462	ERIGFPLMIKASEGGGGK	57						3
	ACTB/295-319	ANTVLSGGTTMYPGIADRMQKEITA	5						4
	ACTB/310-334	ADRMQKEITALAPSTMKIKIIAPPE	6						5
	ADRB2/370-394	QEKENKLLCEDLPGTEDFVGHQGTV	3						6
	ADRB2/383-407	GTEDFVGHQGTVPSDNIDSQGRNCS	4						8
	AKT1/113-137	QEEEEMDFRSGSPSDNSGAEEMEVS	45						13
	AKT1/115-134	EEEMDFRSGSPSDNSGAEEM	58						14
	AKT1/301-325	KDGATMKTFCGTPEYLAPEVLEDND	46						15
	AKT1/307-328	KTFCGTPEYLAPEVLEDNDYGR	59						16
	AKT1/311-330	GTPEYLAPEVLEDNDYGRAV	64						17
	ATF4/144-168	LPESLTKPDQVAPFTFLQPLPLSPG	1						20
	ATF4/157-182	TFLQPLPLSPGVLSSTPDHSFSLEL	54						21
	CENPN/299-323_iso1	SPHLLEALKSLAPAGIADAPLSPLL	35						23
	CENPN/299-323_iso3	SPHLLEALKSLAPAALVCRIQKLLC	44						24
	CENPN/308-317_iso3	SLAPAALVCR	60						25
	CEP192/2303-2326	DVKWHLSSLAPPYVKGVDESGDVF	8						26
	CEP192/2306-2317	WHLSSLAPPYVK	61						27
	EEF2K/86-110	KHAIQKAKHMPDPWAEFHLEDIATE	32						28
	EPOR/434-458	QLLRPWTLCPELPPTPPHLKYLYLV	42						29
	EPOR/441-455	LCPELPPTPPHLKYL	62						30
	FLNA/P2310-2333	VKFNEEHIPDSPFVVPVASPSGDAR	13						31
	FOXO3/414-438	FPYTTKGSGLGSPTSSFNSTVFGPS	14						32
	FOXO3/425-448	SPTSSFNSTVFGPSSLNSLRQSPMQ	15						33
	HIF1A/556-574	DLDLEMLAPYIPMDDDFQL	17						35
	IKBKB/180-204	TSFVGTLQYLAPELLEQQKYTVTVD	23						36
	MAPK6/13-37	GFDLGSRYMDLKPLGCGGNGLVFSA	36						42
	NDRG3/282-306	TTLLKMADCGGLPQVVQPGKLTEAF	24						44
	PDE4D/17-41	GSDSAGGATLKAPKHLWRHEQHHQY	20						45
	PDE4D/370-394	LMHSSSLTNSSIPRFGVKTEQEDVL	21						46
	PDE4D/407-431	HVFRIAELSGNRPLTVIMHTIFQER	55						49
	PKM/391-415	HLQLFEELRRLAPITSDPTEATAVG	25						54
	PKM/396-422	EELRRLAPITSDPTEATAVGAVEASFK	26						55
	PPP2R2A/308-332	VKIWDLNMENRPVETYQVHEYLRSK	69						56
	PPP2R2A/311-329	WDLNMENRPVETYQVHEYL	68						57
	POLR2A/1456-1476	ENIMLGQLAPAGTGCFDLLLD	27						58
	SPRY2/6-30	QSGNGSQPLLQTPRDGGRQRGEPDP	28						59
	SPRY2/132-156	EQRLLGSSFSSGPVADGIIRVQPKS	29						60
	SPRY2/148-172	GIIRVQPKSELKPGELKPLSKEDLG	30						61
	TELO2/362-386	KAVLICLAQLGEPELRDSRDELLAS	16						62
	TELO2/409-433	VAEVVSARIHPEGPPLKFQYEEDEL	56						63
	THRA/149-173	EMIRSLQQRPEPTPEEWDLIHIATE	33						64
	TP53/347-371	ALELKDAQAGKEPGGSRAHSSHLKS	70						68
	TRPA1/382-406	TVQQPYGLKNLRPEFMQMQQIKELV	31						69
	TRPA1/386-405	PYGLKNLRPEFMQMQQIKEL	63						70

## Sheet: Replicate
		3H Hyp assay	IVTT MSMS Hydroxylation assay		Peptide MS Hydroxylation assay
	Substrate	Replicate #	Target Residue	Replicate #	Peptide Name	Replicate #
	ACACB	2	P343	2	NT	-
			P450	2	ACACB/438-462	1
					ACACB/445-462	1
	ACTB	2	P307	2	ACTB/295-319	3
			P322	2	ACTB/310-334	3
	ADRB2	1	P382	1	ADRB2/370-394	3
			P395	1	ADRB2/383-407	3
	AKT1		P125	2	AKT1/113-137	3
					AKT1/115-134	3
			P313, P318	2	AKT1/301-325	3
					AKT1/307-328	3
					AKT1/311-330	3
			P423	2	NT	-
	ATF4	2	P156, P162, P164, P167	1	ATF4/144-168	3
			P174	1	ATF4/157-182	3
	CENPN/iso1	2	P311	1	CENPN/299-323_iso1	1
					CENPN/299-323_iso3	1
					CENPN/308-317_iso3	1
	CEP192	2	P2313	1	CEP192/2303-2326	3
					CEP192/2306-2317	3
	EEF2K	2	P98	2	EEF2K/86-110	3
	EPOR	2	P443, P450	2	EPOR/434-458	3
					EPOR/441-455	3
	FLNA	2	P2317, P2324	1	FLNA/P2310-2333	3
	FOXO3	2	P426, P437	2	FOXO3/414-438	3
					FOXO3/425-448	3
	IKBKB	2	P191	1	IKBKB/180-204	3
	MAPK6	2	P25	1	MAPK6/13-37	1
	NDRG3	2	P294	2	NDRG3/282-306	3
	PDE4D	2	P19	-	PDE4D/17-41	3
			P381	1	PDE4D/370-394	3
			P419	1	PDE4D/407-431	3
	PKM	1	P403, P408	1	PKM/391-415	3
					PKM/396-422	3
	PPP2R2A	2	P319	1	PPP2R2A/308-332	1
					PPP2R2A/311-329	1
	POLR2A	NT	P1465	NT	POLR2A/1456-1476	3
	SPRY2	2	P18, P144, P160	1	SPRY2/6-30	3
					SPRY2/132-156	3
					SPRY2/148-172	3
	TELO2	1	P374	1	TELO2/362-386	3
			P419, P422	-	TELO2/409-433	3
	THRA	2	P160, P162	2	THRA/149-173	1
	TP53	2	P142	1	NT	-
			P359	1	TP53/347-371	1
	TRPA1	1	P394	1	TRPA1/382-406	3
					TRPA1/386-405	3

## Sheet: Table 1—source data 2
	Gene	Target site	Predicted Secondary Structure																																Observed Structure from PDB
	hsHIF1A	NODD (P402)		D	K	L	K	K	E	P	D	A	L	T	L	L	A	P	A	A	G	D	T	I	I	S	L	D	F	G	S	N	D									-	D	A	C	T	L	L	A
		CODD (P564)		F	S	T	Q	D	T	D	L	D	L	E	M	L	A	P	Y	I	P	M	D	D	D	F	Q	L	R	S	F	D	Q								-	D	L	D	L	E	M	L	A
	hsEPAS1	NODD (P405)		T	K	L	K	E	E	P	E	E	L	A	Q	L	A	P	T	P	G	D	A	I	I	S	L	D	F	G	N	Q	N
		CODD (P531)		T	Q	T	D	F	N	E	L	D	L	E	T	L	A	P	Y	I	P	M	D	G	E	D	F	Q	L	S	P	I	C
	hsHIF3A	ODD (P492)		I	A	Q	D	A	D	A	L	D	L	E	M	L	A	P	Y	I	S	M	D	D	D	F	Q	L	N	A	S	E	Q
	drHIF	CODD		F	N	C	D	Q	C	E	L	D	L	D	S	L	A	P	Y	I	P	M	H	G	E	D	F	L	L	T	P	I	I
	bfHIF	NODD		Q	A	L	R	D	S	P	E	D	L	T	R	V	A	P	A	A	G	D	A	M	I	P	L	G	F	P	S	A	D
	bfHIF	CODD		T	K	R	P	L	T	A	E	E	L	S	Y	R	A	P	Y	I	P	A	Y	Q	M	P	L	N	P	P	N	N	A
	spHIF	NODD		N	S	S	Q	A	V	E	E	K	L	A	Y	L	A	P	T	A	G	D	V	M	I	E	L	D	P	S	D	S	Q
	spHIF	CODD		A	K	Q	Q	I	P	C	D	E	L	A	M	R	A	P	Y	I	P	M	G	E	D	F	D	L	S	T	D	P	L
	ppHIF	CODD		E	N	Q	N	M	D	L	D	E	F	D	M	R	A	P	F	I	P	L	S	N	E	L	L	M	L	N	Q	D	D
	mmHIF	NODD		T	V	L	K	D	E	P	E	D	L	T	H	L	A	P	S	G	G	D	T	C	V	P	L	P	T	L	I	P	D
	mmHIF	CODD		E	N	H	S	M	D	S	D	E	F	E	M	R	A	P	Y	I	P	P	S	N	E	L	L	L	F	L	D	H	E
	nvHIF	ODD		S	E	A	V	D	E	S	N	E	L	Q	N	R	A	P	Y	I	P	P	P	T	G	D	A	A	L	M	C	D	S
	taHIF	ODD		A	V	P	I	N	E	K	E	D	Y	D	D	L	A	P	F	V	P	P	P	S	F	D	N	R	L	Y	D	N	R				-	P	I	N	E	K	E	D	Y	D	D	L	A
	ACACB	P343		Y	A	N	V	E	L	I	V	D	I	A	K	R	I	P	V	Q	A	V	W	A	G	W	G	H	A	S	E	N	P			Y	A	N	V	E	L	I	V	D	I	A	K	R	I
		P450		D	V	D	E	G	L	E	A	A	E	R	I	G	F	P	L	M	I	K	A	S	E	G	G	G	G	K	G	I	R			D	V	D	E	G	L	E	A	A	E	R	I	G	F
	ACTB	P307		L	Y	A	N	T	V	L	S	G	G	T	T	M	Y	P	G	I	A	D	R	M	Q	K	E	I	T	A	L	A	P			L	Y	A	N	T	V	L	S	G	G	T	T	M	Y
		P322		G	I	A	D	R	M	Q	K	E	I	T	A	L	A	P	S	T	M	K	I	K	I	I	A	P	P	E	R	K	Y			G	I	A	D	R	M	Q	K	E	I	T	A	L	A
	ADRB2	P382		V	E	Q	E	K	E	N	K	L	L	C	E	D	L	P	G	T	E	D	F	V	G	H	Q	G	T	V	P	S	D
		P395		L	P	G	T	E	D	F	V	G	H	Q	G	T	V	P	S	D	N	I	D	S	Q	G	R	N	C	S	T	N	D
	AKT1	P313, P318		G	I	K	D	G	A	T	M	K	T	F	C	G	T	P	E	Y	L	A	P	E	V	L	E	D	N	D	Y	G	R			G	I	K	D	G	A	T	M	K	T	F	C	G	T
		P125		K	K	Q	E	E	E	E	M	D	F	R	S	G	S	P	S	D	N	S	G	A	E	E	M	E	V	S	L	A	K
		P423		A	G	I	V	W	Q	H	V	Y	E	K	K	L	S	P	P	F	K	P	Q	V	T	S	E	T	D	T	R	Y	F			A	G	I	V	W	Q	H	V	Y	E	K	K	L	S
	ATF4	P162, P164, P167		K	P	D	Q	V	A	P	F	T	F	L	Q	P	L	P	L	S	P	G	V	L	S	S	T	P	D	H	S	F	S
		P174		L	Q	P	L	P	L	S	P	G	V	L	S	S	T	P	H	D	S	F	S	L	E	L	G	S	E	V	D	I	T
	CENPN	Iso_1: P311		F	S	S	P	H	L	L	E	A	L	K	S	L	A	P	A	G	I	A	D	A	P	L	S	P	L	L	T	C	I
		Iso_3: P311		F	S	S	P	H	L	L	E	A	L	K	S	L	A	P	A	A	L	V	C	R	I	Q	K	L	L	C	Y	S	G
	CEP192	P2313		H	G	T	T	D	V	K	W	H	L	S	S	L	A	P	P	Y	V	K	G	V	D	E	S	G	D	V	F	R	A			H	G	T	T	D	V	K	W	H	L	S	S	L	A
	EEF2K	P98		A	W	K	H	A	I	Q	K	A	K	H	M	P	D	P	W	A	E	F	H	L	E	D	I	A	T	E	R	A	T
	EPOR	P419		L	D	P	S	S	Q	L	L	R	P	W	T	L	C	P	E	L	P	P	T	P	P	H	L	K	Y	L	Y	L	V
		P426		L	L	R	P	W	T	L	C	P	E	L	P	P	T	P	P	H	L	K	Y	L	Y	L	V	V	S	D	S	G	I
	FLNA	P2317		E	V	S	V	K	F	N	E	E	H	I	P	D	S	P	F	V	V	P	V	A	S	P	S	G	D	A	R	R	L			E	V	S	V	K	F	N	E	E	H	I	P	D	S
		P2324		E	H	I	P	D	S	P	F	V	V	P	V	A	S	P	S	G	D	A	R	R	L	T	V	S	S	L	Q	E	S			E	H	I	P	D	S	P	F	V	V	P	V	A	S
	FOXO3	P426		S	S	F	P	Y	T	T	K	G	S	G	L	G	S	P	T	S	S	F	N	S	T	V	F	G	P	S	S	L	N
	FOXO3	P437		L	G	S	P	T	S	S	F	N	S	T	V	F	G	P	S	S	L	N	S	L	R	Q	S	P	M	Q	T	I	Q
	IKBKB	P191		S	L	C	T	S	F	V	G	T	L	Q	Y	L	A	P	E	L	L	E	Q	Q	K	Y	T	V	T	V	D	Y	W			S	L	C	T	S	F	V	G	T	L	Q	Y	L	A
	MAPK6	P25		I	H	G	F	D	L	G	S	R	Y	M	D	L	K	P	L	G	C	G	G	N	G	L	V	F	S	A	V	D	N			I	H	G	F	D	L	G	S	R	Y	M	D	L	K
	NDRG3	P294		I	N	T	T	L	L	K	M	A	D	C	G	G	L	P	Q	V	V	Q	P	G	K	L	T	E	A	F	K	Y	F
	PDE4D	P29		G	E	G	S	D	S	A	G	G	A	T	L	K	A	P	K	H	L	W	R	H	E	Q	H	H	Q	Y	P	L	R
		P382		K	K	L	M	H	S	S	S	L	T	N	S	S	I	P	R	F	G	V	K	T	E	Q	E	D	V	L	A	K	E			K	K	L	M	H	S	S	S	L	T	N	S	S	I
		P419		G	L	H	V	F	R	I	A	E	L	S	G	N	R	P	L	T	V	I	M	H	T	I	F	Q	E	R	D	L	L			G	L	H	V	F	R	I	A	E	L	S	G	N	R
	PKM	P403		I	Y	H	L	Q	L	F	E	E	L	R	R	L	A	P	I	T	S	D	P	T	E	A	T	A	V	G	A	V	E			I	Y	H	L	Q	L	F	E	E	L	R	R	L	A
		P408		L	F	E	E	L	R	R	L	A	P	I	T	S	D	P	T	E	A	T	A	V	G	A	V	E	A	S	F	K	C			L	F	E	E	L	R	R	L	A	P	I	T	S	D
	POLR2A	P1465		M	K	G	V	S	E	N	I	M	L	G	Q	L	A	P	A	G	T	G	C	F	D	L	L	L	D	A	E	K	C			M	K	G	V	S	E	N	I	M	L	G	Q	L	A
	PPP2R2A	P319		Y	L	S	V	K	I	W	D	L	N	M	E	N	R	P	V	E	T	Y	Q	V	H	E	Y	L	R	S	K	L	F
	SPRY2	P18		R	A	Q	S	G	N	G	S	Q	P	L	L	Q	T	P	R	D	G	G	R	Q	R	G	E	P	D	P	R	D	A
		P144		S	S	E	Q	R	L	L	G	S	S	F	S	S	G	P	V	A	D	G	I	I	R	V	Q	P	K	S	E	L	K
		P160		A	D	G	I	I	R	V	Q	P	K	S	E	L	K	P	G	E	L	K	P	L	S	K	E	D	L	G	L	H	A
	TELO2	P374		V	S	K	A	V	L	I	C	L	A	Q	L	G	E	P	E	L	R	D	S	R	D	E	L	L	A	S	M	M	A
		P419, P422		L	G	M	I	V	A	E	V	V	S	A	R	I	H	P	E	G	P	P	L	K	F	Q	Y	E	E	D	E	L	S
	THRA	P160, P162		R	K	E	E	M	I	R	S	L	Q	Q	R	P	E	P	T	P	E	E	W	D	L	I	H	I	A	T	E	A	H			R	K	E	E	M	I	R	S	L	Q	Q	R	P	E
	TP53	P142		P	A	L	N	K	M	F	C	Q	L	A	K	T	C	P	V	Q	L	W	V	D	S	T	P	P	P	G	T	R	V			P	A	L	N	K	L	F	C	Q	L	A	K	T	C
		P359		N	E	A	L	E	L	K	D	A	Q	A	G	K	E	P	G	G	S	R	A	H	S	S	H	L	K	S	K	K	G
	TRPA1	P394		H	L	T	V	Q	Q	P	Y	G	L	K	N	L	R	P	E	F	M	Q	M	Q	Q	I	K	E	L	V	M	D	E
	KEY
		Alpha-Helix
		Beta-Strand
		Bend/Turn
		Beta-Bridge
		Coiled
[truncated: 17 more columns]
