# Supplementary material for: Lack of activity of recombinant HIF prolyl hydroxylases (PHDs) on reported non-HIF substrates
Source: eLife. 2019 Sep 10;8:e46490. doi: 10.7554/eLife.46490 (PMC6739866; doi:10.7554/eLife.46490)
Supplement: Table 3—source data 2. [file elife-46490-table3-data2.xlsx]

## Sheet: 3.C.b Merged and Remodelled Pub
			Leading Peaks v8.5 Assignment
			-10lgP	Peptide Area	Peptide Oxidation	Oxidised Residue			Ascore			PTM Ion Intensity	#Spectra	Scan	Start	RT	m/z	z	ppm
UniProt Accession	Gene ID	Peptide				Site #1	Site #2	Site #3	Oxidation #1	Oxidation #2	Oxidation #3	(>5 %)								Dataset	Source File
P21333	FLNA	K.FNEEHIPDSPFVVPVASPSGDAR.R	79.8	379000000									31	F4:24317	2311	128.84	823.067	3	-1.1	Geiger_A549_HCD	20100721_Velos1_TaGe_SA_A549_04.raw
P21333	FLNA	K.FN(+.98)EEHIPDSPFVVPVASPSGDAR.R	75.18	1760000									2	F5:27494	2311	140.23	823.397	3	1.4	Geiger_A549_HCD	20100721_Velos1_TaGe_SA_A549_05.raw
P21333	FLNA	K.FNEEHIPDSPFVVPVASPSGDARR.L	51.47	5970000									6	F11:13747	2311	114.54	656.579	4	1	Geiger_A549_HCD	20101215_Velos1_TaGe_SA_A549_05.raw
P21333	FLNA	K.FN(-17.03)EEHIPDSPFVVPVASPSGDAR.R	46.01	1540000									2	F1:37546	2311	152.79	1225.58	2	-1.8	Geiger_A549_HCD	20100721_Velos1_TaGe_SA_A549_01.raw
P21333	FLNA	K.FNEEHIPDSPFVVPVASPS(+42.01)GDARR.L	40.93	35400									1	F11:14863	2311	122.08	667.081	4	1.1	Geiger_A549_HCD	20101215_Velos1_TaGe_SA_A549_05.raw
P21333	FLNA	K.F(+43.01)NEEHIPDSPFVVPVASPSGDAR.R	40.23	367000									1	F12:19332	2311	153.95	837.405	3	2.4	Geiger_A549_HCD	20101215_Velos1_TaGe_SA_A549_06.raw
P21333	FLNA	K.FNEEHIPDSPFVVPVASPS(+42.01)GDAR.R	37.99	2970000									2	F11:16643	2311	134.94	837.074	3	3.4	Geiger_A549_HCD	20101215_Velos1_TaGe_SA_A549_05.raw
P21333	FLNA	K.FNEEHIPDSPFVVPVASPS(-18.01)GDAR.R	34.02	43300									1	F11:15612	2311	127.28	613.048	4	-3.4	Geiger_A549_HCD	20101215_Velos1_TaGe_SA_A549_05.raw
P21333	FLNA	K.FNEEHIPD(+61.91)SPFVVPVASPSGDAR.R	31.01	79300									1	F11:15621	2311	127.35	633.033	4	2.3	Geiger_A549_HCD	20101215_Velos1_TaGe_SA_A549_05.raw
P21333	FLNA	K.FNEEHIPD(+37.95)SPFVVPVASPSGDAR.R	30.39	83500									1	F11:15615	2311	127.3	627.039	4	-0.2	Geiger_A549_HCD	20101215_Velos1_TaGe_SA_A549_05.raw
P21333	FLNA	K.FNEEHIPDSPFVVPVASPSGDAR(+14.02).R	28.37	50900									1	F11:15894	2311	129.44	827.741	3	1.3	Geiger_A549_HCD	20101215_Velos1_TaGe_SA_A549_05.raw
P21333	FLNA	K.FNE(+14.02)EHIPDSPFVVPVASPSGDAR.R	18.17	77100									1	F11:16983	2311	137.7	827.741	3	2.1	Geiger_A549_HCD	20101215_Velos1_TaGe_SA_A549_05.raw
P21333	FLNA	K.FN(+30.01)EEHIPDSPFVVPVASPSGDAR.R	17.75	180000									1	F11:15561	2311	126.97	833.071	3	0.1	Geiger_A549_HCD	20101215_Velos1_TaGe_SA_A549_05.raw
P21333	FLNA	K.FNEEHIPD(+15.99)SPFVVPVASPSGDAR.R	16.26	7500	Oxidation	Other			0				1	F11:15565	2311	126.98	828.399	3	-0.8	Geiger_A549_HCD	20101215_Velos1_TaGe_SA_A549_05.raw
P14618	PKM	R.LAPITSDPTEATAVGAVEASFK.C	60.79	1420000000									101	F9:26118	401	142.92	725.712	3	1.9	Geiger_A549_HCD	20101215_Velos1_TaGe_SA_A549_03.raw
P14618	PKM	R.LAPITS(+42.01)DPTEATAVGAVEASFK.C	45.93	6800000								Yes	2	F12:19044	401	152.04	739.715	3	1.3	Geiger_A549_HCD	20101215_Velos1_TaGe_SA_A549_06.raw
P14618	PKM	R.LAPITSDPTEATAVGAVEASFK(+14.02).C	41.15	429000									1	F12:19368	401	154.16	730.384	3	2.1	Geiger_A549_HCD	20101215_Velos1_TaGe_SA_A549_06.raw
P14618	PKM	R.LAPITSDP(+15.99)T(-18.01)EATAVGAVEASFK.C	38.76	0	Oxidation	Proline			8.69				1	F12:17372	401	141.44	725.04	3	1.1	Geiger_A549_HCD	20101215_Velos1_TaGe_SA_A549_06.raw
P14618	PKM	R.RLAPITSDPTEATAVGAVEASFK.C	38.7	2350000									3	F12:15010	400	128.22	583.56	4	-0.8	Geiger_A549_HCD	20101215_Velos1_TaGe_SA_A549_06.raw
P14618	PKM	R.L(+27.99)APITSDPTEATAVGAVEASFK.C	36.92	193000									1	F12:22772	401	182.72	735.045	3	3.6	Geiger_A549_HCD	20101215_Velos1_TaGe_SA_A549_06.raw
P14618	PKM	R.LAPITSDPT(+42.01)EATAVGAVEASFK.C	35.06	468000									2	F12:18804	401	150.5	739.715	3	0.5	Geiger_A549_HCD	20101215_Velos1_TaGe_SA_A549_06.raw
P14618	PKM	R.LAPITSDPTE(+37.95)ATAVGAVEASFK.C	34.88	500000									1	F12:17399	401	141.6	554.022	4	0.4	Geiger_A549_HCD	20101215_Velos1_TaGe_SA_A549_06.raw
P14618	PKM	R.LAPITSDPTE(+21.98)ATAVGAVEASFK.C	34.8	503000									2	F12:17435	401	141.87	733.035	3	-3.5	Geiger_A549_HCD	20101215_Velos1_TaGe_SA_A549_06.raw
P14618	PKM	R.LAPITSDPTE(+14.02)ATAVGAVEASFK.C	33.65	1070000									1	F12:20258	401	160.24	730.385	3	2.9	Geiger_A549_HCD	20101215_Velos1_TaGe_SA_A549_06.raw
P14618	PKM	R.LAPITSDPTEATAVGAVEAS(+42.01)FK.C	33.21	538000								Yes	1	F12:19637	401	155.88	1109.07	2	3	Geiger_A549_HCD	20101215_Velos1_TaGe_SA_A549_06.raw
P14618	PKM	R.LAPITS(+79.97)DPTEATAVGAVEASFK.C	30.99	13200									1	F12:19083	401	152.29	564.525	4	-2.8	Geiger_A549_HCD	20101215_Velos1_TaGe_SA_A549_06.raw
P14618	PKM	R.LAPITS(-18.01)DPTEATAVGAVEASFK.C	29.99	156000									1	F12:17470	401	142.13	540.032	4	-0.5	Geiger_A549_HCD	20101215_Velos1_TaGe_SA_A549_06.raw
P14618	PKM	R.LAPITSDPTEATAVGAVEASFK(+42.01).C	28.26	128000									2	F12:19647	401	155.94	555.038	4	0.5	Geiger_A549_HCD	20101215_Velos1_TaGe_SA_A549_06.raw
P14618	PKM	R.LAPITSD(+37.95)PTEATAVGAVEASFK.C	26.91	595000									1	F12:17421	401	141.75	738.359	3	-1.1	Geiger_A549_HCD	20101215_Velos1_TaGe_SA_A549_06.raw
P14618	PKM	R.LAPITSDPTE(+61.91)ATAVGAVEASFK.C	22.78	2300000									2	F12:17439	401	141.91	746.349	3	0.9	Geiger_A549_HCD	20101215_Velos1_TaGe_SA_A549_06.raw
P14618	PKM	R.LAPITSDPTE(+53.92)ATAVGAVEASFK.C	19.9	476000									1	F12:17634	401	143.25	558.014	4	-1.8	Geiger_A549_HCD	20101215_Velos1_TaGe_SA_A549_06.raw
P14618	PKM	R.LAPITSDPTEATAVGAVEASF(+15.99)K.C	19.36	37200	Oxidation	Other			9.34				1	F12:12805	401	115.63	731.044	3	2.4	Geiger_A549_HCD	20101215_Velos1_TaGe_SA_A549_06.raw
P14618	PKM	R.L(+42.01)APITSDPTEATAVGAVEASFK.C	18.69	27600									1	F12:19019	401	151.86	555.037	4	-0.4	Geiger_A549_HCD	20101215_Velos1_TaGe_SA_A549_06.raw
P14618	PKM	R.LAPITSDPTEATAVGAVE(+14.02)ASFK.C	18.52	32000								Yes	1	F12:20312	401	160.57	548.039	4	1	Geiger_A549_HCD	20101215_Velos1_TaGe_SA_A549_06.raw
P60709	ACTB	R.KDLYAN(+.98)TVLSGGTTMYPGIADR.M	82.93	45700000								Yes	16	F3:24474	291	118.8	782.054	3	-0.8	Geiger_A549_HCD	20100721_Velos1_TaGe_SA_A549_03.raw
P60709	ACTB	R.KDLYANTVLSGGTTMYPGIADR.M	81.45	1120000000									28	F2:23017	291	109.66	781.724	3	-2.8	Geiger_A549_HCD	20100721_Velos1_TaGe_SA_A549_02.raw
P60709	ACTB	K.DLYAN(+.98)TVLSGGTTMYPGIADR.M	65.37	30800000									14	F5:28570	292	145.29	1108.53	2	-0.6	Geiger_A549_HCD	20100721_Velos1_TaGe_SA_A549_05.raw
P60709	ACTB	K.DLYANTVLSGGTTMYPGIADR.M	63.81	3610000000									137	F2:30451	292	142.36	1108.04	2	1.9	Geiger_A549_HCD	20100721_Velos1_TaGe_SA_A549_02.raw
P60709	ACTB	R.KDLYANTVLSGGTTM(+15.99)YPGIADR.M	62.94	109000000	Oxidation	Methionine			9.34			Yes	23	F4:18052	291	100.84	787.057	3	-1.4	Geiger_A549_HCD	20100721_Velos1_TaGe_SA_A549_04.raw
P60709	ACTB	R.KDLYAN(+.98)TVLSGGTTM(+15.99)YPGIADR.M	59.07	3960000	Oxidation	Methionine			17.01			Yes	6	F3:20122	291	100.85	787.386	3	0.4	Geiger_A549_HCD	20100721_Velos1_TaGe_SA_A549_03.raw
P60709	ACTB	R.MQKEITALAPSTMK.I	53.95	179000000									9	F7:13632	313	56.46	774.91	2	0.4	Geiger_A549_HCD	20101215_Velos1_TaGe_SA_A549_01.raw
P60709	ACTB	R.M(+15.99)QKEITALAPSTMK.I	52.74	31200000	Oxidation	Methionine			45.01				7	F7:11330	313	46.03	782.908	2	0.4	Geiger_A549_HCD	20101215_Velos1_TaGe_SA_A549_01.raw
P60709	ACTB	R.MQKEITALAPSTM(+15.99)KIK.I	52.46	130000	Oxidation	Methionine			10.11				1	F10:9151	313	55.44	452.252	4	0.3	Geiger_A549_HCD	20101215_Velos1_TaGe_SA_A549_04.raw
P60709	ACTB	R.MQKEITALAPSTM(+15.99)K.I	51.71	31800000	Oxidation	Methionine			11.06			Yes	5	F8:9956	313	45.31	782.907	2	0.1	Geiger_A549_HCD	20101215_Velos1_TaGe_SA_A549_02.raw
P60709	ACTB	R.KDLYANTVLSGGTTMYPGIAD(-18.01)R.M	50.65	772000									1	F2:24069	291	114.28	775.722	3	-1.2	Geiger_A549_HCD	20100721_Velos1_TaGe_SA_A549_02.raw
P60709	ACTB	R.KDLY(+162.05)ANTVLSGGTTMYPGIADR.M	50.56	1510000								Yes	2	F2:22899	291	109.23	835.744	3	-0.7	Geiger_A549_HCD	20100721_Velos1_TaGe_SA_A549_02.raw
P60709	ACTB	K.EITALAPSTMKIK.I	48.79	704000									1	F8:16505	316	74.86	468.27	3	-1.6	Geiger_A549_HCD	20101215_Velos1_TaGe_SA_A549_02.raw
P60709	ACTB	K.EITALAPSTMK.I	47.87	3300000000									22	F7:14863	316	62.43	581.312	2	-2.1	Geiger_A549_HCD	20101215_Velos1_TaGe_SA_A549_01.raw
P60709	ACTB	R.M(+15.99)QKEITALAPSTM(+15.99)K.I	47.53	8930000	Oxidation, Oxidation	Methionine	Methionine		20.41	9.34		Yes	5	F8:8031	313	37.32	790.906	2	1.1	Geiger_A549_HCD	20101215_Velos1_TaGe_SA_A549_02.raw
P60709	ACTB	R.MQKEITALAPSTMKIK.I	47.52	165000									1	F10:12675	313	74.01	448.253	4	-0.2	Geiger_A549_HCD	20101215_Velos1_TaGe_SA_A549_04.raw
P60709	ACTB	K.EITALAPSTM(+15.99)K.I	45.62	309000000	Oxidation	Methionine			7.21			Yes	27	F7:10491	316	42.31	589.31	2	0.2	Geiger_A549_HCD	20101215_Velos1_TaGe_SA_A549_01.raw
P60709	ACTB	K.DLYANTVLSGGTTMYPGIAD(-18.01)R.M	43.43	540000									2	F2:32021	292	149.67	1099.03	2	-0.2	Geiger_A549_HCD	20100721_Velos1_TaGe_SA_A549_02.raw
P60709	ACTB	R.M(+15.99)QKEITALAPSTMKIK.I	42.96	135000	Oxidation	Methionine			0				1	F10:10998	313	64.92	452.253	4	1.5	Geiger_A549_HCD	20101215_Velos1_TaGe_SA_A549_04.raw
P60709	ACTB	K.E(-18.01)ITALAPSTMK.I	39.4	31000000									3	F1:24244	316	103.04	572.311	2	6.1	Geiger_A549_HCD	20100721_Velos1_TaGe_SA_A549_01.raw
P60709	ACTB	K.E(-18.01)ITALAPSTM(+15.99)K.I	38.56	2320000	Oxidation	Methionine			1000			Yes	3	F8:17999	316	81.97	580.304	2	-1	Geiger_A549_HCD	20101215_Velos1_TaGe_SA_A549_02.raw
P60709	ACTB	K.DLYANTVLSGGTTM(+15.99)YPGIADR.M	37.93	783000000	Oxidation	Methionine			11.06			Yes	129	F2:28834	292	134.99	744.358	3	-2.6	Geiger_A549_HCD	20100721_Velos1_TaGe_SA_A549_02.raw
P60709	ACTB	K.E(+43.01)ITALAPSTMK.I	37.18	2400000								Yes	1	F7:23759	316	107.53	602.815	2	-1	Geiger_A549_HCD	20101215_Velos1_TaGe_SA_A549_01.raw
P60709	ACTB	R.M(+43.01)QK(+14.02)EITALAPSTMK.I	36.07	1330000									2	F7:16721	313	71.17	535.948	3	-2	Geiger_A549_HCD	20101215_Velos1_TaGe_SA_A549_01.raw
P60709	ACTB	R.M(+43.01)QKEITALAPSTMK.I	34.96	176000								Yes	3	F7:24702	313	112.55	796.41	2	-3.5	Geiger_A549_HCD	20101215_Velos1_TaGe_SA_A549_01.raw
P60709	ACTB	K.DLYAN(+.98)TVLSGGTTM(+15.99)YPGIADR.M	34.59	20500000	Oxidation	Methionine			17.01				11	F5:26784	292	137.1	1116.53	2	0.7	Geiger_A549_HCD	20100721_Velos1_TaGe_SA_A549_05.raw
P60709	ACTB	R.MQK(-1.03)EITALAPSTMK.I	34.17	171000									2	F8:23943	313	114.96	774.391	2	-4	Geiger_A549_HCD	20101215_Velos1_TaGe_SA_A549_02.raw
P60709	ACTB	K.EIT(-18.01)ALAPSTMK.I	32.68	21600000								Yes	1	F1:24168	316	102.78	572.307	2	-1.3	Geiger_A549_HCD	20100721_Velos1_TaGe_SA_A549_01.raw
P60709	ACTB	K.EIT(-18.01)ALAPSTM(+15.99)K.I	32.02	166000	Oxidation	Methionine			1000			Yes	1	F10:14677	316	84.65	580.306	2	1.5	Geiger_A549_HCD	20101215_Velos1_TaGe_SA_A549_04.raw
P60709	ACTB	K.E(+27.99)ITALAPSTMK.I	28.21	375000								Yes	1	F7:23701	316	107.2	595.31	2	-0.9	Geiger_A549_HCD	20101215_Velos1_TaGe_SA_A549_01.raw
P60709	ACTB	K.DLYAN(+15.99)TVLSGGTTMYPGIADR.M	27.48	112000000	Oxidation	Other			0				16	F1:34222	292	139.64	1116.03	2	-3.2	Geiger_A549_HCD	20100721_Velos1_TaGe_SA_A549_01.raw
P60709	ACTB	R.MQKEIT(-2.02)ALAPSTMK.I	26.26	1320000									1	F7:12037	313	49.54	516.27	3	-0.5	Geiger_A549_HCD	20101215_Velos1_TaGe_SA_A549_01.raw
P60709	ACTB	K.C(+57.02)DVDIRKDLYANTVLSGGTTM(+15.99)YPGIADR.M	25.88	0	Oxidation	Methionine			40			Yes	1	F12:14278	285	123.97	780.129	4	-0.7	Geiger_A549_HCD	20101215_Velos1_TaGe_SA_A549_06.raw
P60709	ACTB	R.M(+15.99)QKEIT(-18.01)ALAPSTMK.I	24.57	527000	Oxidation	Methionine			83.24				1	F8:11098	313	50.11	516.27	3	-1.6	Geiger_A549_HCD	20101215_Velos1_TaGe_SA_A549_02.raw
P60709	ACTB	K.EITALAPSTMK(+43.01).I	24.47	224000									1	F7:11286	316	45.84	602.815	2	-0.6	Geiger_A549_HCD	20101215_Velos1_TaGe_SA_A549_01.raw
P60709	ACTB	K.D(+43.01)LYANTVLSGGTTM(+15.99)YPGIADR.M	23.93	270000	Oxidation	Methionine			1000			Yes	1	F2:32023	292	149.68	1137.54	2	-0.1	Geiger_A549_HCD	20100721_Velos1_TaGe_SA_A549_02.raw
P60709	ACTB	K.DLYANTVLSGGTTM(-48.00)YPGIADR.M	20.44	4500000								Yes	1	F1:23807	292	101.48	723.025	3	-2.2	Geiger_A549_HCD	20100721_Velos1_TaGe_SA_A549_01.raw
P60709	ACTB	K.EITALAP(+15.99)STMK.I	19.94	9000	Oxidation	Proline			0				1	F11:4080	316	51.79	589.31	2	0.1	Geiger_A549_HCD	20101215_Velos1_TaGe_SA_A549_05.raw
P60709	ACTB	K.EITALAPS(+42.01)TMK.I	19.26	269000								Yes	2	F7:18113	316	78	602.316	2	-3.2	Geiger_A549_HCD	20101215_Velos1_TaGe_SA_A549_01.raw
P63151	PPP2R2A	K.IWDLN(+15.99)MENRPVETYQVHEYLR.S	56.01	2610000	Oxidation	Other			0				1	F5:20157	310	108.02	681.083	4	0.2	Geiger_A549_HCD	20100721_Velos1_TaGe_SA_A549_05.raw
P63151	PPP2R2A	K.IWDLNMENRPVETYQVHEYLR.S	48.94	7720000									1	F5:23135	310	120.88	677.083	4	-1	Geiger_A549_HCD	20100721_Velos1_TaGe_SA_A549_05.raw
P31749	AKT1	R.SGSPSDNSGAEEMEVSLAKPK.H	72.63	503000									1	F8:12484	122	56.19	707.333	3	1.1	Geiger_A549_HCD	20101215_Velos1_TaGe_SA_A549_02.raw
Q9Y4R8	TELO2	K.AVLIC(+57.02)LAQLGEPELR.D	48.21	1510000								Yes	1	F1:36757	363	149.59	841.468	2	-1.2	Geiger_A549_HCD	20100721_Velos1_TaGe_SA_A549_01.raw
P21333	FLNA	K.FNEEHIPDSPFVVPVASPSGDAR.R	75.22	1280000000									31	F51:27596	2311	124	823.072	3	4.8	Geiger_GAMG1_HCD	20100723_Velos1_TaGe_SA_Gamg_3.raw
P21333	FLNA	K.FN(-17.03)EEHIPDSPFVVPVASPSGDAR.R	72.24	5890000									4	F60:38650	2311	151.53	1225.59	2	2.2	Geiger_GAMG1_HCD	20101227_Velos1_TaGe_SA_GAMG_101230100451.raw
P21333	FLNA	K.F(+43.01)NEEHIPDSPFVVPVASPSGDAR.R	60.69	1660000									1	F60:39572	2311	155.9	837.405	3	2	Geiger_GAMG1_HCD	20101227_Velos1_TaGe_SA_GAMG_101230100451.raw
P21333	FLNA	K.FN(+.98)EEHIPDSPFVVPVASPSGDAR.R	59.9	4100000									3	F58:26173	2311	136.52	823.398	3	2.6	Geiger_GAMG1_HCD	20101227_Velos1_TaGe_SA_GAMG5.raw
P21333	FLNA	K.F(+27.99)NEEHIPDSPFVVPVASPSGDAR.R	39.47	103000									1	F60:40017	2311	158.23	832.401	3	2.4	Geiger_GAMG1_HCD	20101227_Velos1_TaGe_SA_GAMG_101230100451.raw
P21333	FLNA	K.FNEEHIPDSP(+15.99)F(+15.99)VVPVASPSGDAR.R	17.45	461000	Oxidation, Oxidation	Proline	Other		11.12	8.87			1	F56:27895	2311	126.41	833.732	3	1.5	Geiger_GAMG1_HCD	20101227_Velos1_TaGe_SA_GAMG3.raw
P14618	PKM	R.LAPITSDPTEATAVGAVEASFK.C	75.56	1890000000									128	F56:37995	401	181.38	1088.07	2	5	Geiger_GAMG1_HCD	20101227_Velos1_TaGe_SA_GAMG3.raw
P14618	PKM	R.L(+43.01)APITSDPTEATAVGAVEASFK.C	52.2	871000								Yes	1	F60:44619	401	182.49	1109.57	2	4	Geiger_GAMG1_HCD	20101227_Velos1_TaGe_SA_GAMG_101230100451.raw
P14618	PKM	R.LAPITSDPTEATAVGAVEASFK(+156.12).C	47.18	936000									1	F60:33666	401	128.62	777.747	3	-2.9	Geiger_GAMG1_HCD	20101227_Velos1_TaGe_SA_GAMG_101230100451.raw
P14618	PKM	R.L(+27.99)APITSDPTEATAVGAVEASFK.C	45.71	200000									2	F60:45425	401	187.08	735.042	3	0	Geiger_GAMG1_HCD	20101227_Velos1_TaGe_SA_GAMG_101230100451.raw
P14618	PKM	R.LAPITSDP(+15.99)TEATAVGAVEASFK.C	41.16	304000	Oxidation	Proline			0				2	F55:34995	401	177.84	1096.06	2	0.5	Geiger_GAMG1_HCD	20101227_Velos1_TaGe_SA_GAMG2_101229143203.raw
P14618	PKM	R.LAPITSD(+15.99)P(+15.99)TEATAVGAVEASFK.C	39.57	245000	Oxidation, Oxidation	Other	Proline		8.26	0			1	F55:34946	401	177.53	1104.06	2	3	Geiger_GAMG1_HCD	20101227_Velos1_TaGe_SA_GAMG2_101229143203.raw
P14618	PKM	R.LAPITSDPTE(+21.98)ATAVGAVEASFK.C	38.64	1150000									1	F60:36905	401	142.99	733.035	3	-4.6	Geiger_GAMG1_HCD	20101227_Velos1_TaGe_SA_GAMG_101230100451.raw
P14618	PKM	R.LAPITSDPTEATAVGAVEASF(+15.99)K(+15.99).C	35.74	5980000	Oxidation, Oxidation	Other	Other		59.53	62.43			1	F60:37077	401	143.82	736.37	3	-4.9	Geiger_GAMG1_HCD	20101227_Velos1_TaGe_SA_GAMG_101230100451.raw
P14618	PKM	R.LAP(+15.99)ITSDPTEATAVGAVEASFK.C	19.65	102000	Oxidation	Proline			0				1	F55:35301	401	179.64	731.041	3	-1.9	Geiger_GAMG1_HCD	20101227_Velos1_TaGe_SA_GAMG2_101229143203.raw
P14618	PKM	R.LAPITSDPTEATAVGAVEAS(+42.01)FK.C	15.16	57100								Yes	1	F55:38029	401	196.57	739.716	3	1.8	Geiger_GAMG1_HCD	20101227_Velos1_TaGe_SA_GAMG2_101229143203.raw
P60709	ACTB	R.KDLYAN(+.98)TVLSGGTTMYPGIADR.M	84.34	121000000								Yes	23	F51:26099	291	118.47	782.054	3	-1	Geiger_GAMG1_HCD	20100723_Velos1_TaGe_SA_Gamg_3.raw
P60709	ACTB	R.KDLYANTVLSGGTTMYPGIADR.M	80.63	3700000000									58	F49:24256	291	102.76	781.726	3	-0.6	Geiger_GAMG1_HCD	20100723_Velos1_TaGe_SA_Gamg_1.raw
P60709	ACTB	R.KDLYANTVLSGGTTM(+15.99)YPGIADR.M	73.55	404000000	Oxidation	Methionine			27.96			Yes	43	F56:20879	291	94.05	787.06	3	2.4	Geiger_GAMG1_HCD	20101227_Velos1_TaGe_SA_GAMG3.raw
P60709	ACTB	K.DLYANTVLSGGTTMYPGIADR.M	71.04	8720000000									269	F60:36036	292	138.75	1108.04	2	2.6	Geiger_GAMG1_HCD	20101227_Velos1_TaGe_SA_GAMG_101230100451.raw
P60709	ACTB	K.DLYAN(+.98)TVLSGGTTMYPGIADR.M	68.73	158000000								Yes	39	F56:29635	292	135.4	1108.53	2	3.5	Geiger_GAMG1_HCD	20101227_Velos1_TaGe_SA_GAMG3.raw
P60709	ACTB	R.KDLYAN(+.98)TVLSGGTTM(+15.99)YPGIADR.M	65.15	1620000	Oxidation	Methionine			18.17			Yes	3	F55:20032	291	97.36	787.389	3	4.2	Geiger_GAMG1_HCD	20101227_Velos1_TaGe_SA_GAMG2_101229143203.raw
P60709	ACTB	K.D(+43.01)LYANTVLSGGTTMYPGIADR.M	64.38	31400000								Yes	9	F60:40295	292	159.65	1129.54	2	2.7	Geiger_GAMG1_HCD	20101227_Velos1_TaGe_SA_GAMG_101230100451.raw
P60709	ACTB	K.DLYANTVLSGGTTMYPGIAD(-18.01)R.M	63.25	2980000									2	F60:36848	292	142.74	1099.04	2	2.4	Geiger_GAMG1_HCD	20101227_Velos1_TaGe_SA_GAMG_101230100451.raw
P60709	ACTB	K.DLYANTVLSGGTTM(+15.99)YPGIADR.M	63.17	2200000000	Oxidation	Methionine			11.06			Yes	245	F56:26787	292	121.27	744.362	3	3.1	Geiger_GAMG1_HCD	20101227_Velos1_TaGe_SA_GAMG3.raw
P60709	ACTB	R.K(+43.01)DLYANTVLSGGTTMYPGIADR.M	60.8	4680000									2	F60:33856	291	129.46	1193.59	2	2.6	Geiger_GAMG1_HCD	20101227_Velos1_TaGe_SA_GAMG_101230100451.raw
P60709	ACTB	R.KDLYANTVLSGGTTMY(+31.99)PGIADR.M	59.81	26400000	Dioxidation	Other			15.1				2	F60:28051	291	105.38	792.391	3	1.2	Geiger_GAMG1_HCD	20101227_Velos1_TaGe_SA_GAMG_101230100451.raw
P60709	ACTB	R.KDLYAN(+15.99)TVLSGGTTM(+15.99)YPGIADR.M	59.06	1370000	Oxidation, Oxidation	Other	Methionine		0	0		Yes	1	F60:24185	291	91.11	792.389	3	-0.3	Geiger_GAMG1_HCD	20101227_Velos1_TaGe_SA_GAMG_101230100451.raw
P60709	ACTB	R.K(+42.01)(+28.03)DLYANTVLSGGTTMYPGIADR.M	57.36	1070000									1	F55:23824	291	115.84	805.075	3	1.2	Geiger_GAMG1_HCD	20101227_Velos1_TaGe_SA_GAMG2_101229143203.raw
P60709	ACTB	K.D(+43.01)LYANTVLSGGTTM(+15.99)YPGIADR.M	56.85	5250000	Oxidation	Methionine			1000			Yes	3	F60:36559	292	141.4	758.697	3	2.4	Geiger_GAMG1_HCD	20101227_Velos1_TaGe_SA_GAMG_101230100451.raw
P60709	ACTB	K.DLYAN(+.98)TVLSGGTTM(+15.99)YPGIADR.M	56.53	30200000	Oxidation	Methionine			10.11			Yes	14	F57:23487	292	119.42	1116.53	2	1.9	Geiger_GAMG1_HCD	20101227_Velos1_TaGe_SA_GAMG4.raw
P60709	ACTB	R.KDLY(+162.05)ANTVLSGGTTMYPGIADR.M	56.3	4790000								Yes	4	F51:23597	291	109.22	835.744	3	-0.5	Geiger_GAMG1_HCD	20100723_Velos1_TaGe_SA_Gamg_3.raw
P60709	ACTB	K.DLY(+31.99)AN(+.98)TVLSGGTTMYPGIADR.M	55.75	595000	Dioxidation	Other			98.13				2	F56:29741	292	135.95	1124.53	2	1.2	Geiger_GAMG1_HCD	20101227_Velos1_TaGe_SA_GAMG3.raw
P60709	ACTB	K.DLYANTVLSGGTTMY(+15.99)PGIADR.M	53.78	13200000	Oxidation	Other			14.4			Yes	2	F57:27671	292	140.34	1116.04	2	5.6	Geiger_GAMG1_HCD	20101227_Velos1_TaGe_SA_GAMG4.raw
P60709	ACTB	K.DLY(+15.99)ANTVLSGGTTMYPGIADR.M	53.59	1330000	Oxidation	Other			0			Yes	1	F56:30447	292	139.78	1116.04	2	3.1	Geiger_GAMG1_HCD	20101227_Velos1_TaGe_SA_GAMG3.raw
P60709	ACTB	K.EITALAPSTMK.I	53.28	5480000000									28	F49:12481	316	62.2	581.312	2	-1.2	Geiger_GAMG1_HCD	20100723_Velos1_TaGe_SA_Gamg_1.raw
P60709	ACTB	K.DLYANTVLSGGTTM(+15.99)Y(+15.99)PGIADR.M	52.89	5090000	Oxidation, Oxidation	Methionine	Other		0	11.06		Yes	2	F55:24956	292	121.41	749.691	3	-0.3	Geiger_GAMG1_HCD	20101227_Velos1_TaGe_SA_GAMG2_101229143203.raw
P60709	ACTB	K.DLY(+31.99)ANTVLSGGTTMYPGIADR.M	52.58	25500000	Dioxidation	Other			92.31				13	F60:35445	292	135.96	1124.04	2	1.6	Geiger_GAMG1_HCD	20101227_Velos1_TaGe_SA_GAMG_101230100451.raw
P60709	ACTB	R.KDLYANTVLSGGTTMYPGIAD(-18.01)R.M	51.82	1890000									1	F60:28499	291	107.07	775.725	3	2.6	Geiger_GAMG1_HCD	20101227_Velos1_TaGe_SA_GAMG_101230100451.raw
P60709	ACTB	K.DLYANTVLSGGTTMY(+31.99)PGIADR.M	50.82	26000000	Dioxidation	Other			0			Yes	6	F60:35456	292	136.01	749.692	3	0.4	Geiger_GAMG1_HCD	20101227_Velos1_TaGe_SA_GAMG_101230100451.raw
P60709	ACTB	R.K(+42.01)(+14.02)D(+15.99)LYANTVLSGGTTMYPGIADR.M	49.47	692000	Oxidation	Other			7.32			Yes	1	F60:32110	291	121.36	805.735	3	2.2	Geiger_GAMG1_HCD	20101227_Velos1_TaGe_SA_GAMG_101230100451.raw
P60709	ACTB	R.KDLYANTVLSGGTTM(+31.99)YPGIADR.M	48.2	3160000	Dioxidation	Methionine			17.01				2	F57:22699	291	115.51	792.391	3	1.6	Geiger_GAMG1_HCD	20101227_Velos1_TaGe_SA_GAMG4.raw
P60709	ACTB	K.D(+15.99)LY(+31.99)AN(+.98)TVLSGGTTMYPGIADR.M	47.13	6970000	Oxidation, Dioxidation	Other	Other		67.11	71.87			2	F60:35486	292	136.12	1132.53	2	8.8	Geiger_GAMG1_HCD	20101227_Velos1_TaGe_SA_GAMG_101230100451.raw
P60709	ACTB	R.MQKEITALAPSTMK.I	46.73	5010000									1	F60:14140	313	55.13	516.943	3	1.8	Geiger_GAMG1_HCD	20101227_Velos1_TaGe_SA_GAMG_101230100451.raw
P60709	ACTB	K.DLY(+15.99)AN(+.98)TVLSGGTTMYPGIADR.M	46.26	330000	Oxidation	Other			4.64			Yes	1	F57:26983	292	136.31	1116.53	2	-0.6	Geiger_GAMG1_HCD	20101227_Velos1_TaGe_SA_GAMG4.raw
P60709	ACTB	K.D(+15.99)LY(+15.99)AN(+.98)TVLSGGTTMYPGIADR.M	45.15	164000	Oxidation, Oxidation	Other	Other		107.22	122.88			1	F57:27051	292	136.72	1124.53	2	1.1	Geiger_GAMG1_HCD	20101227_Velos1_TaGe_SA_GAMG4.raw
P60709	ACTB	K.DLYANTVLSGGTTM(+31.99)YPGIADR.M	45.07	3080000	Dioxidation	Methionine			9.34			Yes	5	F55:27766	292	136.02	1124.03	2	0.9	Geiger_GAMG1_HCD	20101227_Velos1_TaGe_SA_GAMG2_101229143203.raw
P60709	ACTB	R.K(+72.02)DLYANTVLSGGTTMYPGIADR.M	44.78	188000								Yes	1	F55:25455	291	123.91	805.736	3	2.7	Geiger_GAMG1_HCD	20101227_Velos1_TaGe_SA_GAMG2_101229143203.raw
P60709	ACTB	K.EITALAPSTM(+15.99)K.I	44.47	578000000	Oxidation	Methionine			8.14			Yes	41	F60:11646	316	46.88	589.311	2	0.5	Geiger_GAMG1_HCD	20101227_Velos1_TaGe_SA_GAMG_101230100451.raw
P60709	ACTB	R.KDLY(+79.97)AN(+.98)TVLSGGTTMYPGIADR.M	42.65	120000									1	F56:29249	291	133.53	808.705	3	-5.8	Geiger_GAMG1_HCD	20101227_Velos1_TaGe_SA_GAMG3.raw
P60709	ACTB	R.KDLYANTVLSGGT(-18.01)TMYPGIADR.M	41.66	510000									1	F50:25719	291	115.13	775.728	3	6.7	Geiger_GAMG1_HCD	20100723_Velos1_TaGe_SA_Gamg_2.raw
P60709	ACTB	K.DLY(+15.99)ANTVLSGGTTM(+15.99)YPGIADR.M	40.87	2980000	Oxidation, Oxidation	Other	Methionine		15.21	17.01		Yes	2	F55:24925	292	121.24	1124.04	2	3.6	Geiger_GAMG1_HCD	20101227_Velos1_TaGe_SA_GAMG2_101229143203.raw
P60709	ACTB	K.DLY(+15.99)AN(+15.99)TVLSGGTTMYPGIADR.M	39.73	668000	Oxidation, Oxidation	Other	Other		4.64	22.99			1	F55:28342	292	139.12	1124.04	2	2.2	Geiger_GAMG1_HCD	20101227_Velos1_TaGe_SA_GAMG2_101229143203.raw
P60709	ACTB	R.KDLYANTVLSGGTTMY(+15.01)PGIADR.M	39.7	33000000								Yes	3	F56:24836	291	112.17	786.723	3	-8.7	Geiger_GAMG1_HCD	20101227_Velos1_TaGe_SA_GAMG3.raw
P60709	ACTB	K.DLYANTVLSGGTT(-18.01)MYPGIADR.M	37.41	106000									3	F55:31398	292	156.25	1099.04	2	5.3	Geiger_GAMG1_HCD	20101227_Velos1_TaGe_SA_GAMG2_101229143203.raw
P60709	ACTB	K.EITALAPSTMK(+15.99).I	35.44	1410000	Oxidation	Other			0				2	F60:50260	316	216.46	589.312	2	2.7	Geiger_GAMG1_HCD	20101227_Velos1_TaGe_SA_GAMG_101230100451.raw
P60709	ACTB	K.E(-18.01)ITALAPSTMK.I	34.74	23900000									1	F60:15302	316	58.94	572.309	2	3.4	Geiger_GAMG1_HCD	20101227_Velos1_TaGe_SA_GAMG_101230100451.raw
P60709	ACTB	K.DLYAN(+15.99)TVLSGGTTM(+31.99)YPGIADR.M	34.24	0	Oxidation, Dioxidation	Other	Methionine		5.47	8.14		Yes	1	F55:30928	292	153.43	755.025	3	3.2	Geiger_GAMG1_HCD	20101227_Velos1_TaGe_SA_GAMG2_101229143203.raw
P60709	ACTB	R.KDLYAN(+15.99)TVLSGGTTMYPGIADR.M	34.17	1720000	Oxidation	Other			0				1	F51:20425	291	97.3	1180.08	2	-1	Geiger_GAMG1_HCD	20100723_Velos1_TaGe_SA_Gamg_3.raw
P60709	ACTB	K.DLY(+31.99)AN(+.98)TVLSGGTTM(+15.99)YPGIADR.M	33.59	6890000	Dioxidation, Oxidation	Other	Methionine		18.38	0			1	F60:35878	292	137.97	1132.53	2	9.9	Geiger_GAMG1_HCD	20101227_Velos1_TaGe_SA_GAMG_101230100451.raw
P60709	ACTB	K.EITALAP(+15.99)STMK.I	33.45	158000	Oxidation	Proline			5.77				1	F60:50135	316	214.91	589.311	2	1.7	Geiger_GAMG1_HCD	20101227_Velos1_TaGe_SA_GAMG_101230100451.raw
P60709	ACTB	K.EITALAP(+15.99)STM(+15.99)K.I	33.09	31500000	Oxidation, Oxidation	Proline	Methionine		21.91	7.65		Yes	1	F60:15335	316	59.05	597.308	2	0.6	Geiger_GAMG1_HCD	20101227_Velos1_TaGe_SA_GAMG_101230100451.raw
P60709	ACTB	K.DLYAN(+15.99)TVLSGGTTMYPGIADR.M	32	67700000	Oxidation	Other			1.37			Yes	17	F51:30358	292	134.63	1116.03	2	-1.2	Geiger_GAMG1_HCD	20100723_Velos1_TaGe_SA_Gamg_3.raw
P60709	ACTB	K.DLYAN(+15.00)TVLSGGTTMYPGIADR.M	31.25	108000000								Yes	6	F56:30499	292	140.04	1115.53	2	-5.4	Geiger_GAMG1_HCD	20101227_Velos1_TaGe_SA_GAMG3.raw
P60709	ACTB	K.D(+42.01)(+15.99)LYANTVLSGGTTMYPGIADR.M	31.07	466000	Oxidation	Other			7.32				1	F60:40413	292	160.26	1137.04	2	-2.5	Geiger_GAMG1_HCD	20101227_Velos1_TaGe_SA_GAMG_101230100451.raw
P60709	ACTB	K.EITALAPSTMK(+62.02)IK.I	30.59	1450000									1	F60:27400	316	102.82	732.91	2	0.1	Geiger_GAMG1_HCD	20101227_Velos1_TaGe_SA_GAMG_101230100451.raw
P60709	ACTB	K.DLY(+31.99)ANTVLSGGTTM(+15.99)YPGIADR.M	30.18	918000	Dioxidation, Oxidation	Other	Methionine		41.16	14.02			1	F55:25049	292	121.87	1132.03	2	3.5	Geiger_GAMG1_HCD	20101227_Velos1_TaGe_SA_GAMG2_101229143203.raw
P60709	ACTB	R.KDLYAN(+.98)TVLSGGTTM(+31.99)Y(+15.99)PGIADR.M	23.39	93600	Dioxidation, Oxidation	Methionine	Other		0	0			1	F57:22703	291	115.52	798.057	3	9.2	Geiger_GAMG1_HCD	20101227_Velos1_TaGe_SA_GAMG4.raw
P60709	ACTB	K.D(-15.01)LYANTVLSGGTTMYPGIADR.M	20.15	2270000									1	F60:35904	292	138.1	1100.53	2	-6.5	Geiger_GAMG1_HCD	20101227_Velos1_TaGe_SA_GAMG_101230100451.raw
P60709	ACTB	K.D(+21.98)LYANTVLSGGTTMYPGIADR.M	20.05	5290000									2	F60:35608	292	136.66	746.357	3	1.8	Geiger_GAMG1_HCD	20101227_Velos1_TaGe_SA_GAMG_101230100451.raw
P60709	ACTB	K.DLYAN(+15.99)TVLSGGTTM(+15.99)YPGIADR.M	18.79	2260000	Oxidation, Oxidation	Other	Methionine		18.53	0			1	F55:28604	292	140.5	749.692	3	0	Geiger_GAMG1_HCD	20101227_Velos1_TaGe_SA_GAMG2_101229143203.raw
P60709	ACTB	R.MQK(+72.02)EITALAPSTMK.I	15.98	1170000									1	F60:18414	313	69.9	540.95	3	2	Geiger_GAMG1_HCD	20101227_Velos1_TaGe_SA_GAMG_101230100451.raw
P63151	PPP2R2A	K.IWDLNMENRPVETYQVHEYLR.S	73.31	15700000									2	F53:23691	310	120.71	677.083	4	-1.2	Geiger_GAMG1_HCD	20100723_Velos1_TaGe_SA_Gamg_5.raw
P63151	PPP2R2A	K.IWDLNM(+15.99)ENRPVETYQVHEYLR.S	61.57	4160000	Oxidation	Methionine			0				2	F53:20382	310	106.91	681.083	4	0	Geiger_GAMG1_HCD	20100723_Velos1_TaGe_SA_Gamg_5.raw
P31749	AKT1	R.SGSPSDNS(+79.97)GAEEMEVSLAKPK.H	29.06	51100									1	F58:12672	122	70.27	733.991	3	5	Geiger_GAMG1_HCD	20101227_Velos1_TaGe_SA_GAMG5.raw
O00418	EEF2K	K.HMPDPWAEFHLEDIATER.A	61.64	650000									1	F59:28652	94	141.7	732.007	3	1.7	Geiger_GAMG1_HCD	20101227_Velos1_TaGe_SA_GAMG6.raw
Q9Y4R8	TELO2	K.AVLIC(+57.02)LAQLGEPELR.D	37.15	1060000									2	F49:36817	363	149.13	841.469	2	0.5	Geiger_GAMG1_HCD	20100723_Velos1_TaGe_SA_Gamg_1.raw
P21333	FLNA	K.FNEEHIPDSPFVVPVASPSGDAR.R	65.07	254000000									8	F67:30607	2311	110.44	1234.1	2	3.7	Geiger_HEK293_HCD	20101227_Velos1_TaGe_SA_HEK293_01.raw
P21333	FLNA	K.FN(+.98)EEHIPDSPFVVPVASPSGDAR.R	26.33	101000									2	F70:25475	2311	133.96	823.397	3	1.6	Geiger_HEK293_HCD	20101227_Velos1_TaGe_SA_HEK293_04.raw
P14618	PKM	R.LAPITSDPTEATAVGAVEASFK.C	72.19	1770000000									88	F68:32097	401	140.16	725.713	3	2.6	Geiger_HEK293_HCD	20101227_Velos1_TaGe_SA_HEK293_02.raw
P14618	PKM	R.LAPITSDPTE(+21.98)ATAVGAVEASFK.C	42.92	4390000									2	F67:35724	401	130.89	733.041	3	4.4	Geiger_HEK293_HCD	20101227_Velos1_TaGe_SA_HEK293_01.raw
P14618	PKM	R.RLAPITSDPTEATAVGAVEASFK.C	36.55	2120000									1	F67:30323	400	109.36	777.747	3	2.9	Geiger_HEK293_HCD	20101227_Velos1_TaGe_SA_HEK293_01.raw
P60709	ACTB	R.KDLYAN(+.98)TVLSGGTTMYPGIADR.M	81.57	62100000								Yes	19	F62:25482	291	117.2	782.054	3	-0.2	Geiger_HEK293_HCD	20100723_Velos1_TaGe_SA_Hek293_02.raw
P60709	ACTB	R.KDLYANTVLSGGTTMYPGIADR.M	78.84	2580000000									36	F64:22934	291	115.47	781.725	3	-1.4	Geiger_HEK293_HCD	20100723_Velos1_TaGe_SA_Hek293_04.raw
P60709	ACTB	K.DLYANTVLSGGTTMYPGIADR.M	70.92	3940000000									284	F68:31588	292	137.58	1108.04	2	1	Geiger_HEK293_HCD	20101227_Velos1_TaGe_SA_HEK293_02.raw
P60709	ACTB	K.DLYANTVLSGGTTM(+15.99)YPGIADR.M	69.52	235000000	Oxidation	Methionine			14.02			Yes	44	F68:27579	292	117.89	744.361	3	2.3	Geiger_HEK293_HCD	20101227_Velos1_TaGe_SA_HEK293_02.raw
P60709	ACTB	K.DLYAN(+.98)TVLSGGTTMYPGIADR.M	67.89	60400000								Yes	18	F69:28687	292	133.12	1108.53	2	2.5	Geiger_HEK293_HCD	20101227_Velos1_TaGe_SA_HEK293_03.raw
P60709	ACTB	R.KDLYANTVLSGGTTM(+15.99)YPGIADR.M	65.42	127000000	Oxidation	Methionine			24.44			Yes	12	F67:22417	291	80.47	787.06	3	1.9	Geiger_HEK293_HCD	20101227_Velos1_TaGe_SA_HEK293_01.raw
P60709	ACTB	R.KD(+21.98)LYANTVLSGGTTMYPGIADR.M	63.1	200000									1	F68:30979	291	134.51	789.056	3	3	Geiger_HEK293_HCD	20101227_Velos1_TaGe_SA_HEK293_02.raw
P60709	ACTB	K.DLYANTVLSGGTTMYPGIAD(-18.01)R.M	58.28	3980000									4	F68:31878	292	139.05	1099.04	2	2.5	Geiger_HEK293_HCD	20101227_Velos1_TaGe_SA_HEK293_02.raw
P60709	ACTB	R.KDLYANTVLSGGTTMYPGIAD(-18.01)R.M	55.92	572000									1	F68:25030	291	106.59	775.726	3	3.3	Geiger_HEK293_HCD	20101227_Velos1_TaGe_SA_HEK293_02.raw
P60709	ACTB	K.D(+43.01)LYANTVLSGGTTMYPGIADR.M	55.49	267000									1	F67:40847	292	154.26	1129.55	2	5	Geiger_HEK293_HCD	20101227_Velos1_TaGe_SA_HEK293_01.raw
P60709	ACTB	K.DLYAN(+.98)TVLSGGTTM(+15.99)YPGIADR.M	52.42	4460000	Oxidation	Methionine			14.02			Yes	9	F68:27197	292	116.12	744.688	3	0.1	Geiger_HEK293_HCD	20101227_Velos1_TaGe_SA_HEK293_02.raw
P60709	ACTB	K.EITALAPSTMK.I	48.57	3640000000									18	F62:581	316	3.55	581.313	2	0.7	Geiger_HEK293_HCD	20100723_Velos1_TaGe_SA_Hek293_02.raw
P60709	ACTB	R.KDLYAN(+.98)TVLSGGTTM(+15.99)YPGIADR.M	48.26	1420000	Oxidation	Methionine			17.01			Yes	2	F62:22881	291	106.78	787.387	3	1.6	Geiger_HEK293_HCD	20100723_Velos1_TaGe_SA_Hek293_02.raw
P60709	ACTB	R.KDLYANTVLS(+42.01)GGTTMYPGIADR.M	44.21	147000								Yes	1	F68:25641	291	109.21	795.732	3	2.7	Geiger_HEK293_HCD	20101227_Velos1_TaGe_SA_HEK293_02.raw
P60709	ACTB	K.EITALAPSTM(+15.99)K.I	43.78	193000000	Oxidation	Methionine			8.69			Yes	12	F68:9130	316	42.07	589.311	2	1.8	Geiger_HEK293_HCD	20101227_Velos1_TaGe_SA_HEK293_02.raw
P60709	ACTB	R.KDLY(+162.05)ANTVLSGGTTMYPGIADR.M	33.98	296000									1	F68:24004	291	102	835.744	3	0.1	Geiger_HEK293_HCD	20101227_Velos1_TaGe_SA_HEK293_02.raw
P60709	ACTB	K.DLYANTVLSGGTTMYP(-27.99)GIADR.M	33.24	285000								Yes	2	F68:30604	292	132.61	1094.04	2	-1.4	Geiger_HEK293_HCD	20101227_Velos1_TaGe_SA_HEK293_02.raw
P60709	ACTB	K.D(+21.98)LYANTVLSGGTTMYPGIADR.M	32.64	2630000									2	F67:35859	292	131.44	1119.03	2	0.8	Geiger_HEK293_HCD	20101227_Velos1_TaGe_SA_HEK293_01.raw
P60709	ACTB	R.KDLYAN(+15.99)TVLSGGTTMYPGIADR.M	32.03	16700000	Oxidation	Other			0				2	F62:21123	291	99.9	1180.08	2	-1	Geiger_HEK293_HCD	20100723_Velos1_TaGe_SA_Hek293_02.raw
P60709	ACTB	K.DLYAN(+15.99)TVLSGGTTMYPGIADR.M	27.67	144000000	Oxidation	Other			0				8	F61:31203	292	125.99	1116.04	2	0.4	Geiger_HEK293_HCD	20100723_Velos1_TaGe_SA_Hek293_01.raw
P60709	ACTB	K.EIT(-18.01)ALAPSTMK.I	21.29	45000000								Yes	1	F61:13028	316	63.73	572.307	2	-1.3	Geiger_HEK293_HCD	20100723_Velos1_TaGe_SA_Hek293_01.raw
P60709	ACTB	K.EITALAP(+15.99)STMK.I	19.6	327000	Oxidation	Proline			0				2	F67:51189	316	210.96	589.308	2	-3.9	Geiger_HEK293_HCD	20101227_Velos1_TaGe_SA_HEK293_01.raw
P60709	ACTB	K.D(-15.01)LYANTVLSGGTTMYPGIADR.M	18.14	1460000									1	F67:35858	292	131.43	1100.53	2	0.9	Geiger_HEK293_HCD	20101227_Velos1_TaGe_SA_HEK293_01.raw
P63151	PPP2R2A	K.IWDLNMENRPVETYQVHEYLR.S	71.36	24300000									6	F64:24464	310	122	677.084	4	-0.1	Geiger_HEK293_HCD	20100723_Velos1_TaGe_SA_Hek293_04.raw
P63151	PPP2R2A	K.IWDLNM(+15.99)ENRPVETYQVHEYLR.S	58.52	6520000	Oxidation	Methionine			7.21				3	F64:21238	310	108.62	681.083	4	1.1	Geiger_HEK293_HCD	20100723_Velos1_TaGe_SA_Hek293_04.raw
P63151	PPP2R2A	K.IWDLN(+15.99)MENRPVETYQVHEYLR.S	50.44	2890000	Oxidation	Other			0				1	F66:18380	310	111.3	681.082	4	-0.3	Geiger_HEK293_HCD	20100723_Velos1_TaGe_SA_Hek293_06.raw
P63151	PPP2R2A	K.IWDLNMEN(+15.99)RPVETYQVHEYLR.S	20.68	2890000	Oxidation	Other			0				1	F66:18465	310	111.71	681.082	4	-0.4	Geiger_HEK293_HCD	20100723_Velos1_TaGe_SA_Hek293_06.raw
P63151	PPP2R2A	K.IWDLNMENR(+15.99)PVETYQVHEYLR.S	16.8	215000	Oxidation	Other			0				1	F72:18963	310	101.16	681.085	4	2.7	Geiger_HEK293_HCD	20101227_Velos1_TaGe_SA_HEK293_06.raw
O00418	EEF2K	K.HMPDPWAEFHLEDIATER.A	63.01	1660000									2	F72:27368	94	137.65	549.257	4	1.5	Geiger_HEK293_HCD	20101227_Velos1_TaGe_SA_HEK293_06.raw
P04637	TP53	K.TC(+57.02)PVQLWVDSTPPPGTR.V	64.23	37500000									2	F61:24062	140	101.18	955.975	2	-0.5	Geiger_HEK293_HCD	20100723_Velos1_TaGe_SA_Hek293_01.raw
P31749	AKT1	K.TFC(+57.02)GTPEYLAPEVLEDNDYGR.A	60.87	4880000									3	F66:25052	308	142.2	816.035	3	1.8	Geiger_HEK293_HCD	20100723_Velos1_TaGe_SA_Hek293_06.raw
Q9Y4R8	TELO2	K.AVLIC(+57.02)LAQLGEPELR.D	44.97	5360000								Yes	2	F61:37209	363	147.31	841.467	2	-2.4	Geiger_HEK293_HCD	20100723_Velos1_TaGe_SA_Hek293_01.raw
P21333	FLNA	K.FNEEHIPDSPFVVPVASPSGDAR.R	78.38	200000000									17	F79:30832	2311	117.41	1234.1	2	-0.3	Geiger_HELA_HCD	20101224_Velos1_TaGe_SA_HeLa_01.raw
P21333	FLNA	K.FN(-17.03)EEHIPDSPFVVPVASPSGDAR.R	65.43	136000									1	F79:37481	2311	147.32	1225.59	2	2.8	Geiger_HELA_HCD	20101224_Velos1_TaGe_SA_HeLa_01.raw
P21333	FLNA	K.FN(+.98)EEHIPDSPFVVPVASPSGDAR.R	60.04	500000									3	F82:24619	2311	138.6	823.399	3	3.8	Geiger_HELA_HCD	20101224_Velos1_TaGe_SA_HeLa_04.raw
P14618	PKM	R.LAPITSDPTEATAVGAVEASFK.C	70.94	677000000									78	F80:30476	401	143.29	725.712	3	1.6	Geiger_HELA_HCD	20101224_Velos1_TaGe_SA_HeLa_02.raw
P14618	PKM	R.L(+43.01)APITSDPTEATAVGAVEASFK.C	66.54	664000								Yes	3	F80:37620	401	180.84	1109.57	2	2.9	Geiger_HELA_HCD	20101224_Velos1_TaGe_SA_HeLa_02.raw
P14618	PKM	R.RLAPITSDPTEATAVGAVEASFK.C	66.1	4460000									2	F79:31127	400	118.71	777.745	3	0.7	Geiger_HELA_HCD	20101224_Velos1_TaGe_SA_HeLa_01.raw
P14618	PKM	R.LAPITSDPTE(+21.98)ATAVGAVEASFK.C	54.92	6430000									3	F79:35608	401	138.39	733.039	3	1	Geiger_HELA_HCD	20101224_Velos1_TaGe_SA_HeLa_01.raw
P14618	PKM	R.LAPITSDPTEATAVGAVEASFK(+156.12).C	50.66	1100000									1	F79:32421	401	124.38	777.744	3	-6.9	Geiger_HELA_HCD	20101224_Velos1_TaGe_SA_HeLa_01.raw
P14618	PKM	R.L(+27.99)APITSDPTEATAVGAVEASFK.C	43.59	157000									1	F80:38366	401	185	735.044	3	2.1	Geiger_HELA_HCD	20101224_Velos1_TaGe_SA_HeLa_02.raw
P60709	ACTB	R.KDLYANTVLSGGTTMYPGIADR.M	80.95	1080000000									49	F73:22409	291	99.77	781.724	3	-3.3	Geiger_HELA_HCD	20100726_Velos1_TaGe_SA_HeLa_1.raw
P60709	ACTB	R.KDLYAN(+.98)TVLSGGTTM(+15.99)YPGIADR.M	75.44	4630000	Oxidation	Methionine			16.9			Yes	6	F80:20806	291	96.04	787.389	3	3	Geiger_HELA_HCD	20101224_Velos1_TaGe_SA_HeLa_02.raw
P60709	ACTB	R.KDLYAN(+.98)TVLSGGTTMYPGIADR.M	74.84	29900000								Yes	15	F76:20044	291	117.07	782.053	3	-1.8	Geiger_HELA_HCD	20100726_Velos1_TaGe_SA_HeLa_4.raw
P60709	ACTB	K.DLYANTVLSGGTTMYPGIADR.M	74.83	2570000000									162	F79:34849	292	134.71	1108.04	2	1	Geiger_HELA_HCD	20101224_Velos1_TaGe_SA_HeLa_01.raw
P60709	ACTB	R.KDLYANTVLSGGTTM(+15.99)YPGIADR.M	72.77	205000000	Oxidation	Methionine			30.46			Yes	29	F79:23275	291	87.9	787.059	3	0.9	Geiger_HELA_HCD	20101224_Velos1_TaGe_SA_HeLa_01.raw
P60709	ACTB	K.DLYAN(+.98)TVLSGGTTMYPGIADR.M	68.43	19300000								Yes	19	F79:34527	292	133.35	1108.53	2	-1.9	Geiger_HELA_HCD	20101224_Velos1_TaGe_SA_HeLa_01.raw
P60709	ACTB	R.KDLYANTVLSGGTTMY(+15.99)PGIADR.M	68.09	13000000	Oxidation	Other			0			Yes	3	F80:23759	291	109.95	787.058	3	0.2	Geiger_HELA_HCD	20101224_Velos1_TaGe_SA_HeLa_02.raw
P60709	ACTB	R.K(+43.01)(+14.02)DLYANTVLSGGTTMYPGIADR.M	64.82	17300000									7	F79:26983	291	101.86	1200.6	2	1.9	Geiger_HELA_HCD	20101224_Velos1_TaGe_SA_HeLa_01.raw
P60709	ACTB	K.DLYANTVLSGGTTM(+15.99)YPGIADR.M	64.09	1100000000	Oxidation	Methionine			8.14			Yes	219	F80:26614	292	123.71	1116.04	2	3.3	Geiger_HELA_HCD	20101224_Velos1_TaGe_SA_HeLa_02.raw
P60709	ACTB	R.K(+43.01)DLYANTVLSGGTTMYPGIADR.M	63.81	754000									2	F79:33014	291	126.94	1193.59	2	2	Geiger_HELA_HCD	20101224_Velos1_TaGe_SA_HeLa_01.raw
P60709	ACTB	K.D(+43.01)LYANTVLSGGTTMYPGIADR.M	62.99	10200000								Yes	5	F79:39592	292	157.66	1129.54	2	2.2	Geiger_HELA_HCD	20101224_Velos1_TaGe_SA_HeLa_01.raw
P60709	ACTB	R.K(+27.99)DLYANTVLSGGTTMYPGIADR.M	61.28	274000									1	F80:28400	291	132.79	791.059	3	1.3	Geiger_HELA_HCD	20101224_Velos1_TaGe_SA_HeLa_02.raw
P60709	ACTB	R.KDLYANTVLSGGTTMYPGIAD(-18.01)R.M	61.08	1960000									2	F80:24529	291	113.63	775.724	3	1.2	Geiger_HELA_HCD	20101224_Velos1_TaGe_SA_HeLa_02.raw
P60709	ACTB	K.DLYANTVLSGGTTMYPGIAD(-18.01)R.M	60.01	5320000									4	F80:30326	292	142.5	1099.04	2	2.8	Geiger_HELA_HCD	20101224_Velos1_TaGe_SA_HeLa_02.raw
P60709	ACTB	K.DLYAN(+.98)TVLSGGTTM(+15.99)YPGIADR.M	57.81	7210000	Oxidation	Methionine			7.21			Yes	17	F80:25694	292	119.21	744.689	3	1.8	Geiger_HELA_HCD	20101224_Velos1_TaGe_SA_HeLa_02.raw
P60709	ACTB	R.KDLYANTVLSGGTTMY(+44.99)PGIADR.M	57.04	2860000								Yes	2	F79:32473	291	124.6	796.723	3	1.7	Geiger_HELA_HCD	20101224_Velos1_TaGe_SA_HeLa_01.raw
P60709	ACTB	K.DLYANTVLSGGTTMY(+44.99)PGIADR.M	55.91	4970000								Yes	4	F80:34192	292	162.54	1130.54	2	3.7	Geiger_HELA_HCD	20101224_Velos1_TaGe_SA_HeLa_02.raw
P60709	ACTB	K.DLYANTVLSGGTTMY(+15.99)PGIADR.M	55.88	4620000	Oxidation	Other			33.32			Yes	5	F80:29451	292	137.87	1116.04	2	3.4	Geiger_HELA_HCD	20101224_Velos1_TaGe_SA_HeLa_02.raw
P60709	ACTB	K.D(+42.01)LYANTVLSGGTTM(+15.99)YPGIADR.M	54.88	1350000	Oxidation	Methionine			1000			Yes	3	F80:31621	292	149.24	758.365	3	2	Geiger_HELA_HCD	20101224_Velos1_TaGe_SA_HeLa_02.raw
P60709	ACTB	K.D(+42.01)LYANTVLSGGTTMYPGIADR.M	54.58	2850000									4	F80:34921	292	166.39	1129.05	2	4	Geiger_HELA_HCD	20101224_Velos1_TaGe_SA_HeLa_02.raw
P60709	ACTB	K.D(+43.01)LYANTVLSGGTTM(+15.99)YPGIADR.M	54.34	1350000	Oxidation	Methionine			1000			Yes	3	F80:30255	292	142.13	758.696	3	1.1	Geiger_HELA_HCD	20101224_Velos1_TaGe_SA_HeLa_02.raw
P60709	ACTB	K.D(+27.99)LYANTVLSGGTTM(+15.99)YPGIADR.M	51.74	231000	Oxidation	Methionine			1000			Yes	1	F80:30930	292	145.68	753.694	3	2.9	Geiger_HELA_HCD	20101224_Velos1_TaGe_SA_HeLa_02.raw
P60709	ACTB	K.DLY(+31.99)ANTVLSGGTTMYPGIADR.M	51.11	4040000	Dioxidation	Other			111.67				1	F79:34954	292	135.16	1124.03	2	-1.8	Geiger_HELA_HCD	20101224_Velos1_TaGe_SA_HeLa_01.raw
P60709	ACTB	R.KDLYANTVLSGGTTM(+31.99)YPGIADR.M	49.72	2530000	Dioxidation	Methionine			17.01				1	F80:23836	291	110.31	792.39	3	-0.1	Geiger_HELA_HCD	20101224_Velos1_TaGe_SA_HeLa_02.raw
P60709	ACTB	R.K(+42.01)(+14.02)DLY(+15.99)ANTVLSGGTTMYPGIADR.M	49.6	560000	Oxidation	Other			0				1	F79:31425	291	119.97	805.736	3	2.6	Geiger_HELA_HCD	20101224_Velos1_TaGe_SA_HeLa_01.raw
P60709	ACTB	K.EITALAPSTMK.I	48.6	2740000000									23	F79:14501	316	55.84	581.313	2	0.7	Geiger_HELA_HCD	20101224_Velos1_TaGe_SA_HeLa_01.raw
P60709	ACTB	K.DLY(+15.99)ANTVLSGGTTM(+15.99)YPGIADR.M	47.31	3530000	Oxidation, Oxidation	Other	Methionine		9.4	0		Yes	1	F80:26225	292	121.75	749.692	3	0.1	Geiger_HELA_HCD	20101224_Velos1_TaGe_SA_HeLa_02.raw
P60709	ACTB	R.KDLYANTVLSGGTTM(+15.99)Y(+15.99)PGIADR.M	47.04	1380000	Oxidation, Oxidation	Methionine	Other		40.45	54.51		Yes	1	F80:20513	291	94.74	792.392	3	2.9	Geiger_HELA_HCD	20101224_Velos1_TaGe_SA_HeLa_02.raw
P60709	ACTB	K.DLY(+15.99)AN(+15.99)TVLSGGTTMYPGIADR.M	46.75	1970000	Oxidation, Oxidation	Other	Other		5.03	15.39			1	F80:29590	292	138.61	1124.03	2	-0.8	Geiger_HELA_HCD	20101224_Velos1_TaGe_SA_HeLa_02.raw
P60709	ACTB	K.EITALAPSTM(+15.99)K.I	45.67	505000000	Oxidation	Methionine			7.21			Yes	18	F79:10822	316	43.36	589.311	2	0.5	Geiger_HELA_HCD	20101224_Velos1_TaGe_SA_HeLa_01.raw
P60709	ACTB	K.D(+42.01)LYAN(+15.99)TVLSGGTTMYPGIADR.M	45.6	70800	Oxidation	Other			18.23				1	F79:37479	292	147.31	1137.04	2	2.5	Geiger_HELA_HCD	20101224_Velos1_TaGe_SA_HeLa_01.raw
P60709	ACTB	K.DLYANTVLSGGTTM(+31.99)YPGIADR.M	45.57	823000	Dioxidation	Methionine			20.92			Yes	1	F80:26252	292	121.89	1124.03	2	0	Geiger_HELA_HCD	20101224_Velos1_TaGe_SA_HeLa_02.raw
P60709	ACTB	K.E(+43.01)ITALAPSTMK.I	43	11900000								Yes	2	F73:23078	316	102.41	602.814	2	-2.2	Geiger_HELA_HCD	20100726_Velos1_TaGe_SA_HeLa_1.raw
P60709	ACTB	K.DLYANTVLSGGT(-18.01)TMYPGIADR.M	42.21	5290000									8	F74:27970	292	141.2	733.021	3	-4.9	Geiger_HELA_HCD	20100726_Velos1_TaGe_SA_HeLa_2.raw
P60709	ACTB	R.KDLYANTVLSGGTTMYPGIAD(+43.99)R(+14.02).M	41.28	275000									1	F80:24763	291	114.77	801.063	3	2.4	Geiger_HELA_HCD	20101224_Velos1_TaGe_SA_HeLa_02.raw
P60709	ACTB	K.DLYANTVLSGGTTMY(+31.99)PGIADR.M	40.4	6100000	Dioxidation	Other			14.02			Yes	1	F79:35019	292	135.48	749.691	3	-0.3	Geiger_HELA_HCD	20101224_Velos1_TaGe_SA_HeLa_01.raw
P60709	ACTB	R.MQKEITALAPSTMK.I	40.35	4860000									1	F79:13208	313	51.53	516.943	3	0.7	Geiger_HELA_HCD	20101224_Velos1_TaGe_SA_HeLa_01.raw
P60709	ACTB	K.E(-18.01)ITALAPSTMK.I	39.36	38700000									4	F79:26174	316	98.74	572.308	2	0.4	Geiger_HELA_HCD	20101224_Velos1_TaGe_SA_HeLa_01.raw
P60709	ACTB	K.DLYANTVLSGGTTM(+15.99)Y(+15.99)PGIADR.M	38.22	6820000	Oxidation, Oxidation	Methionine	Other		0	0		Yes	2	F81:22789	292	125.09	749.692	3	1.2	Geiger_HELA_HCD	20101224_Velos1_TaGe_SA_HeLa_03.raw
P60709	ACTB	K.DLYANTVLSGGTTM(-48.00)YPGIADR.M	37.64	5300000								Yes	2	F79:26229	292	98.95	723.025	3	-2.7	Geiger_HELA_HCD	20101224_Velos1_TaGe_SA_HeLa_01.raw
P60709	ACTB	R.KDLY(+15.99)ANTVLSGGTTM(+15.99)Y(+15.99)PGIADR.M	37.32	853000	Oxidation, Oxidation, Oxidation	Other	Methionine	Other	0	0	0	Yes	1	F80:20547	291	94.88	797.722	3	1.1	Geiger_HELA_HCD	20101224_Velos1_TaGe_SA_HeLa_02.raw
P60709	ACTB	K.DLYANTVLSGGTTM(+15.99)YPGIAD(-18.01)R.M	36.72	289000	Oxidation	Methionine			1000			Yes	1	F80:27057	292	125.95	738.358	3	2.1	Geiger_HELA_HCD	20101224_Velos1_TaGe_SA_HeLa_02.raw
P60709	ACTB	K.EIT(-18.01)ALAPSTMK.I	36.66	22700000									3	F79:15002	316	57.53	572.308	2	1.4	Geiger_HELA_HCD	20101224_Velos1_TaGe_SA_HeLa_01.raw
P60709	ACTB	R.M(+43.01)QK(+14.02)EITALAPSTMK.I	35.67	6980000									2	F79:13187	313	51.46	803.421	2	1.1	Geiger_HELA_HCD	20101224_Velos1_TaGe_SA_HeLa_01.raw
P60709	ACTB	K.EITALAPSTM(+31.99)K.I	34.9	1390000	Dioxidation	Methionine			1000			Yes	1	F79:11800	316	46.74	597.305	2	-5.1	Geiger_HELA_HCD	20101224_Velos1_TaGe_SA_HeLa_01.raw
P60709	ACTB	K.D(+21.98)LYANTVLSGGTTMYPGIADR.M	34.86	16400000									3	F79:34932	292	135.07	746.355	3	-0.9	Geiger_HELA_HCD	20101224_Velos1_TaGe_SA_HeLa_01.raw
P60709	ACTB	K.DLYANTVLSGGTT(-18.01)MYPGIADR.M	31.6	2110000									2	F75:26739	292	141.59	733.021	3	-4.9	Geiger_HELA_HCD	20100726_Velos1_TaGe_SA_HeLa_3.raw
P60709	ACTB	K.EITALAPSTMK(+43.01).I	31.55	8230000									2	F79:11476	316	45.59	602.817	2	1.7	Geiger_HELA_HCD	20101224_Velos1_TaGe_SA_HeLa_01.raw
P60709	ACTB	K.DLYANT(+126.10)VLSGGTTMYPGIADR.M	30.42	73300									1	F80:40610	292	197.58	781.064	3	1.3	Geiger_HELA_HCD	20101224_Velos1_TaGe_SA_HeLa_02.raw
P60709	ACTB	R.KDLYAN(+15.99)TVLSGGTTM(+15.99)Y(+31.99)PGIADR.M	28.88	647000	Oxidation, Oxidation, Dioxidation	Other	Methionine	Other	4.64	0	0		2	F80:20592	291	95.09	803.054	3	1.3	Geiger_HELA_HCD	20101224_Velos1_TaGe_SA_HeLa_02.raw
P60709	ACTB	R.KDLY(+162.05)ANTVLSGGTTMYPGIADR.M	28.05	79900									1	F75:19641	291	105.6	835.743	3	-1	Geiger_HELA_HCD	20100726_Velos1_TaGe_SA_HeLa_3.raw
P60709	ACTB	K.EIT(-18.01)ALAPSTM(+15.99)K.I	27.57	2950000	Oxidation	Methionine			1000			Yes	1	F79:26198	316	98.82	580.305	2	0.1	Geiger_HELA_HCD	20101224_Velos1_TaGe_SA_HeLa_01.raw
P60709	ACTB	K.E(+14.02)ITALAPSTMK.I	27.38	630000								Yes	1	F79:16284	316	61.95	588.321	2	0.4	Geiger_HELA_HCD	20101224_Velos1_TaGe_SA_HeLa_01.raw
P60709	ACTB	K.EITALAPSTMK(+62.02)IK.I	25.89	1060000									1	F79:26509	316	100.06	732.91	2	0.4	Geiger_HELA_HCD	20101224_Velos1_TaGe_SA_HeLa_01.raw
P60709	ACTB	K.DLYAN(+15.99)TVLSGGTTMYPGIADR.M	23.68	1130000	Oxidation	Other			3.75				3	F75:26677	292	141.26	1116.03	2	-2.4	Geiger_HELA_HCD	20100726_Velos1_TaGe_SA_HeLa_3.raw
P60709	ACTB	K.D(+15.99)LY(+31.99)AN(+15.99)TVLSGGTTMYPGIADR.M	23.65	0	Oxidation, Dioxidation, Oxidation	Other	Other	Other	0	11.47	17.73		1	F80:29564	292	138.46	760.36	3	6.4	Geiger_HELA_HCD	20101224_Velos1_TaGe_SA_HeLa_02.raw
P60709	ACTB	K.EITALAPSTM(-48.00)K.I	22.37	108000000									2	F79:7154	316	31.11	371.877	3	1.6	Geiger_HELA_HCD	20101224_Velos1_TaGe_SA_HeLa_01.raw
P60709	ACTB	K.EITALAPSTMK(+298.19).I	19.53	1210000								Yes	1	F79:17057	316	64.66	730.415	2	8.4	Geiger_HELA_HCD	20101224_Velos1_TaGe_SA_HeLa_01.raw
P60709	ACTB	K.DLYAN(+15.99)TVLSGGTTM(+31.99)Y(+31.99)PGIADR.M	17.23	0	Oxidation, Dioxidation, Dioxidation	Other	Methionine	Other	2.87	4.45	4.15		1	F80:29567	292	138.48	1148.02	2	-3.2	Geiger_HELA_HCD	20101224_Velos1_TaGe_SA_HeLa_02.raw
P60709	ACTB	K.D(+226.08)LYANTVLSGGTTMYPGIADR.M	16.31	463000									1	F74:21112	292	105.95	1221.07	2	-8.1	Geiger_HELA_HCD	20100726_Velos1_TaGe_SA_HeLa_2.raw
P60709	ACTB	K.DLY(+15.99)AN(+.98)TVLSGGTTM(+15.99)YPGIADR.M	15.5	26400	Oxidation, Oxidation	Other	Methionine		7.32	0		Yes	1	F81:22085	292	121.42	750.021	3	2.7	Geiger_HELA_HCD	20101224_Velos1_TaGe_SA_HeLa_03.raw
P60709	ACTB	K.D(-15.01)LYANTVLSGGTTMYPGIADR.M	15.42	499000									1	F79:34938	292	135.09	1100.53	2	-3	Geiger_HELA_HCD	20101224_Velos1_TaGe_SA_HeLa_01.raw
P63151	PPP2R2A	K.IWDLNM(+15.99)ENRPVETYQVHEYLR.S	51.52	0	Oxidation	Methionine			0				1	F77:16628	310	100.75	681.082	4	-1.2	Geiger_HELA_HCD	20100726_Velos1_TaGe_SA_HeLa_5.raw
P63151	PPP2R2A	K.IWDLNMENRPVETYQVHEYLR.S	51.45	1610000									2	F77:19414	310	114.73	677.082	4	-2.1	Geiger_HELA_HCD	20100726_Velos1_TaGe_SA_HeLa_5.raw
Q9Y4R8	TELO2	K.AVLIC(+57.02)LAQLGEPELR.D	47.45	500000								Yes	2	F79:38363	363	151.59	841.469	2	0.5	Geiger_HELA_HCD	20101224_Velos1_TaGe_SA_HeLa_01.raw
Q9UGV2	NDRG3	K.MADC(+57.02)GGLPQVVQPGK.L	24.53	2310000									1	F73:13664	287	67.11	778.879	2	-3.7	Geiger_HELA_HCD	20100726_Velos1_TaGe_SA_HeLa_1.raw
P21333	FLNA	K.FNEEHIPDSPFVVPVASPSGDAR.R	88.24	21000000									8	F85:26033	2311	113.67	823.064	3	-4.2	Geiger_HEPG2_HCD	20100726_Velos1_TaGe_SA_HepG2_1.raw
P14618	PKM	R.LAPITSDPTEATAVGAVEASFK.C	79.18	331000000									117	F93:27993	401	151.41	1088.06	2	1.8	Geiger_HEPG2_HCD	20101224_Velos1_TaGe_SA_HepG2_3.raw
P14618	PKM	R.LAPITSD(+15.99)PTEATAVGAVEASFK.C	40.66	15300	Oxidation	Other			0				1	F94:27956	401	160.08	1096.06	2	0.4	Geiger_HEPG2_HCD	20101224_Velos1_TaGe_SA_HepG2_4.raw
P14618	PKM	R.LAPITSDP(+15.99)TEATAVGAVEASFK.C	25.22	6030	Oxidation	Proline			9.34				1	F94:28147	401	161.28	731.043	3	0.6	Geiger_HEPG2_HCD	20101224_Velos1_TaGe_SA_HepG2_4.raw
P60709	ACTB	R.KDLYANTVLSGGTTMYPGIADR.M	87.64	156000000									29	F91:27322	291	108.09	781.727	3	1.1	Geiger_HEPG2_HCD	20101224_Velos1_TaGe_SA_HepG2_1.raw
P60709	ACTB	R.KDLYANTVLSGGTTM(+15.99)YPGIADR.M	84.56	19200000	Oxidation	Methionine			30.46			Yes	12	F91:23329	291	91.53	787.06	3	2.1	Geiger_HEPG2_HCD	20101224_Velos1_TaGe_SA_HepG2_1.raw
P60709	ACTB	K.DLYANTVLSGGTTMYPGIADR.M	75.45	566000000									145	F92:29415	292	142.39	1108.04	2	0.6	Geiger_HEPG2_HCD	20101224_Velos1_TaGe_SA_HepG2_2.raw
P60709	ACTB	R.KDLYAN(+.98)TVLSGGTTMYPGIADR.M	74.84	3320000								Yes	5	F86:20426	291	111.13	782.052	3	-2.9	Geiger_HEPG2_HCD	20100726_Velos1_TaGe_SA_HepG2_2.raw
P60709	ACTB	K.DLYANTVLSGGTTM(+15.99)YPGIADR.M	71.17	193000000	Oxidation	Methionine			14.02			Yes	88	F91:30202	292	121.93	744.362	3	3.6	Geiger_HEPG2_HCD	20101224_Velos1_TaGe_SA_HepG2_1.raw
P60709	ACTB	K.DLYAN(+.98)TVLSGGTTMYPGIADR.M	61.69	2720000									5	F87:25632	292	139.33	1108.54	2	4.5	Geiger_HEPG2_HCD	20100726_Velos1_TaGe_SA_HepG2_3.raw
P60709	ACTB	R.KDLYAN(+.98)TVLSGGTTM(+15.99)YPGIADR.M	60.92	134000	Oxidation	Methionine			15.91			Yes	2	F94:17654	291	105.18	787.387	3	1.5	Geiger_HEPG2_HCD	20101224_Velos1_TaGe_SA_HepG2_4.raw
P60709	ACTB	K.DLYANTVLSGGTTMYPGIAD(-18.01)R.M	54.73	89000									1	F93:27354	292	147.99	1099.04	2	1.8	Geiger_HEPG2_HCD	20101224_Velos1_TaGe_SA_HepG2_3.raw
P60709	ACTB	R.KDLY(+162.05)ANTVLSGGTTMYPGIADR.M	54.57	147000									1	F93:21156	291	116.13	835.744	3	0.4	Geiger_HEPG2_HCD	20101224_Velos1_TaGe_SA_HepG2_3.raw
P60709	ACTB	K.EITALAPSTMK.I	54.45	1050000000									15	F91:13975	316	56.77	387.878	3	0.6	Geiger_HEPG2_HCD	20101224_Velos1_TaGe_SA_HepG2_1.raw
P60709	ACTB	K.EITALAPSTM(+15.99)K.I	45.27	63100000	Oxidation	Methionine			7.21			Yes	10	F91:9335	316	40.93	589.311	2	0.8	Geiger_HEPG2_HCD	20101224_Velos1_TaGe_SA_HepG2_1.raw
P60709	ACTB	K.DLYANTVLSGGTTM(+31.99)YPGIADR.M	44.79	1370000	Dioxidation	Methionine			12.28			Yes	3	F93:23089	292	126.03	749.691	3	-0.1	Geiger_HEPG2_HCD	20101224_Velos1_TaGe_SA_HepG2_3.raw
P60709	ACTB	K.E(-18.01)ITALAPSTMK.I	40.39	3470000									1	F91:25849	316	101.82	572.308	2	1.4	Geiger_HEPG2_HCD	20101224_Velos1_TaGe_SA_HepG2_1.raw
P60709	ACTB	K.DLYAN(+.98)TVLSGGTTM(+15.99)YPGIADR.M	35.29	1670000	Oxidation	Methionine			4.45			Yes	7	F89:21487	292	132.73	1116.53	2	0.2	Geiger_HEPG2_HCD	20100726_Velos1_TaGe_SA_HepG2_5.raw
P60709	ACTB	K.EITALAP(+15.99)STMK.I	32.04	7000000	Oxidation	Proline			6.63				3	F91:13944	316	56.66	589.309	2	-1.3	Geiger_HEPG2_HCD	20101224_Velos1_TaGe_SA_HepG2_1.raw
P60709	ACTB	K.DLY(+31.99)ANTVLSGGTTM(+15.99)YPGIADR.M	31.5	59800	Dioxidation, Oxidation	Other	Methionine		29.08	11.06		Yes	1	F94:21964	292	127.9	755.022	3	-1.9	Geiger_HEPG2_HCD	20101224_Velos1_TaGe_SA_HepG2_4.raw
P60709	ACTB	K.DLYAN(+15.99)TVLSGGTTMYPGIADR.M	25.17	6690000	Oxidation	Other			0				2	F87:22733	292	124.09	1116.03	2	-1.5	Geiger_HEPG2_HCD	20100726_Velos1_TaGe_SA_HepG2_3.raw
P60709	ACTB	K.EIT(-18.01)ALAPSTMK.I	24.98	5480000								Yes	1	F85:12803	316	64.24	572.308	2	0	Geiger_HEPG2_HCD	20100726_Velos1_TaGe_SA_HepG2_1.raw
P60709	ACTB	K.DLYANTVLSGGTTMY(+31.99)PGIADR.M	19.65	0	Dioxidation	Other			0				1	F93:26350	292	142.69	749.691	3	-0.5	Geiger_HEPG2_HCD	20101224_Velos1_TaGe_SA_HepG2_3.raw
P60709	ACTB	K.DLYANTVLSGGTTMY(+15.99)PGIADR.M	19.45	325000	Oxidation	Other			0				2	F86:24242	292	131.18	1116.04	2	-0.7	Geiger_HEPG2_HCD	20100726_Velos1_TaGe_SA_HepG2_2.raw
P60709	ACTB	K.EITALAPSTM(-48.00)K.I	18.09	1330000									1	F91:5959	316	29.51	557.311	2	-0.1	Geiger_HEPG2_HCD	20101224_Velos1_TaGe_SA_HepG2_1.raw
P63151	PPP2R2A	K.IWDLNM(+15.99)ENRPVETYQVHEYLR.S	47.3	547000	Oxidation	Methionine			0				1	F89:16535	310	105.66	681.081	4	-2.7	Geiger_HEPG2_HCD	20100726_Velos1_TaGe_SA_HepG2_5.raw
Q9UGV2	NDRG3	K.MADC(+57.02)GGLPQVVQPGK.L	76.99	4310000									2	F91:16664	287	66.17	778.883	2	1.2	Geiger_HEPG2_HCD	20101224_Velos1_TaGe_SA_HepG2_1.raw
P21333	FLNA	K.FNEEHIPDSPFVVPVASPSGDAR.R	76.64	49600000									12	F97:25508	2311	120.41	823.066	3	-2.4	Geiger_JURKAT_HCD	20100730_Velos1_TaGe_SA_Jurkat_01.raw
P14618	PKM	R.RLAPITSDPTEATAVGAVEASFK.C	78.02	20300000									7	F103:33446	400	128.91	1166.12	2	1.6	Geiger_JURKAT_HCD	20101230_Velos1_TaGe_SA_Jurkat1.raw
P14618	PKM	R.LAPITSDPTEATAVGAVEASFK.C	74.16	628000000									142	F104:31935	401	153	725.713	3	3.4	Geiger_JURKAT_HCD	20101230_Velos1_TaGe_SA_Jurkat2.raw
P14618	PKM	R.LAPITSD(+15.99)P(+15.99)TEATAVGAVEASFK.C	53.61	215000	Oxidation, Oxidation	Other	Proline		6.65	0			2	F104:31855	401	152.55	1104.06	2	1.8	Geiger_JURKAT_HCD	20101230_Velos1_TaGe_SA_Jurkat2.raw
P14618	PKM	R.L(+43.01)APITSDPTEATAVGAVEASFK.C	49.86	763000								Yes	4	F104:37482	401	185.3	740.042	3	-5.2	Geiger_JURKAT_HCD	20101230_Velos1_TaGe_SA_Jurkat2.raw
P14618	PKM	R.LAP(+15.99)ITSDPTEATAVGAVEASFK.C	48.73	325000	Oxidation	Proline			25.7				1	F104:31844	401	152.5	1096.06	2	1.8	Geiger_JURKAT_HCD	20101230_Velos1_TaGe_SA_Jurkat2.raw
P14618	PKM	R.LAP(+13.98)ITSDPTEATAVGAVEASFK.C	42.34	446000									1	F103:37214	401	147.49	1095.05	2	2.4	Geiger_JURKAT_HCD	20101230_Velos1_TaGe_SA_Jurkat1.raw
P14618	PKM	R.LAP(+15.99)ITSD(+15.99)PTEATAVGAVEASFK.C	39.87	694000	Oxidation, Oxidation	Proline	Other		0	14.02			2	F103:37236	401	147.62	1104.06	2	3.8	Geiger_JURKAT_HCD	20101230_Velos1_TaGe_SA_Jurkat1.raw
P14618	PKM	R.LAPITSDP(+15.99)TEATAVGAVEASFK.C	26.77	86200	Oxidation	Proline			7.21				1	F104:34929	401	169.98	731.043	3	0.5	Geiger_JURKAT_HCD	20101230_Velos1_TaGe_SA_Jurkat2.raw
P14618	PKM	R.L(-15.01)APITSDPTEATAVGAVEASFK.C	18.26	37600									1	F104:31657	401	151.41	1080.55	2	-3.6	Geiger_JURKAT_HCD	20101230_Velos1_TaGe_SA_Jurkat2.raw
P60709	ACTB	R.KDLYANTVLSGGTTMYPGIADR.M	84.23	792000000									43	F103:28095	291	105.8	781.727	3	1.2	Geiger_JURKAT_HCD	20101230_Velos1_TaGe_SA_Jurkat1.raw
P60709	ACTB	R.KDLYANTVLSGGTTM(+15.99)YPGIADR.M	81.37	154000000	Oxidation	Methionine			26.02			Yes	46	F104:21603	291	102.15	787.062	3	4.4	Geiger_JURKAT_HCD	20101230_Velos1_TaGe_SA_Jurkat2.raw
P60709	ACTB	R.KDLYAN(+.98)TVLSGGTTMYPGIADR.M	79.51	7700000								Yes	11	F99:20087	291	117.98	782.054	3	-0.8	Geiger_JURKAT_HCD	20100730_Velos1_TaGe_SA_Jurkat_03.raw
P60709	ACTB	R.K(+42.01)(+28.03)DLYANTVLSGGTTMYPGIADR.M	76.4	18600000									3	F104:25605	291	120.9	1207.11	2	2.7	Geiger_JURKAT_HCD	20101230_Velos1_TaGe_SA_Jurkat2.raw
P60709	ACTB	K.DLYANTVLSGGTTMYPGIADR.M	74.4	1800000000									118	F103:35572	292	138.81	1108.04	2	4.5	Geiger_JURKAT_HCD	20101230_Velos1_TaGe_SA_Jurkat1.raw
P60709	ACTB	R.KDLYANTVLSGGTTMYPGIAD(-18.01)R.M	72.08	2580000									1	F104:25374	291	119.91	775.725	3	2.5	Geiger_JURKAT_HCD	20101230_Velos1_TaGe_SA_Jurkat2.raw
P60709	ACTB	K.DLYANTVLSGGTTM(+31.99)YPGIADR.M	66.48	86300000	Dioxidation	Methionine			14.02			Yes	39	F105:25675	292	129.68	1124.04	2	3.2	Geiger_JURKAT_HCD	20101230_Velos1_TaGe_SA_Jurkat3.raw
P60709	ACTB	R.KDLYAN(+.98)TVLSGGTTM(+15.99)YPGIADR.M	66.28	1060000	Oxidation	Methionine			18.17			Yes	6	F105:21400	291	108.8	787.388	3	2.4	Geiger_JURKAT_HCD	20101230_Velos1_TaGe_SA_Jurkat3.raw
P60709	ACTB	K.DLYANTVLSGGTTM(+15.99)YPGIADR.M	65.9	1390000000	Oxidation	Methionine			11.06			Yes	226	F104:26867	292	126.8	744.362	3	2.6	Geiger_JURKAT_HCD	20101230_Velos1_TaGe_SA_Jurkat2.raw
P60709	ACTB	R.KDLYANTVLSGGTTM(+31.99)YPGIADR.M	65.53	33600000	Dioxidation	Methionine			17.01				4	F104:24693	291	116.44	792.389	3	-0.5	Geiger_JURKAT_HCD	20101230_Velos1_TaGe_SA_Jurkat2.raw
P60709	ACTB	K.DLYANTVLSGGTTMYPGIAD(-18.01)R.M	64.32	657000									3	F104:30758	292	146.62	1099.04	2	2.3	Geiger_JURKAT_HCD	20101230_Velos1_TaGe_SA_Jurkat2.raw
P60709	ACTB	R.K(+72.02)DLYANTVLSGGTTMYPGIADR.M	63.84	9360000									2	F104:26952	291	127.2	1208.1	2	2.4	Geiger_JURKAT_HCD	20101230_Velos1_TaGe_SA_Jurkat2.raw
P60709	ACTB	R.K(+27.99)DLYANTVLSGGTTMYPGIADR.M	63.75	593000									1	F104:28853	291	136.75	791.063	3	5.9	Geiger_JURKAT_HCD	20101230_Velos1_TaGe_SA_Jurkat2.raw
P60709	ACTB	R.KDLY(+15.99)ANTVLSGGTTM(+15.99)YPGIADR.M	62.96	2450000	Oxidation, Oxidation	Other	Methionine		13.67	16.9			1	F104:20959	291	99.25	792.392	3	2.4	Geiger_JURKAT_HCD	20101230_Velos1_TaGe_SA_Jurkat2.raw
P60709	ACTB	K.DLYAN(+.98)TVLSGGTTMYPGIADR.M	61.83	34700000								Yes	21	F108:29968	292	143.32	1108.53	2	1.5	Geiger_JURKAT_HCD	20101230_Velos1_TaGe_SA_Jurkat6.raw
P60709	ACTB	K.D(+43.01)LYANTVLSGGTTMYPGIADR.M	60.68	3850000								Yes	10	F104:33774	292	163.28	1129.55	2	6.2	Geiger_JURKAT_HCD	20101230_Velos1_TaGe_SA_Jurkat2.raw
P60709	ACTB	R.K(+43.01)DLYANTVLSGGTTMYPGIADR.M	60.1	782000									2	F104:28723	291	136.16	1193.58	2	-3.8	Geiger_JURKAT_HCD	20101230_Velos1_TaGe_SA_Jurkat2.raw
P60709	ACTB	K.D(+43.01)LYANTVLSGGTTM(+15.99)YPGIADR.M	58.87	4260000	Oxidation	Methionine			1000			Yes	7	F106:27099	292	143.82	758.697	3	2.7	Geiger_JURKAT_HCD	20101230_Velos1_TaGe_SA_Jurkat4.raw
P60709	ACTB	R.KDLY(+162.05)ANTVLSGGTTMYPGIADR.M	58.57	562000									2	F105:23020	291	116.78	835.747	3	3.6	Geiger_JURKAT_HCD	20101230_Velos1_TaGe_SA_Jurkat3.raw
P60709	ACTB	K.DLYANTVLSGGTTMY(+15.99)PGIADR.M	56.3	16000000	Oxidation	Other			0			Yes	4	F104:29993	292	142.1	1116.04	2	1.6	Geiger_JURKAT_HCD	20101230_Velos1_TaGe_SA_Jurkat2.raw
P60709	ACTB	K.DLYANTVLSGGTTMY(+31.99)PGIADR.M	55	41400000	Dioxidation	Other			17.01			Yes	5	F105:28516	292	143.96	749.691	3	-0.4	Geiger_JURKAT_HCD	20101230_Velos1_TaGe_SA_Jurkat3.raw
P60709	ACTB	K.DLY(+31.99)ANTVLSGGTTMYPGIADR.M	54.63	9620000	Dioxidation	Other			102.26				6	F105:27939	292	140.77	1124.04	2	2.7	Geiger_JURKAT_HCD	20101230_Velos1_TaGe_SA_Jurkat3.raw
P60709	ACTB	K.DLYANTVLSGGTTM(+15.99)Y(+15.99)PGIADR.M	53.99	5640000	Oxidation, Oxidation	Methionine	Other		35.89	8.14		Yes	3	F104:26453	292	124.81	1124.03	2	1.2	Geiger_JURKAT_HCD	20101230_Velos1_TaGe_SA_Jurkat2.raw
P60709	ACTB	K.DLY(+15.99)ANTVLSGGTTMYPGIADR.M	53.95	1630000	Oxidation	Other			17.34			Yes	3	F104:30509	292	145.3	1116.04	2	2.1	Geiger_JURKAT_HCD	20101230_Velos1_TaGe_SA_Jurkat2.raw
P60709	ACTB	K.DLYAN(+.98)TVLSGGTTM(+15.99)YPGIADR.M	53.67	3940000	Oxidation	Methionine			10.11			Yes	14	F108:24083	292	118.85	1116.53	2	3.7	Geiger_JURKAT_HCD	20101230_Velos1_TaGe_SA_Jurkat6.raw
P60709	ACTB	R.MQKEITALAPSTMK.I	53.64	11500000									6	F103:13469	313	52.3	774.912	2	2.9	Geiger_JURKAT_HCD	20101230_Velos1_TaGe_SA_Jurkat1.raw
P60709	ACTB	R.K(+42.01)(+14.02)DLY(+15.99)ANTVLSGGTTMYPGIADR.M	50.58	835000	Oxidation	Other			0				1	F105:25455	291	128.65	805.735	3	2.2	Geiger_JURKAT_HCD	20101230_Velos1_TaGe_SA_Jurkat3.raw
P60709	ACTB	K.DLY(+15.99)ANTVLSGGTTM(+15.99)YPGIADR.M	50.41	16000000	Oxidation, Oxidation	Other	Methionine		14.04	0		Yes	1	F104:26136	292	123.23	749.693	3	1.7	Geiger_JURKAT_HCD	20101230_Velos1_TaGe_SA_Jurkat2.raw
P60709	ACTB	R.K(+97.02)DLYANTVLSGGTTMYPGIADR.M	50.26	1180000									3	F105:27014	291	136.38	814.068	3	3.5	Geiger_JURKAT_HCD	20101230_Velos1_TaGe_SA_Jurkat3.raw
P60709	ACTB	R.KDLYANTVLSGGT(-15.99)TMYPGIADR.M	49.59	847000									1	F104:24918	291	117.62	776.393	3	-2.7	Geiger_JURKAT_HCD	20101230_Velos1_TaGe_SA_Jurkat2.raw
P60709	ACTB	K.EITALAPSTMK.I	49.5	1670000000									19	F103:14913	316	57.06	581.315	2	3.9	Geiger_JURKAT_HCD	20101230_Velos1_TaGe_SA_Jurkat1.raw
P60709	ACTB	R.KDLYAN(+15.99)TVLSGGTTMYPGIADR.M	49.29	3790000	Oxidation	Other			15.27			Yes	5	F104:24757	291	116.78	1180.09	2	3.9	Geiger_JURKAT_HCD	20101230_Velos1_TaGe_SA_Jurkat2.raw
P60709	ACTB	R.KDLYANTVLSGGTTMY(+31.99)PGIADR.M	49.14	30600000	Dioxidation	Other			15.91				1	F104:24387	291	114.87	792.391	3	1	Geiger_JURKAT_HCD	20101230_Velos1_TaGe_SA_Jurkat2.raw
P60709	ACTB	K.DLY(+31.99)AN(+15.99)TVLSGGTTMYPGIADR.M	48.96	5330000	Dioxidation, Oxidation	Other	Other		88.25	0			5	F105:27967	292	140.91	1132.03	2	1.7	Geiger_JURKAT_HCD	20101230_Velos1_TaGe_SA_Jurkat3.raw
P60709	ACTB	R.KDLYANTVLS(+14.02)GGTTMYPGIADR.M	46.27	235000									1	F104:23427	291	110.48	786.395	3	-4.4	Geiger_JURKAT_HCD	20101230_Velos1_TaGe_SA_Jurkat2.raw
P60709	ACTB	K.DLY(+15.99)AN(+15.99)TVLSGGTTMYPGIADR.M	45.62	14300000	Oxidation, Oxidation	Other	Other		11.1	8.26			2	F104:29927	292	141.73	1124.04	2	3.5	Geiger_JURKAT_HCD	20101230_Velos1_TaGe_SA_Jurkat2.raw
P60709	ACTB	K.E(-18.01)ITALAPSTMK.I	45.59	17800000									2	F97:21951	316	104.42	572.307	2	-1.8	Geiger_JURKAT_HCD	20100730_Velos1_TaGe_SA_Jurkat_01.raw
P60709	ACTB	R.K(+43.01)(+14.02)DLYANTVLSGGTTMYPGIADR.M	45.24	81500									1	F98:18908	291	115.93	800.733	3	-0.5	Geiger_JURKAT_HCD	20100730_Velos1_TaGe_SA_Jurkat_02.raw
P60709	ACTB	R.KDLYANTVLSGGTTM(+31.99)Y(+15.99)PGIADR.M	43.99	819000	Dioxidation, Oxidation	Methionine	Other		12.28	12.28		Yes	2	F98:19048	291	116.68	797.72	3	-1.3	Geiger_JURKAT_HCD	20100730_Velos1_TaGe_SA_Jurkat_02.raw
P60709	ACTB	K.E(+43.01)ITALAPSTMK.I	43.92	24200000								Yes	1	F103:27411	316	102.8	602.817	2	1.7	Geiger_JURKAT_HCD	20101230_Velos1_TaGe_SA_Jurkat1.raw
P60709	ACTB	K.D(+15.99)LY(+31.99)AN(+.98)TVLSGGTTMYPGIADR.M	43.71	0	Oxidation, Dioxidation	Other	Other		67.11	64.85			1	F104:30173	292	143.23	1132.53	2	8.7	Geiger_JURKAT_HCD	20101230_Velos1_TaGe_SA_Jurkat2.raw
P60709	ACTB	R.KDLYANTVLSGGTTMY(+15.01)PGIADR.M	43.69	62200000								Yes	4	F103:28162	291	106.05	786.722	3	-9.9	Geiger_JURKAT_HCD	20101230_Velos1_TaGe_SA_Jurkat1.raw
P60709	ACTB	K.EITALAPSTM(+15.99)K.I	43.03	380000000	Oxidation	Methionine			7.21			Yes	39	F103:10217	316	41.4	589.31	2	-0.5	Geiger_JURKAT_HCD	20101230_Velos1_TaGe_SA_Jurkat1.raw
P60709	ACTB	K.D(+27.99)LYANTVLSGGTTM(+15.99)YPGIADR.M	41.68	139000	Oxidation	Methionine			1000			Yes	2	F105:29192	292	148	753.691	3	0	Geiger_JURKAT_HCD	20101230_Velos1_TaGe_SA_Jurkat3.raw
P60709	ACTB	K.D(+27.99)LYANTVLSGGTTMYPGIADR.M	41.35	48600									1	F105:32454	292	166.14	748.361	3	1.3	Geiger_JURKAT_HCD	20101230_Velos1_TaGe_SA_Jurkat3.raw
P60709	ACTB	K.DLYANTVLSGGTTM(+15.99)YPGIAD(-18.01)R.M	40.92	1280000	Oxidation	Methionine			1000				3	F104:27131	292	128.01	1107.03	2	2	Geiger_JURKAT_HCD	20101230_Velos1_TaGe_SA_Jurkat2.raw
P60709	ACTB	K.DLYAN(+15.99)TVLSGGTTM(+15.99)YPGIADR.M	40.41	1360000	Oxidation, Oxidation	Other	Methionine		22.85	14.4		Yes	2	F106:23347	292	124.31	749.692	3	1.4	Geiger_JURKAT_HCD	20101230_Velos1_TaGe_SA_Jurkat4.raw
P60709	ACTB	R.KDLYANTVLSGGTTM(+15.99)Y(+31.99)PGIADR.M	39.51	813000	Oxidation, Dioxidation	Methionine	Other		9.34	9.34			1	F98:16350	291	102.02	797.721	3	-0.7	Geiger_JURKAT_HCD	20100730_Velos1_TaGe_SA_Jurkat_02.raw
P60709	ACTB	R.MQK(+54.01)EITALAPSTMK.I	38.19	5170000									2	F103:26502	313	99.35	801.917	2	2.1	Geiger_JURKAT_HCD	20101230_Velos1_TaGe_SA_Jurkat1.raw
P60709	ACTB	R.KD(+15.99)LY(+31.99)AN(+.98)TVLSGGTTMYPGIADR.M	37.93	4950000	Oxidation, Dioxidation	Other	Other		11.06	37.53			1	F104:24880	291	117.44	798.056	3	8.7	Geiger_JURKAT_HCD	20101230_Velos1_TaGe_SA_Jurkat2.raw
P60709	ACTB	K.EITALAPSTMKIK.I	37.75	194000									2	F107:14754	316	84.3	468.272	3	2.3	Geiger_JURKAT_HCD	20101230_Velos1_TaGe_SA_Jurkat5.raw
P60709	ACTB	K.DLY(+15.99)AN(+.98)TVLSGGTTMYPGIADR.M	37.73	0	Oxidation	Other			9.4			Yes	1	F103:35747	292	139.68	1116.54	2	9.2	Geiger_JURKAT_HCD	20101230_Velos1_TaGe_SA_Jurkat1.raw
P60709	ACTB	K.DLYAN(+15.00)TVLSGGTTMYPGIADR.M	37.66	120000000								Yes	7	F105:28372	292	143.11	1115.53	2	-6.1	Geiger_JURKAT_HCD	20101230_Velos1_TaGe_SA_Jurkat3.raw
P60709	ACTB	R.MQK(+97.02)EITALAPSTMK.I	35.97	793000									1	F103:21621	313	80.45	823.42	2	2.7	Geiger_JURKAT_HCD	20101230_Velos1_TaGe_SA_Jurkat1.raw
P60709	ACTB	K.DLYANTVLSGGTTM(+15.99)Y(+31.99)PGIADR.M	35.69	9980000	Oxidation, Dioxidation	Methionine	Other		14.02	14.02		Yes	4	F106:23444	292	124.8	755.025	3	2.6	Geiger_JURKAT_HCD	20101230_Velos1_TaGe_SA_Jurkat4.raw
P60709	ACTB	R.K(+42.01)DLYAN(+.98)TVLSGGTTMYPGIADR.M	34.56	28300									1	F105:27029	291	136.46	796.05	3	-9.7	Geiger_JURKAT_HCD	20101230_Velos1_TaGe_SA_Jurkat3.raw
P60709	ACTB	K.DLYAN(+15.99)TVLSGGTTMYPGIADR.M	33.97	18700000	Oxidation	Other			9.4				11	F97:30259	292	144.54	744.358	3	-2.5	Geiger_JURKAT_HCD	20100730_Velos1_TaGe_SA_Jurkat_01.raw
P60709	ACTB	R.KDLYANTVLSGGTTM(+31.99)Y(+31.99)PGIADR.M	33.14	345000	Dioxidation, Dioxidation	Methionine	Other		15.66	11.81			1	F98:19049	291	116.69	803.053	3	-0.1	Geiger_JURKAT_HCD	20100730_Velos1_TaGe_SA_Jurkat_02.raw
P60709	ACTB	K.EITALAP(+15.99)STMK.I	32.78	2060	Oxidation	Proline			6.63				1	F103:49029	316	219.06	589.31	2	-0.7	Geiger_JURKAT_HCD	20101230_Velos1_TaGe_SA_Jurkat1.raw
P60709	ACTB	K.DLYANTVLSGGTTM(+31.99)Y(+15.99)PGIADR.M	32.48	9800000	Dioxidation, Oxidation	Methionine	Other		8.69	8.69		Yes	8	F104:26458	292	124.83	1132.04	2	5.3	Geiger_JURKAT_HCD	20101230_Velos1_TaGe_SA_Jurkat2.raw
P60709	ACTB	K.DLYAN(+15.99)TVLSGGTTM(+31.99)Y(+15.99)PGIADR.M	31.1	82400	Oxidation, Dioxidation, Oxidation	Other	Methionine	Other	5.99	0	0		1	F98:24795	292	148.61	1140.03	2	-0.6	Geiger_JURKAT_HCD	20100730_Velos1_TaGe_SA_Jurkat_02.raw
P60709	ACTB	K.DLY(+15.99)ANTVLSGGTTM(+31.99)YPGIADR.M	30.43	5580000	Oxidation, Dioxidation	Other	Methionine		0	0		Yes	5	F97:30293	292	144.71	1132.03	2	-1.3	Geiger_JURKAT_HCD	20100730_Velos1_TaGe_SA_Jurkat_01.raw
P60709	ACTB	K.EITALAPSTMK(+62.02)IK.I	30.18	1580000									1	F103:27323	316	102.46	732.911	2	1.2	Geiger_JURKAT_HCD	20101230_Velos1_TaGe_SA_Jurkat1.raw
P60709	ACTB	R.KDLY(+79.97)AN(+.98)TVLSGGTTMYPGIADR.M	30.14	83400									1	F106:25644	291	136.06	808.703	3	-8	Geiger_JURKAT_HCD	20101230_Velos1_TaGe_SA_Jurkat4.raw
P60709	ACTB	K.DLY(+31.99)AN(+15.99)TVLSGGTTM(+15.99)YPGIADR.M	30.1	0	Dioxidation, Oxidation, Oxidation	Other	Other	Methionine	30.57	8.26	17.01		1	F103:31753	292	121.17	1140.03	2	2.6	Geiger_JURKAT_HCD	20101230_Velos1_TaGe_SA_Jurkat1.raw
P60709	ACTB	K.DLYANTVLSGGTTM(+31.99)Y(+31.99)PGIADR.M	29.62	64500	Dioxidation, Dioxidation	Methionine	Other		2.27	2.04			1	F99:25541	292	147.68	1140.03	2	-0.4	Geiger_JURKAT_HCD	20100730_Velos1_TaGe_SA_Jurkat_03.raw
P60709	ACTB	K.D(+42.01)(+15.99)LY(+31.99)ANTVLSGGTTMYPGIADR.M	29.13	108000	Oxidation, Dioxidation	Other	Other		3.56	46.3			2	F104:30070	292	142.56	1153.04	2	3.5	Geiger_JURKAT_HCD	20101230_Velos1_TaGe_SA_Jurkat2.raw
P60709	ACTB	K.D(+42.01)LY(+31.99)AN(+15.99)TVLSGGTTMYPGIADR.M	27.37	44600	Dioxidation, Oxidation	Other	Other		73.38	76.18			2	F104:30337	292	144.29	769.029	3	2.8	Geiger_JURKAT_HCD	20101230_Velos1_TaGe_SA_Jurkat2.raw
P60709	ACTB	K.DLY(+31.99)ANTVLSGGTTM(+15.99)YPGIADR.M	26.49	2750000	Dioxidation, Oxidation	Other	Methionine		8.44	14.02		Yes	4	F105:25124	292	126.82	1132.03	2	0.8	Geiger_JURKAT_HCD	20101230_Velos1_TaGe_SA_Jurkat3.raw
P60709	ACTB	K.DLY(+15.99)AN(+15.99)TVLSGGTTM(+15.99)YPGIADR.M	26.38	2240000	Oxidation, Oxidation, Oxidation	Other	Other	Methionine	6.59	11.01	17.01		1	F98:21544	292	130.5	755.022	3	-1.3	Geiger_JURKAT_HCD	20100730_Velos1_TaGe_SA_Jurkat_02.raw
P60709	ACTB	K.EITALAP(+15.99)STM(+15.99)K.I	26.14	22200000	Oxidation, Oxidation	Proline	Methionine		12.63	8.14		Yes	1	F103:14883	316	56.95	597.308	2	0.7	Geiger_JURKAT_HCD	20101230_Velos1_TaGe_SA_Jurkat1.raw
P60709	ACTB	K.DLYANTVLSGGT(-18.01)TMYPGIADR.M	25.77	1040000									2	F99:25552	292	147.74	733.025	3	0.3	Geiger_JURKAT_HCD	20100730_Velos1_TaGe_SA_Jurkat_03.raw
P60709	ACTB	K.DLYAN(+15.99)TVLSGGTTM(+31.99)YPGIADR.M	25.74	3060000	Oxidation, Dioxidation	Other	Methionine		0	0			6	F98:21757	292	131.61	1132.03	2	-0.4	Geiger_JURKAT_HCD	20100730_Velos1_TaGe_SA_Jurkat_02.raw
P60709	ACTB	R.KDLYAN(+15.99)TVLSGGTTM(+15.99)YPGIADR.M	25.62	0	Oxidation, Oxidation	Other	Methionine		5.99	17.01			1	F104:22020	291	104.05	792.388	3	-2.5	Geiger_JURKAT_HCD	20101230_Velos1_TaGe_SA_Jurkat2.raw
P60709	ACTB	K.EITALAPSTMK(+175.04)IK.I	25.49	427000									1	F103:25207	316	94.69	789.42	2	-3.9	Geiger_JURKAT_HCD	20101230_Velos1_TaGe_SA_Jurkat1.raw
P60709	ACTB	R.MQK(+70.04)EITALAPSTMK.I	25.34	6790000									1	F103:15250	313	58.27	540.29	3	1.5	Geiger_JURKAT_HCD	20101230_Velos1_TaGe_SA_Jurkat1.raw
P60709	ACTB	K.DLY(+31.99)AN(+15.99)TVLSGGTTMY(+15.99)PGIADR.M	23.43	34300	Dioxidation, Oxidation, Oxidation	Other	Other	Other	7.03	8.26	0		1	F105:28543	292	144.13	1140.03	2	3	Geiger_JURKAT_HCD	20101230_Velos1_TaGe_SA_Jurkat3.raw
P60709	ACTB	K.EITALAPSTMK(+97.02)IK.I	23.21	3440000									1	F103:24067	316	90.52	750.412	2	2	Geiger_JURKAT_HCD	20101230_Velos1_TaGe_SA_Jurkat1.raw
P60709	ACTB	K.DLY(+31.99)AN(+.98)TVLSGGTTM(+31.99)YPGIADR.M	21.91	252000	Dioxidation, Dioxidation	Other	Methionine		16.22	17.01			1	F104:29867	292	141.42	1140.53	2	7	Geiger_JURKAT_HCD	20101230_Velos1_TaGe_SA_Jurkat2.raw
P60709	ACTB	K.EITALAPSTMK(+70.04)IK.I	21.25	6030000									2	F103:18828	316	70.76	491.619	3	1.6	Geiger_JURKAT_HCD	20101230_Velos1_TaGe_SA_Jurkat1.raw
P60709	ACTB	K.DLY(+15.01)ANTVLSGGTTMYPGIADR.M	20.48	519000									1	F106:26942	292	143	1115.53	2	-9.6	Geiger_JURKAT_HCD	20101230_Velos1_TaGe_SA_Jurkat4.raw
P60709	ACTB	R.KDLYAN(+15.99)TVLSGGTTM(+31.99)Y(+15.99)PGIADR.M	19.88	345000	Oxidation, Dioxidation, Oxidation	Other	Methionine	Other	6.59	14.02	14.02	Yes	1	F98:19071	291	116.81	803.054	3	0.9	Geiger_JURKAT_HCD	20100730_Velos1_TaGe_SA_Jurkat_02.raw
P60709	ACTB	K.DLYANTVLSGGT(-15.99)TMYPGIADR.M	18.42	37800									1	F106:26709	292	141.71	733.69	3	-9.2	Geiger_JURKAT_HCD	20101230_Velos1_TaGe_SA_Jurkat4.raw
P60709	ACTB	K.DLY(+15.99)AN(+15.99)TVLSGGTTM(+31.99)YPGIADR.M	18.3	525000	Oxidation, Oxidation, Dioxidation	Other	Other	Methionine	1.29	7.4	1.29		1	F97:30519	292	145.89	1140.03	2	-1.7	Geiger_JURKAT_HCD	20100730_Velos1_TaGe_SA_Jurkat_01.raw
P60709	ACTB	R.MQK(+72.02)EITALAPSTMK.I	16.86	2500000									1	F103:18189	313	68.53	540.95	3	1.5	Geiger_JURKAT_HCD	20101230_Velos1_TaGe_SA_Jurkat1.raw
P60709	ACTB	K.D(+43.01)LYANTVLSGGTTM(+31.99)YPGIADR.M	16.43	34200	Dioxidation	Methionine			9.34				1	F104:30442	292	144.91	764.029	3	3	Geiger_JURKAT_HCD	20101230_Velos1_TaGe_SA_Jurkat2.raw
P60709	ACTB	K.DLYAN(+15.99)TVLSGGTTM(+15.99)Y(+31.99)PGIADR.M	15.61	0	Oxidation, Oxidation, Dioxidation	Other	Methionine	Other	17.01	14.02	14.02		1	F105:28313	292	142.74	760.355	3	0	Geiger_JURKAT_HCD	20101230_Velos1_TaGe_SA_Jurkat3.raw
P31749	AKT1	R.SGSPSDNSGAEEMEVSLAKPK.H	81.89	180000									2	F105:11400	122	62.34	707.334	3	3.2	Geiger_JURKAT_HCD	20101230_Velos1_TaGe_SA_Jurkat3.raw
P31749	AKT1	K.TFC(+57.02)GTPEYLAPEVLEDNDYGR.A	63.08	5290000									2	F108:27132	308	131.33	816.037	3	4.2	Geiger_JURKAT_HCD	20101230_Velos1_TaGe_SA_Jurkat6.raw
P63151	PPP2R2A	K.IWDLNMENRPVETYQVHEYLR.S	56.75	20500000									3	F101:19990	310	124.6	677.084	4	-0.1	Geiger_JURKAT_HCD	20100730_Velos1_TaGe_SA_Jurkat_05.raw
P63151	PPP2R2A	K.IWDLNM(+15.99)ENRPVETYQVHEYLR.S	44.68	846000	Oxidation	Methionine			0				2	F101:17579	310	111.57	681.082	4	-1.3	Geiger_JURKAT_HCD	20100730_Velos1_TaGe_SA_Jurkat_05.raw
Q9UGV2	NDRG3	K.MADC(+57.02)GGLPQVVQPGK.L	20.99	1060000									1	F97:14017	287	72.05	778.882	2	0.1	Geiger_JURKAT_HCD	20100730_Velos1_TaGe_SA_Jurkat_01.raw
P21333	FLNA	K.FNEEHIPDSPFVVPVASPSGDAR.R	80.18	20400000									10	F109:22720	2311	103.42	823.065	3	-3.3	Geiger_K562_HCD	20100730_Velos1_TaGe_SA_K562_1.raw
P60709	ACTB	R.KDLYANTVLSGGTTMYPGIADR.M	74.47	93900000									21	F118:14165	291	112.3	781.728	3	1.5	Geiger_K562_HCD	20101222_Velos1_TaGe_SA_K562_04.raw
P60709	ACTB	R.KDLYANTVLSGGTTM(+15.99)YPGIADR.M	72.39	97800000	Oxidation	Methionine			30.46			Yes	37	F116:10989	291	98.85	787.059	3	0.6	Geiger_K562_HCD	20101222_Velos1_TaGe_SA_K562_02.raw
P60709	ACTB	K.DLYANTVLSGGTTMYPGIADR.M	67.3	267000000									128	F117:19200	292	137.79	1108.04	2	1.7	Geiger_K562_HCD	20101222_Velos1_TaGe_SA_K562_03.raw
P60709	ACTB	K.DLYANTVLSGGTTM(+31.99)YPGIADR.M	66.02	1320000	Dioxidation	Methionine			10.11			Yes	4	F117:17005	292	126.36	749.692	3	1.4	Geiger_K562_HCD	20101222_Velos1_TaGe_SA_K562_03.raw
P60709	ACTB	R.KDLYAN(+.98)TVLSGGTTMYPGIADR.M	65.84	1150000								Yes	10	F110:18189	291	101.56	782.054	3	-0.7	Geiger_K562_HCD	20100730_Velos1_TaGe_SA_K562_2.raw
P60709	ACTB	K.DLYANTVLSGGTTM(+15.99)YPGIADR.M	64.56	340000000	Oxidation	Methionine			11.06			Yes	135	F117:17081	292	126.76	744.361	3	1.4	Geiger_K562_HCD	20101222_Velos1_TaGe_SA_K562_03.raw
P60709	ACTB	R.KDLYANTVLSGGTTM(+31.99)YPGIADR.M	64.37	3210000	Dioxidation	Methionine			30.46			Yes	5	F116:11735	291	103.06	792.391	3	2.1	Geiger_K562_HCD	20101222_Velos1_TaGe_SA_K562_02.raw
P60709	ACTB	R.KDLYAN(+.98)TVLSGGTTM(+15.99)YPGIADR.M	63.49	470000	Oxidation	Methionine			0			Yes	6	F118:12685	291	104.43	787.38	3	-7.8	Geiger_K562_HCD	20101222_Velos1_TaGe_SA_K562_04.raw
P60709	ACTB	R.KDLYANTVLSGGTTMYPGIAD(-18.01)R.M	59.48	82200									1	F116:14212	291	116.17	775.724	3	1.1	Geiger_K562_HCD	20101222_Velos1_TaGe_SA_K562_02.raw
P60709	ACTB	K.D(+42.01)LYANTVLSGGTTM(+15.99)YPGIADR.M	58.17	813000	Oxidation	Methionine			1000			Yes	4	F117:21181	292	148.27	758.365	3	1.6	Geiger_K562_HCD	20101222_Velos1_TaGe_SA_K562_03.raw
P60709	ACTB	K.D(+43.01)LYANTVLSGGTTM(+15.99)YPGIADR.M	57.34	617000	Oxidation	Methionine			1000			Yes	3	F117:19923	292	141.6	758.696	3	1.1	Geiger_K562_HCD	20101222_Velos1_TaGe_SA_K562_03.raw
P60709	ACTB	R.K(+43.01)(+14.02)DLYANTVLSGGTTMYPGIADR.M	55.8	1170000									3	F116:13527	291	112.57	800.735	3	2	Geiger_K562_HCD	20101222_Velos1_TaGe_SA_K562_02.raw
P60709	ACTB	K.DLYANTVLSGGTTM(-48.00)YPGIADR.M	52.68	853000								Yes	2	F116:12808	292	108.77	723.026	3	-1.5	Geiger_K562_HCD	20101222_Velos1_TaGe_SA_K562_02.raw
P60709	ACTB	R.K(+42.01)DLYANTVLSGGTTM(+15.99)YPGIADR.M	48.47	46100	Oxidation	Methionine			1000			Yes	1	F116:15396	291	122.45	801.063	3	2	Geiger_K562_HCD	20101222_Velos1_TaGe_SA_K562_02.raw
P60709	ACTB	R.KDLYANTVLSGGTTM(+15.99)YPGIAD(-18.01)R.M	48.12	139000	Oxidation	Methionine			1000			Yes	1	F116:11630	291	102.47	781.056	3	2.3	Geiger_K562_HCD	20101222_Velos1_TaGe_SA_K562_02.raw
P60709	ACTB	K.DLYAN(+.98)TVLSGGTTMYPGIADR.M	48.08	1280000									6	F109:28824	292	133.49	739.357	3	1.8	Geiger_K562_HCD	20100730_Velos1_TaGe_SA_K562_1.raw
P60709	ACTB	R.K(+43.01)DLYANTVLSGGTTMYPGIADR.M	46.65	38700									1	F116:17279	291	132.38	796.062	3	0.6	Geiger_K562_HCD	20101222_Velos1_TaGe_SA_K562_02.raw
P60709	ACTB	K.D(+27.99)LYANTVLSGGTTM(+15.99)YPGIADR.M	45.63	210000	Oxidation	Methionine			1000			Yes	2	F117:20507	292	144.68	753.693	3	2.1	Geiger_K562_HCD	20101222_Velos1_TaGe_SA_K562_03.raw
P60709	ACTB	K.DLYANTVLSGGTTM(+15.99)Y(+15.99)PGIADR.M	44.66	172000	Oxidation, Oxidation	Methionine	Other		0	0		Yes	1	F119:15936	292	122.53	749.692	3	1.4	Geiger_K562_HCD	20101222_Velos1_TaGe_SA_K562_05.raw
P60709	ACTB	R.KDLY(-18.01)ANTVLSGGTTM(+15.99)YPGIADR.M	44.19	16400	Oxidation	Methionine			1000			Yes	1	F116:12524	291	107.26	781.057	3	2.6	Geiger_K562_HCD	20101222_Velos1_TaGe_SA_K562_02.raw
P60709	ACTB	R.KDLYAN(+15.99)TVLSGGTTM(+15.99)YPGIADR.M	43.44	337000	Oxidation, Oxidation	Other	Methionine		8.22	0			1	F110:14759	291	82.92	792.387	3	-3.9	Geiger_K562_HCD	20100730_Velos1_TaGe_SA_K562_2.raw
P60709	ACTB	K.DLYANTVLSGGTTMYPGIAD(-18.01)R.M	43.08	177000									1	F117:20059	292	142.31	733.026	3	2.2	Geiger_K562_HCD	20101222_Velos1_TaGe_SA_K562_03.raw
P60709	ACTB	R.K(+43.01)DLYANTVLSGGTTM(+15.99)YPGIADR.M	42.82	245000	Oxidation	Methionine			1000			Yes	1	F116:14415	291	117.23	801.393	3	-0.1	Geiger_K562_HCD	20101222_Velos1_TaGe_SA_K562_02.raw
P60709	ACTB	K.EITALAPSTMK.I	41.71	139000000									3	F109:9195	316	46.33	581.311	2	-3.2	Geiger_K562_HCD	20100730_Velos1_TaGe_SA_K562_1.raw
P60709	ACTB	K.DLYANTVLSGGTTM(+15.99)YPGIAD(-18.01)R.M	40.16	711000	Oxidation	Methionine			1000			Yes	2	F117:16906	292	125.85	738.358	3	2.3	Geiger_K562_HCD	20101222_Velos1_TaGe_SA_K562_03.raw
P60709	ACTB	K.EITALAPSTM(+15.99)K.I	37.48	58400000	Oxidation	Methionine			7.21			Yes	8	F109:7086	316	38.79	589.308	2	-3.4	Geiger_K562_HCD	20100730_Velos1_TaGe_SA_K562_1.raw
P60709	ACTB	K.E(-18.01)ITALAPSTMK.I	35.1	285000									1	F109:18787	316	85.28	572.306	2	-2.1	Geiger_K562_HCD	20100730_Velos1_TaGe_SA_K562_1.raw
P60709	ACTB	R.KDLYANTVLSGGTTM(+31.99)Y(+15.99)PGIADR.M	34.26	1440000	Dioxidation, Oxidation	Methionine	Other		0	0			1	F109:19775	291	89.72	797.718	3	-4.5	Geiger_K562_HCD	20100730_Velos1_TaGe_SA_K562_1.raw
P60709	ACTB	R.KDLYANTVLSGGTTM(-48.00)YPGIADR.M	34.07	522000									2	F115:10636	291	87.58	574.544	4	-2.4	Geiger_K562_HCD	20101222_Velos1_TaGe_SA_K562_01.raw
P60709	ACTB	R.K(+42.01)(+15.99)DLYANTVLSGGTTM(+15.99)YPGIADR.M	32.62	0	Oxidation, Oxidation	Other	Methionine		0	1000		Yes	1	F116:12920	291	109.36	806.393	3	0	Geiger_K562_HCD	20101222_Velos1_TaGe_SA_K562_02.raw
P60709	ACTB	R.K(+42.01)(+28.03)DLYANTVLSGGTTMYPGIADR.M	31.46	0									1	F117:15023	291	116.17	805.066	3	-9.1	Geiger_K562_HCD	20101222_Velos1_TaGe_SA_K562_03.raw
P60709	ACTB	K.DLYANTVLSGGTTMY(+15.99)PGIADR.M	31.4	90400	Oxidation	Other			0				2	F117:19162	292	137.59	1116.04	2	3.5	Geiger_K562_HCD	20101222_Velos1_TaGe_SA_K562_03.raw
P60709	ACTB	K.DLYAN(+.98)TVLSGGTTM(+15.99)YPGIADR.M	30.41	917000	Oxidation	Methionine			3.11				7	F112:19175	292	115.79	1116.53	2	1	Geiger_K562_HCD	20100730_Velos1_TaGe_SA_K565_4.raw
P60709	ACTB	R.K(+27.99)DLYANTVLSGGTTM(+15.99)YPGIADR.M	29.18	47800	Oxidation	Methionine			1000				1	F116:14645	291	118.45	796.389	3	-0.6	Geiger_K562_HCD	20101222_Velos1_TaGe_SA_K562_02.raw
P60709	ACTB	K.DLYANTVLSGGTTMYP(-30.01)GIADR.M	28.81	793000									4	F116:13091	292	110.26	729.031	3	9.2	Geiger_K562_HCD	20101222_Velos1_TaGe_SA_K562_02.raw
P60709	ACTB	R.KDLYANTVLSGGTT(+59.02)MYPGIADR.M	28.19	31500									1	F115:12394	291	97.09	801.395	3	-6.2	Geiger_K562_HCD	20101222_Velos1_TaGe_SA_K562_01.raw
P60709	ACTB	K.DLYAN(+15.99)TVLSGGTTMYPGIADR.M	27.4	6930000	Oxidation	Other			0				16	F113:20426	292	118.57	1116.04	2	1.4	Geiger_K562_HCD	20100730_Velos1_TaGe_SA_K565_5.raw
P60709	ACTB	R.KDLY(+15.99)ANTVLSGGTTM(+31.99)Y(+15.99)PGIADR.M	27.33	120000	Oxidation, Dioxidation, Oxidation	Other	Methionine	Other	0	8.14	8.14		1	F109:19748	291	89.58	803.052	3	-1.7	Geiger_K562_HCD	20100730_Velos1_TaGe_SA_K562_1.raw
P60709	ACTB	R.KDLY(+15.99)ANTVLSGGTTMYPGIADR.M	25.46	2290000	Oxidation	Other			0				2	F109:19773	291	89.71	1180.08	2	-2.9	Geiger_K562_HCD	20100730_Velos1_TaGe_SA_K562_1.raw
P60709	ACTB	K.DLYAN(+15.99)TVLSGGTTM(+15.99)YPGIADR.M	24.52	0	Oxidation, Oxidation	Other	Methionine		0	0			1	F110:21146	292	117.89	1124.03	2	-0.1	Geiger_K562_HCD	20100730_Velos1_TaGe_SA_K562_2.raw
P60709	ACTB	K.DLY(+15.99)ANTVLSGGTTMYPGIADR.M	22.27	126000	Oxidation	Other			0				3	F117:27816	292	194.85	744.362	3	2.5	Geiger_K562_HCD	20101222_Velos1_TaGe_SA_K562_03.raw
P60709	ACTB	K.EITALAP(+15.99)STMK.I	21.12	11700	Oxidation	Proline			5.77				1	F117:4115	316	52.06	589.311	2	0.9	Geiger_K562_HCD	20101222_Velos1_TaGe_SA_K562_03.raw
P60709	ACTB	R.KDLYANTVLSGGTTMY(+15.99)PGIADR.M	21.01	70500	Oxidation	Other			0				2	F117:11686	291	98.82	1180.08	2	0.7	Geiger_K562_HCD	20101222_Velos1_TaGe_SA_K562_03.raw
P60709	ACTB	R.K(+15.99)DLYANTVLSGGTTM(+15.99)YPGIADR.M	20.96	34500	Oxidation, Oxidation	Other	Methionine		0	3.89			1	F116:11156	291	99.8	792.39	3	0.4	Geiger_K562_HCD	20101222_Velos1_TaGe_SA_K562_02.raw
P60709	ACTB	K.DLY(+15.99)AN(+15.99)TVLSGGTTMYPGIADR.M	20.77	582000	Oxidation, Oxidation	Other	Other		11.1	8.26			1	F109:28356	292	131.09	1124.03	2	-5.4	Geiger_K562_HCD	20100730_Velos1_TaGe_SA_K562_1.raw
P60709	ACTB	K.DLYANTVLSGGTTMY(+31.99)PGIADR.M	19.47	539000	Dioxidation	Other			0				2	F110:24273	292	135.23	1124.03	2	0.2	Geiger_K562_HCD	20100730_Velos1_TaGe_SA_K562_2.raw
P60709	ACTB	R.KDLYANTVLSGGTTM(+15.99)Y(+15.99)PGIADR.M	18.77	28100	Oxidation, Oxidation	Methionine	Other		14.04	17.01			1	F116:10461	291	96.04	792.391	3	2.2	Geiger_K562_HCD	20101222_Velos1_TaGe_SA_K562_02.raw
P60709	ACTB	K.DLY(+15.99)ANTVLSGGTTM(+15.99)YPGIADR.M	17.69	582000	Oxidation, Oxidation	Other	Methionine		0	0			1	F109:28316	292	130.88	1124.03	2	-2.8	Geiger_K562_HCD	20100730_Velos1_TaGe_SA_K562_1.raw
P60709	ACTB	K.DLYAN(+15.99)TVLSGGTTM(+31.99)YPGIADR.M	17.23	91900	Oxidation, Dioxidation	Other	Methionine		20.41	6.59			1	F110:20712	292	115.48	1132.03	2	-2.9	Geiger_K562_HCD	20100730_Velos1_TaGe_SA_K562_2.raw
P60709	ACTB	R.KDLYANTVLS(+58.03)GGTTMYPGIADR.M	15.61	412000									1	F116:10588	291	96.72	601.048	4	-9.2	Geiger_K562_HCD	20101222_Velos1_TaGe_SA_K562_02.raw
P14618	PKM	R.LAPITSDPTEATAVGAVEASFK.C	71.82	68800000									43	F116:19342	401	143.45	1088.07	2	5	Geiger_K562_HCD	20101222_Velos1_TaGe_SA_K562_02.raw
P14618	PKM	R.LAPITSD(+15.99)PT(-18.01)EATAVGAVEASFK.C	39.56	6150	Oxidation	Other			0				1	F117:20053	401	142.28	725.04	3	1.4	Geiger_K562_HCD	20101222_Velos1_TaGe_SA_K562_03.raw
P63151	PPP2R2A	K.IWDLNMENRPVETYQVHEYLR.S	57.22	343000									2	F113:18176	310	106.5	677.083	4	-1.6	Geiger_K562_HCD	20100730_Velos1_TaGe_SA_K565_5.raw
P63151	PPP2R2A	K.IWDLN(+15.99)MENRPVETYQVHEYLR.S	51.59	198000	Oxidation	Other			0				1	F113:15438	310	92.34	681.083	4	0.4	Geiger_K562_HCD	20100730_Velos1_TaGe_SA_K565_5.raw
P63151	PPP2R2A	K.IWDLNMENRPVETY(+15.99)QVHEYLR.S	21.75	76900	Oxidation	Other			0				1	F120:12326	310	109.72	681.083	4	1	Geiger_K562_HCD	20101222_Velos1_TaGe_SA_K562_06.raw
Q9Y4R8	TELO2	K.AVLIC(+57.02)LAQLGEPELR.D	49.52	1340000								Yes	6	F115:23296	363	156.22	841.47	2	1.8	Geiger_K562_HCD	20101222_Velos1_TaGe_SA_K562_01.raw
P21333	FLNA	K.FNEEHIPDSPFVVPVASPSGDAR.R	65.04	4180000									6	F16:26242	2311	125.39	823.068	3	0.6	Geiger_LNCAP_HCD	20100719_Velos1_TaGe_SA_LnCap_4.raw
P14618	PKM	R.LAPITSDPTEATAVGAVEASFK.C	72.57	945000000									52	F19:34875	401	128.09	1088.07	2	2.4	Geiger_LNCAP_HCD	20101210_Velos1_AnWe_SA_LnCap_1.raw
P14618	PKM	R.LAPITS(+42.01)DPTEATAVGAVEASFK.C	55.29	2910000								Yes	5	F22:26311	401	138.83	1109.07	2	2.5	Geiger_LNCAP_HCD	20101210_Velos1_AnWe_SA_LnCap_4.raw
P14618	PKM	R.LAPITSDPTEATAVGAVEAS(+42.01)FK.C	50.31	1600000								Yes	4	F21:32410	401	141.01	1109.07	2	1.9	Geiger_LNCAP_HCD	20101210_Velos1_AnWe_SA_LnCap_3.raw
P14618	PKM	R.L(+43.01)APITSDPTEATAVGAVEASFK.C	41.92	104000								Yes	1	F20:32936	401	138.36	1109.57	2	7.2	Geiger_LNCAP_HCD	20101210_Velos1_AnWe_SA_LnCap_2.raw
P14618	PKM	R.LAPITSDPTE(+53.92)ATAVGAVEASFK.C	40.87	1110000									1	F21:29858	401	128.8	558.015	4	0.9	Geiger_LNCAP_HCD	20101210_Velos1_AnWe_SA_LnCap_3.raw
P60709	ACTB	R.KDLYANTVLSGGTTMYPGIADR.M	75.3	432000000									20	F19:26926	291	95.78	781.728	3	2	Geiger_LNCAP_HCD	20101210_Velos1_AnWe_SA_LnCap_1.raw
P60709	ACTB	K.DLYANTVLSGGTTMYPGIADR.M	74.94	1870000000									98	F19:35043	292	128.86	739.029	3	1.2	Geiger_LNCAP_HCD	20101210_Velos1_AnWe_SA_LnCap_1.raw
P60709	ACTB	R.KDLYANTVLSGGTTM(+15.99)YPGIADR.M	74.07	42300000	Oxidation	Methionine			27.96			Yes	7	F22:16009	291	89.73	787.061	3	3.9	Geiger_LNCAP_HCD	20101210_Velos1_AnWe_SA_LnCap_4.raw
P60709	ACTB	K.DLYANTVLSGGTTM(+15.99)YPGIADR.M	68.55	600000000	Oxidation	Methionine			7.21			Yes	65	F19:31276	292	112.86	744.361	3	1.1	Geiger_LNCAP_HCD	20101210_Velos1_AnWe_SA_LnCap_1.raw
P60709	ACTB	R.KDLYAN(+.98)TVLSGGTTMYPGIADR.M	65.41	4260000									4	F23:19437	291	103.81	782.057	3	3.1	Geiger_LNCAP_HCD	20101210_Velos1_AnWe_SA_LnCap_5.raw
P60709	ACTB	K.DLYANTVLS(+42.01)GGTTMYPGIADR.M	54.27	2390000								Yes	4	F21:31363	292	135.99	1129.05	2	2.3	Geiger_LNCAP_HCD	20101210_Velos1_AnWe_SA_LnCap_3.raw
P60709	ACTB	K.D(+42.01)LYANTVLSGGTTMYPGIADR.M	54.06	319000									2	F21:35524	292	156.93	1129.05	2	4	Geiger_LNCAP_HCD	20101210_Velos1_AnWe_SA_LnCap_3.raw
P60709	ACTB	K.DLYAN(+.98)TVLSGGTTMYPGIADR.M	53.88	6830000									3	F17:30078	292	142.18	1108.53	2	1.5	Geiger_LNCAP_HCD	20100719_Velos1_TaGe_SA_LnCap_5.raw
P60709	ACTB	K.EITALAPSTMK.I	53.27	1460000000									12	F19:13771	316	49	581.314	2	1.3	Geiger_LNCAP_HCD	20101210_Velos1_AnWe_SA_LnCap_1.raw
P60709	ACTB	K.DLYANTVLSGGTT(+42.01)MYPGIADR.M	52.75	1210000								Yes	2	F21:31892	292	138.5	1129.05	2	1.6	Geiger_LNCAP_HCD	20101210_Velos1_AnWe_SA_LnCap_3.raw
P60709	ACTB	R.KDLYANTVLS(+42.01)GGTTMYPGIADR.M	52.21	746000								Yes	1	F20:25454	291	105.03	795.731	3	1.9	Geiger_LNCAP_HCD	20101210_Velos1_AnWe_SA_LnCap_2.raw
P60709	ACTB	K.DLYANTVLSGGT(+42.01)TMYPGIADR.M	47.43	921000									1	F21:32269	292	140.34	753.032	3	1	Geiger_LNCAP_HCD	20101210_Velos1_AnWe_SA_LnCap_3.raw
P60709	ACTB	K.EITALAPSTM(+15.99)K.I	43.01	22100000	Oxidation	Methionine			10.11			Yes	6	F19:8882	316	33.39	589.311	2	1.7	Geiger_LNCAP_HCD	20101210_Velos1_AnWe_SA_LnCap_1.raw
P60709	ACTB	K.DLYAN(+30.01)TVLSGGTTMYPGIADR.M	40.66	6850000									4	F20:31276	292	130.37	1123.05	2	1.6	Geiger_LNCAP_HCD	20101210_Velos1_AnWe_SA_LnCap_2.raw
P60709	ACTB	K.E(-18.01)ITALAPSTMK.I	40.07	20500000									2	F19:26227	316	93.16	572.308	2	0	Geiger_LNCAP_HCD	20101210_Velos1_AnWe_SA_LnCap_1.raw
P60709	ACTB	K.EITALAPS(+42.01)TMK.I	33.76	4670000								Yes	1	F19:18032	316	63.43	602.318	2	-0.2	Geiger_LNCAP_HCD	20101210_Velos1_AnWe_SA_LnCap_1.raw
P60709	ACTB	K.DLYAN(+15.99)TVLSGGTTMYPGIADR.M	32.73	33500000	Oxidation	Other			0.88				7	F15:28336	292	129.83	1116.04	2	-0.4	Geiger_LNCAP_HCD	20100719_Velos1_TaGe_SA_LnCap_3.raw
P60709	ACTB	K.DLYANTVLS(+58.03)GGTTMYPGIADR.M	24.08	333000									1	F21:28719	292	123.68	758.364	3	-9.5	Geiger_LNCAP_HCD	20101210_Velos1_AnWe_SA_LnCap_3.raw
P60709	ACTB	K.DLYAN(+.98)TVLSGGTTM(+15.99)YPGIADR.M	23.87	1060000	Oxidation	Methionine			4.45				2	F17:26068	292	125.59	1116.53	2	-0.6	Geiger_LNCAP_HCD	20100719_Velos1_TaGe_SA_LnCap_5.raw
P60709	ACTB	R.KDLYAN(+30.01)TVLSGGTTMYPGIADR.M	19.37	2040000									1	F20:24218	291	100.28	791.731	3	1.5	Geiger_LNCAP_HCD	20101210_Velos1_AnWe_SA_LnCap_2.raw
P63151	PPP2R2A	K.IWDLNMENRPVETYQVHEYLR.S	72.16	48800000									5	F17:23962	310	117.13	677.083	4	-1.9	Geiger_LNCAP_HCD	20100719_Velos1_TaGe_SA_LnCap_5.raw
P63151	PPP2R2A	K.IW(+31.99)DLNM(+15.99)ENRPVETYQVHEYLR.S	53.74	819000	Dioxidation, Oxidation	Other	Methionine		8.26	0			1	F17:19622	310	99.64	689.08	4	-0.6	Geiger_LNCAP_HCD	20100719_Velos1_TaGe_SA_LnCap_5.raw
P63151	PPP2R2A	K.IWDLN(+15.99)MENRPVETYQVHEYLR.S	52.92	918000	Oxidation	Other			0				1	F17:20872	310	104.74	907.774	3	-0.6	Geiger_LNCAP_HCD	20100719_Velos1_TaGe_SA_LnCap_5.raw
P63151	PPP2R2A	K.IWDLNM(+15.99)ENRPVETYQVHEYLR.S	43.68	11700000	Oxidation	Methionine			0				3	F18:17872	310	106.26	681.084	4	1.7	Geiger_LNCAP_HCD	20100719_Velos1_TaGe_SA_LnCap_6.raw
P63151	PPP2R2A	K.IWDLNMENRPVETY(+15.99)QVHEYLR.S	27.09	308000	Oxidation	Other			0				1	F23:17198	310	93.51	681.083	4	0.2	Geiger_LNCAP_HCD	20101210_Velos1_AnWe_SA_LnCap_5.raw
Q9UGV2	NDRG3	K.MADC(+57.02)GGLPQVVQPGK.L	61.33	2430000									1	F19:16605	287	58.64	778.884	2	3.4	Geiger_LNCAP_HCD	20101210_Velos1_AnWe_SA_LnCap_1.raw
P21333	FLNA	K.FNEEHIPDSPFVVPVASPSGDAR.R	82	150000000									11	F25:30101	2311	126.57	823.068	3	0.1	Geiger_MCF7_HCD	20100719_Velos1_TaGe_SA_MCF7_01.raw
P21333	FLNA	K.FNEEHIPDS(+42.01)PFVVPVASPSGDAR.R	43.57	961000									1	F34:24581	2311	118.57	837.073	3	2.1	Geiger_MCF7_HCD	20101210_Velos1_AnWe_SA_MCF7_4.raw
P21333	FLNA	K.FNEEHIPDSPFVVPVAS(+42.01)PSGDAR.R	39.82	60900								Yes	1	F33:27014	2311	119.22	837.073	3	2.2	Geiger_MCF7_HCD	20101210_Velos1_AnWe_SA_MCF7_3.raw
P21333	FLNA	K.FN(-17.03)EEHIPDSPFVVPVASPSGDAR.R	27.33	308000									1	F25:37499	2311	153.74	1225.59	2	3.1	Geiger_MCF7_HCD	20100719_Velos1_TaGe_SA_MCF7_01.raw
P14618	PKM	R.LAPITSDPTEATAVGAVEASFK.C	70.3	1080000000									45	F32:29501	401	129.63	1088.06	2	2.1	Geiger_MCF7_HCD	20101210_Velos1_AnWe_SA_MCF7_2.raw
P14618	PKM	R.LAPITS(+42.01)DPTEATAVGAVEASFK.C	58.82	3730000								Yes	7	F33:31046	401	137.79	1109.07	2	0.5	Geiger_MCF7_HCD	20101210_Velos1_AnWe_SA_MCF7_3.raw
P14618	PKM	R.LAPITSDPTEATAVGAVEAS(+42.01)FK.C	52.72	529000								Yes	2	F33:31686	401	140.86	1109.07	2	1	Geiger_MCF7_HCD	20101210_Velos1_AnWe_SA_MCF7_3.raw
P14618	PKM	R.LAPITSDPTE(+53.92)ATAVGAVEASFK.C	46.95	1290000									2	F32:29533	401	129.79	558.016	4	1.5	Geiger_MCF7_HCD	20101210_Velos1_AnWe_SA_MCF7_2.raw
P14618	PKM	R.LAPITSDPTE(+21.98)ATAVGAVEASFK.C	44.65	308000									1	F32:29538	401	129.81	733.039	3	0.9	Geiger_MCF7_HCD	20101210_Velos1_AnWe_SA_MCF7_2.raw
P60709	ACTB	R.KDLYANTVLSGGTTMYPGIADR.M	83.7	653000000									30	F27:22534	291	109.28	781.725	3	-2.4	Geiger_MCF7_HCD	20100719_Velos1_TaGe_SA_MCF7_03.raw
P60709	ACTB	R.KDLYAN(+.98)TVLSGGTTMYPGIADR.M	82.31	16300000								Yes	12	F27:23599	291	113.64	782.054	3	-1.1	Geiger_MCF7_HCD	20100719_Velos1_TaGe_SA_MCF7_03.raw
P60709	ACTB	R.KDLYANTVLSGGTTM(+15.99)YPGIADR.M	79.11	55500000	Oxidation	Methionine			27.96			Yes	11	F32:20037	291	89.08	787.059	3	1.4	Geiger_MCF7_HCD	20101210_Velos1_AnWe_SA_MCF7_2.raw
P60709	ACTB	K.DLYANTVLSGGTTMYPGIADR.M	72.62	4110000000									150	F31:35150	292	129.7	1108.04	2	2.1	Geiger_MCF7_HCD	20101210_Velos1_AnWe_SA_MCF7_1.raw
P60709	ACTB	K.DLYAN(+.98)TVLSGGTTMYPGIADR.M	71.99	15200000								Yes	12	F32:31088	292	137.44	1108.54	2	5.4	Geiger_MCF7_HCD	20101210_Velos1_AnWe_SA_MCF7_2.raw
P60709	ACTB	K.DLY(+15.99)ANTVLSGGTTMYPGIADR.M	70.2	744000	Oxidation	Other			8.22			Yes	2	F32:27895	292	122.05	1116.04	2	2.6	Geiger_MCF7_HCD	20101210_Velos1_AnWe_SA_MCF7_2.raw
P60709	ACTB	K.DLYANTVLSGGTTMYPGIAD(-18.01)R.M	66.85	277000									2	F33:30168	292	133.65	1099.04	2	4.7	Geiger_MCF7_HCD	20101210_Velos1_AnWe_SA_MCF7_3.raw
P60709	ACTB	K.DLYANTVLSGGTTM(+15.99)YPGIADR.M	66.2	927000000	Oxidation	Methionine			7.65			Yes	92	F31:31505	292	114.44	744.362	3	3.3	Geiger_MCF7_HCD	20101210_Velos1_AnWe_SA_MCF7_1.raw
P60709	ACTB	R.KDLYANTVLS(+42.01)GGTTMYPGIADR.M	61.19	917000								Yes	1	F32:24173	291	105.51	795.732	3	3	Geiger_MCF7_HCD	20101210_Velos1_AnWe_SA_MCF7_2.raw
P60709	ACTB	K.DLYANTVLSGGTT(+42.01)MYPGIADR.M	60	2810000								Yes	4	F33:31172	292	138.39	753.032	3	0.6	Geiger_MCF7_HCD	20101210_Velos1_AnWe_SA_MCF7_3.raw
P60709	ACTB	K.D(+43.01)LYANTVLSGGTTMYPGIADR.M	58.58	1140000								Yes	3	F32:33723	292	150.79	1129.55	2	3.4	Geiger_MCF7_HCD	20101210_Velos1_AnWe_SA_MCF7_2.raw
P60709	ACTB	R.KDLYANTVLSGGTTMY(+15.99)PGIADR.M	57.49	404000	Oxidation	Other			8.69			Yes	1	F32:21949	291	96.41	787.06	3	2.7	Geiger_MCF7_HCD	20101210_Velos1_AnWe_SA_MCF7_2.raw
P60709	ACTB	K.DLYANTVLSGGT(-2.02)TMYPGIADR.M	56.22	166000									1	F32:30581	292	134.94	1107.03	2	2.1	Geiger_MCF7_HCD	20101210_Velos1_AnWe_SA_MCF7_2.raw
P60709	ACTB	K.D(+42.01)LYANTVLSGGTTMYPGIADR.M	56.06	793000									3	F33:34839	292	156.72	753.033	3	1.3	Geiger_MCF7_HCD	20101210_Velos1_AnWe_SA_MCF7_3.raw
P60709	ACTB	K.DLYANTVLS(+42.01)GGTTMYPGIADR.M	55.77	12300000								Yes	6	F33:30654	292	135.95	1129.05	2	3.5	Geiger_MCF7_HCD	20101210_Velos1_AnWe_SA_MCF7_3.raw
P60709	ACTB	K.DLYANTVLSGGT(+42.01)TMYPGIADR.M	54.44	2430000									3	F33:31563	292	140.25	753.034	3	2.7	Geiger_MCF7_HCD	20101210_Velos1_AnWe_SA_MCF7_3.raw
P60709	ACTB	K.D(+27.99)LYANTVLSGGTTMYPGIADR.M	52.37	24100									1	F33:34251	292	153.64	1122.04	2	0.9	Geiger_MCF7_HCD	20101210_Velos1_AnWe_SA_MCF7_3.raw
P60709	ACTB	K.EITALAPSTMK.I	47.19	4100000000									15	F31:16490	316	62.68	581.314	2	1.9	Geiger_MCF7_HCD	20101210_Velos1_AnWe_SA_MCF7_1.raw
P60709	ACTB	K.DLYAN(+30.01)TVLSGGTTMYPGIADR.M	46.74	14400000									6	F35:21907	292	130.56	1123.05	2	4	Geiger_MCF7_HCD	20101210_Velos1_AnWe_SA_MCF7_5.raw
P60709	ACTB	K.EITALAPSTM(+15.99)K.I	46	292000000	Oxidation	Methionine			7.65			Yes	13	F31:13055	316	52.1	589.311	2	1	Geiger_MCF7_HCD	20101210_Velos1_AnWe_SA_MCF7_1.raw
P60709	ACTB	R.MQKEITALAPSTMK.I	44.76	691000									1	F32:12983	313	63.62	516.943	3	0.8	Geiger_MCF7_HCD	20101210_Velos1_AnWe_SA_MCF7_2.raw
P60709	ACTB	K.DLYANTVLSGGTT(-2.02)MYPGIADR.M	44.16	323000								Yes	1	F32:30589	292	134.98	738.358	3	2.3	Geiger_MCF7_HCD	20101210_Velos1_AnWe_SA_MCF7_2.raw
P60709	ACTB	K.E(+43.01)ITALAPSTMK.I	42.08	5870000								Yes	1	F31:27585	316	99.71	602.817	2	1.4	Geiger_MCF7_HCD	20101210_Velos1_AnWe_SA_MCF7_1.raw
P60709	ACTB	K.E(-18.01)ITALAPSTMK.I	40.82	50100000									1	F31:26946	316	97.46	572.308	2	0.7	Geiger_MCF7_HCD	20101210_Velos1_AnWe_SA_MCF7_1.raw
P60709	ACTB	K.EITALAPSTMKIK.I	39.83	1490000									1	F31:18325	316	68.48	468.271	3	0.3	Geiger_MCF7_HCD	20101210_Velos1_AnWe_SA_MCF7_1.raw
P60709	ACTB	K.DLYANTVLSGGT(-18.01)TMYPGIADR.M	39.61	1180000									1	F26:31723	292	143.82	733.024	3	-0.2	Geiger_MCF7_HCD	20100719_Velos1_TaGe_SA_MCF7_02.raw
P60709	ACTB	R.K(+27.99)(+42.01)DLYANTVLSGGTTMYPGIADR.M	39.11	203000									1	F26:35377	291	160.07	805.057	3	-5.5	Geiger_MCF7_HCD	20100719_Velos1_TaGe_SA_MCF7_02.raw
P60709	ACTB	R.KDLYANTVLSGGTTMYPGIAD(+15.99)R(+14.02).M	35.84	1680000	Oxidation	Other			4.08				1	F32:22968	291	100.54	791.733	3	4	Geiger_MCF7_HCD	20101210_Velos1_AnWe_SA_MCF7_2.raw
P60709	ACTB	K.EIT(+42.01)ALAPSTMK.I	34.62	5730000								Yes	1	F31:19336	316	71.82	602.315	2	-5	Geiger_MCF7_HCD	20101210_Velos1_AnWe_SA_MCF7_1.raw
P60709	ACTB	K.DLYANTVLSGGTTMYPGIADR(+72.02).M	33.47	454000									1	F32:29504	292	129.65	763.04	3	6.8	Geiger_MCF7_HCD	20101210_Velos1_AnWe_SA_MCF7_2.raw
P60709	ACTB	K.DLYANTVLS(+58.03)GGTTMYPGIADR.M	32.52	1870000									4	F34:25037	292	120.67	1137.04	2	-9.2	Geiger_MCF7_HCD	20101210_Velos1_AnWe_SA_MCF7_4.raw
P60709	ACTB	K.DLYAN(+15.99)TVLSGGTTMYPGIADR.M	30.39	95900000	Oxidation	Other			1.1				22	F26:30189	292	137.31	1116.04	2	1.4	Geiger_MCF7_HCD	20100719_Velos1_TaGe_SA_MCF7_02.raw
P60709	ACTB	K.EITALAPS(+42.01)TMK.I	28.98	18800000								Yes	2	F32:17126	316	78.14	602.319	2	1.8	Geiger_MCF7_HCD	20101210_Velos1_AnWe_SA_MCF7_2.raw
P60709	ACTB	K.EIT(-18.01)ALAPSTM(+15.99)K.I	27.34	949000	Oxidation	Methionine			1000			Yes	1	F31:22111	316	80.83	580.305	2	0.4	Geiger_MCF7_HCD	20101210_Velos1_AnWe_SA_MCF7_1.raw
P60709	ACTB	K.DLYAN(+.98)TVLSGGTTM(+15.99)YPGIADR.M	23.41	2230000	Oxidation	Methionine			4.45				3	F29:23377	292	125.05	1116.53	2	0.5	Geiger_MCF7_HCD	20100719_Velos1_TaGe_SA_MCF7_05.raw
P60709	ACTB	K.D(+43.01)LYAN(+15.99)TVLSGGTTMYPGIADR.M	18.52	826000	Oxidation	Other			2.2			Yes	1	F26:32677	292	148.16	1137.54	2	0	Geiger_MCF7_HCD	20100719_Velos1_TaGe_SA_MCF7_02.raw
P60709	ACTB	K.EITALAP(+15.99)STMK.I	16.57	53200	Oxidation	Proline			0				1	F31:43103	316	168.16	589.313	2	4.1	Geiger_MCF7_HCD	20101210_Velos1_AnWe_SA_MCF7_1.raw
P60709	ACTB	K.D(+53.92)LYANTVLSGGTTMYPGIADR.M	15.11	6280000									1	F33:29331	292	129.65	757.001	3	-0.4	Geiger_MCF7_HCD	20101210_Velos1_AnWe_SA_MCF7_3.raw
P63151	PPP2R2A	K.IWDLNMENRPVETYQVHEYLR.S	68.12	7630000									2	F29:21953	310	118.68	677.083	4	-0.8	Geiger_MCF7_HCD	20100719_Velos1_TaGe_SA_MCF7_05.raw
P63151	PPP2R2A	K.IWDLNM(+15.99)ENRPVETYQVHEYLR.S	46.42	1220000	Oxidation	Methionine			0				1	F29:19082	310	105.85	681.081	4	-2.4	Geiger_MCF7_HCD	20100719_Velos1_TaGe_SA_MCF7_05.raw
Q9Y4R8	TELO2	K.AVLIC(+57.02)LAQLGEPELR.D	54.6	274000								Yes	1	F31:37026	363	138.21	841.467	2	-1.8	Geiger_MCF7_HCD	20101210_Velos1_AnWe_SA_MCF7_1.raw
Q9UGV2	NDRG3	K.MADC(+57.02)GGLPQVVQPGK.L	54.23	1620000									1	F31:18584	287	69.31	778.885	2	4.4	Geiger_MCF7_HCD	20101210_Velos1_AnWe_SA_MCF7_1.raw
P21333	FLNA	K.FNEEHIPDSPFVVPVASPSGDAR.R	86	5930000									8	F121:23250	2311	107.11	823.068	3	0.7	Geiger_RKO_HCD	20100801_Velos1_TaGe_SA_RKO_01.raw
P14618	PKM	R.LAPITSDPTEATAVGAVEASFK.C	66.3	221000000									67	F128:15499	401	169.32	725.715	3	5.5	Geiger_RKO_HCD	20101223_Velos1_TaGe_SA_RKO_02.raw
P14618	PKM	R.L(+43.01)APITSDPTEATAVGAVEASFK.C	44.84	141000								Yes	1	F129:26473	401	180.63	740.048	3	2	Geiger_RKO_HCD	20101223_Velos1_TaGe_SA_RKO_03.raw
P14618	PKM	R.L(+27.99)APITSDPTEATAVGAVEASFK.C	37.36	91700									1	F129:27113	401	184.85	735.047	3	6.3	Geiger_RKO_HCD	20101223_Velos1_TaGe_SA_RKO_03.raw
P14618	PKM	R.LAPITSD(+15.99)PTEATAVGAVEASFK.C	28.07	113000	Oxidation	Other			0				1	F128:15381	401	168.37	731.044	3	1.7	Geiger_RKO_HCD	20101223_Velos1_TaGe_SA_RKO_02.raw
P14618	PKM	R.LAPITSD(+53.92)PTEATAVGAVEASFK.C	22.51	42700									1	F128:15450	401	168.89	558.015	4	0.4	Geiger_RKO_HCD	20101223_Velos1_TaGe_SA_RKO_02.raw
P14618	PKM	R.L(-15.01)APITSDPTEATAVGAVEASFK.C	22.4	46200									1	F129:20024	401	144.85	1080.55	2	-8.5	Geiger_RKO_HCD	20101223_Velos1_TaGe_SA_RKO_03.raw
P14618	PKM	R.LAPITSDPTEAT(-18.01)AVGAVEASFK.C	22.11	0									1	F129:20081	401	145.14	540.033	4	1.6	Geiger_RKO_HCD	20101223_Velos1_TaGe_SA_RKO_03.raw
P14618	PKM	R.LAPITSDPTE(+53.92)ATAVGAVEASFK.C	20.03	463000									1	F129:20138	401	145.44	558.014	4	-1.1	Geiger_RKO_HCD	20101223_Velos1_TaGe_SA_RKO_03.raw
P60709	ACTB	R.KDLYANTVLSGGTTMYPGIADR.M	78.36	30600000									22	F122:17412	291	98.29	781.723	3	-4.5	Geiger_RKO_HCD	20100801_Velos1_TaGe_SA_RKO_02.raw
P60709	ACTB	R.KDLYANTVLSGGTTM(+15.99)YPGIADR.M	74.71	45200000	Oxidation	Methionine			30.46			Yes	32	F127:13461	291	99.38	787.06	3	2.2	Geiger_RKO_HCD	20101223_Velos1_TaGe_SA_RKO_01.raw
P60709	ACTB	R.KDLYAN(+.98)TVLSGGTTMYPGIADR.M	69.13	700000								Yes	4	F124:17237	291	105.59	782.051	3	-4.5	Geiger_RKO_HCD	20100801_Velos1_TaGe_SA_RKO_04.raw
P60709	ACTB	K.DLYANTVLSGGTTMYPGIADR.M	64.4	208000000									61	F128:13510	292	153.5	1108.04	2	2.9	Geiger_RKO_HCD	20101223_Velos1_TaGe_SA_RKO_02.raw
P60709	ACTB	R.KDLYAN(+.98)TVLSGGTTM(+15.99)YPGIADR.M	64.05	174000	Oxidation	Methionine			15.1			Yes	2	F130:13275	291	106.92	787.389	3	3.7	Geiger_RKO_HCD	20101223_Velos1_TaGe_SA_RKO_04.raw
P60709	ACTB	K.DLYAN(+.98)TVLSGGTTMYPGIADR.M	62.18	1870000									6	F126:21195	292	121.52	1108.53	2	-0.9	Geiger_RKO_HCD	20100805_Velos1_TaGe_SA_RKO_06.raw
P60709	ACTB	K.DLYANTVLSGGTTM(+31.99)YPGIADR.M	61.08	2860000	Dioxidation	Methionine			9.34			Yes	7	F128:11999	292	140.74	749.693	3	2.6	Geiger_RKO_HCD	20101223_Velos1_TaGe_SA_RKO_02.raw
P60709	ACTB	K.DLYANTVLSGGTTM(+15.99)YPGIADR.M	58.31	312000000	Oxidation	Methionine			12.28			Yes	131	F128:12944	292	148.95	744.362	3	2.9	Geiger_RKO_HCD	20101223_Velos1_TaGe_SA_RKO_02.raw
P60709	ACTB	K.D(+42.01)LYANTVLSGGTTM(+15.99)YPGIADR.M	52.18	512000	Oxidation	Methionine			1000			Yes	3	F129:20892	292	149.43	758.366	3	3.4	Geiger_RKO_HCD	20101223_Velos1_TaGe_SA_RKO_03.raw
P60709	ACTB	K.EITALAPSTMK.I	49.98	124000000									5	F125:8984	316	43.11	581.313	2	-0.3	Geiger_RKO_HCD	20100805_Velos1_TaGe_SA_RKO_05.raw
P60709	ACTB	R.KDLYANTVLSGGTTM(+31.99)YPGIADR.M	47.57	810000	Dioxidation	Methionine			14.02			Yes	6	F128:13354	291	152.32	792.389	3	-1.4	Geiger_RKO_HCD	20101223_Velos1_TaGe_SA_RKO_02.raw
P60709	ACTB	R.KD(+15.99)LYANTVLSGGTTM(+15.99)YPGIADR.M	46.21	371000	Oxidation, Oxidation	Other	Methionine		0	0			1	F128:12799	291	147.7	792.391	3	1.5	Geiger_RKO_HCD	20101223_Velos1_TaGe_SA_RKO_02.raw
P60709	ACTB	K.DLYANTVLSGGTTMYPGIAD(-18.01)R.M	45.41	70100									1	F129:19834	292	143.85	1099.04	2	2.4	Geiger_RKO_HCD	20101223_Velos1_TaGe_SA_RKO_03.raw
P60709	ACTB	K.D(+27.99)LYANTVLSGGTTM(+15.99)YPGIADR.M	44.92	233000	Oxidation	Methionine			1000			Yes	2	F129:20180	292	145.67	753.694	3	3.7	Geiger_RKO_HCD	20101223_Velos1_TaGe_SA_RKO_03.raw
P60709	ACTB	K.DLYANTVLSGGTTM(+15.99)YPGIAD(-18.01)R.M	42.33	406000	Oxidation	Methionine			1000			Yes	1	F129:16695	292	127.37	738.358	3	2.8	Geiger_RKO_HCD	20101223_Velos1_TaGe_SA_RKO_03.raw
P60709	ACTB	K.EITALAPSTM(+15.99)K.I	41.24	38300000	Oxidation	Methionine			8.69			Yes	6	F121:7361	316	39.62	589.308	2	-3.2	Geiger_RKO_HCD	20100801_Velos1_TaGe_SA_RKO_01.raw
P60709	ACTB	K.E(-18.01)ITALAPSTMK.I	40	880000									1	F121:19422	316	88.84	572.306	2	-3.3	Geiger_RKO_HCD	20100801_Velos1_TaGe_SA_RKO_01.raw
P60709	ACTB	K.DLY(+31.99)ANTVLSGGTTMYPGIADR.M	39.4	201000	Dioxidation	Other			81.22				2	F129:19113	292	140.08	1124.04	2	2.1	Geiger_RKO_HCD	20101223_Velos1_TaGe_SA_RKO_03.raw
P60709	ACTB	R.KDLYANTVLSGGTTMY(+15.99)PGIADR.M	39.34	123000	Oxidation	Other			15.1				1	F129:11930	291	102.41	590.546	4	0.7	Geiger_RKO_HCD	20101223_Velos1_TaGe_SA_RKO_03.raw
P60709	ACTB	K.D(+43.01)LYANTVLSGGTTM(+15.99)YPGIADR.M	39.16	186000	Oxidation	Methionine			1000			Yes	1	F129:19641	292	142.86	758.695	3	-0.2	Geiger_RKO_HCD	20101223_Velos1_TaGe_SA_RKO_03.raw
P60709	ACTB	R.K(+43.01)(+14.02)DLYANTVLSGGTTMYPGIADR.M	37.88	57100									1	F127:16626	291	116.33	800.735	3	2	Geiger_RKO_HCD	20101223_Velos1_TaGe_SA_RKO_01.raw
P60709	ACTB	K.DLY(+15.99)ANTVLSGGTTM(+15.99)YPGIADR.M	35.68	88000	Oxidation, Oxidation	Other	Methionine		10.42	0		Yes	2	F129:16001	292	123.8	749.689	3	-3.5	Geiger_RKO_HCD	20101223_Velos1_TaGe_SA_RKO_03.raw
P60709	ACTB	K.DLYAN(+.98)TVLSGGTTM(+15.99)YPGIADR.M	35.07	9930000	Oxidation	Methionine			14.02			Yes	10	F132:14583	292	121.38	744.689	3	1.7	Geiger_RKO_HCD	20101223_Velos1_TaGe_SA_RKO_06.raw
P60709	ACTB	K.DLY(+31.99)ANTVLSGGTTM(+15.99)YPGIADR.M	31.68	91400	Dioxidation, Oxidation	Other	Methionine		27.62	11.06		Yes	1	F128:11448	292	136.42	755.021	3	-2.5	Geiger_RKO_HCD	20101223_Velos1_TaGe_SA_RKO_02.raw
P60709	ACTB	K.DLYANTVLSGGTTMYPGIAD(+43.04)R.M	30.68	53800									1	F127:18363	292	125.63	1129.55	2	-9.3	Geiger_RKO_HCD	20101223_Velos1_TaGe_SA_RKO_01.raw
P60709	ACTB	K.EITALAPSTMK(+15.99).I	30.48	20000	Oxidation	Other			0				1	F127:5072	316	50.48	589.313	2	4.8	Geiger_RKO_HCD	20101223_Velos1_TaGe_SA_RKO_01.raw
P60709	ACTB	K.DLYAN(+15.99)TVLSGGTTMYPGIADR.M	29.51	17400000	Oxidation	Other			18.53				8	F121:28105	292	132.91	1116.04	2	-0.3	Geiger_RKO_HCD	20100801_Velos1_TaGe_SA_RKO_01.raw
P60709	ACTB	K.DLYANTVLSGGTTMY(+31.99)PGIADR.M	27.83	312000	Dioxidation	Other			0				1	F122:20976	292	117.8	1124.03	2	-1.5	Geiger_RKO_HCD	20100801_Velos1_TaGe_SA_RKO_02.raw
P60709	ACTB	K.D(+42.01)LYANTVLSGGTTMYPGIADR.M	26.05	78400									1	F128:15648	292	170.45	753.032	3	0.4	Geiger_RKO_HCD	20101223_Velos1_TaGe_SA_RKO_02.raw
P60709	ACTB	R.K(+27.99)(+42.01)DLYANTVLSGGTTMYPGIADR.M	24.65	0									1	F129:15321	291	120.33	805.065	3	4	Geiger_RKO_HCD	20101223_Velos1_TaGe_SA_RKO_03.raw
P60709	ACTB	K.DLYANTVLSGGTTM(+15.99)Y(+15.99)PGIADR.M	22.41	0	Oxidation, Oxidation	Methionine	Other		14.04	17.01			1	F129:16169	292	124.65	1124.04	2	2.4	Geiger_RKO_HCD	20101223_Velos1_TaGe_SA_RKO_03.raw
P60709	ACTB	K.EITALAPSTM(+31.99)K.I	21.74	3430000	Dioxidation	Methionine			1000			Yes	1	F121:9676	316	47.9	597.305	2	-4.8	Geiger_RKO_HCD	20100801_Velos1_TaGe_SA_RKO_01.raw
P60709	ACTB	K.DLY(+31.99)AN(+.98)TVLSGGTTMY(+31.99)PGIADR.M	21.39	75300	Dioxidation, Dioxidation	Other	Other		0	0			1	F122:20856	292	117.13	1140.53	2	7.2	Geiger_RKO_HCD	20100801_Velos1_TaGe_SA_RKO_02.raw
P60709	ACTB	K.DLY(+15.99)ANTVLSGGTTMYPGIADR.M	20.04	0	Oxidation	Other			0				1	F122:23369	292	131.05	1116.04	2	0.6	Geiger_RKO_HCD	20100801_Velos1_TaGe_SA_RKO_02.raw
P60709	ACTB	K.DLYANTVLSGGTTMY(+15.99)PGIADR.M	18.78	266000	Oxidation	Other			0				2	F123:23862	292	136.29	1116.03	2	-2.6	Geiger_RKO_HCD	20100801_Velos1_TaGe_SA_RKO_03.raw
P60709	ACTB	K.DLY(+15.99)ANTVLSGGTTM(+31.99)Y(+15.99)PGIADR.M	17.28	146000	Oxidation, Dioxidation, Oxidation	Other	Methionine	Other	9.4	0	0	Yes	1	F123:20446	292	117.42	1140.03	2	-2.3	Geiger_RKO_HCD	20100801_Velos1_TaGe_SA_RKO_03.raw
P60709	ACTB	K.DLY(+31.99)ANTVLSGGTTM(+15.99)Y(+31.99)PGIADR.M	17.14	46700	Dioxidation, Oxidation, Dioxidation	Other	Methionine	Other	0	0	0		1	F123:20393	292	117.12	1148.03	2	-0.7	Geiger_RKO_HCD	20100801_Velos1_TaGe_SA_RKO_03.raw
P60709	ACTB	R.KDLYANTVLSGGTTMYPGIAD(+43.04)R.M	15.5	142000									1	F127:13889	291	101.67	796.068	3	-7.7	Geiger_RKO_HCD	20101223_Velos1_TaGe_SA_RKO_01.raw
P63151	PPP2R2A	K.IWDLNM(+15.99)ENRPVETYQVHEYLR.S	52.87	12400000	Oxidation	Methionine			0				6	F125:17410	310	80.14	681.083	4	-0.2	Geiger_RKO_HCD	20100805_Velos1_TaGe_SA_RKO_05.raw
P63151	PPP2R2A	K.IWDLNMENRPVETYQVHEYLR.S	51.23	6690000									2	F125:20349	310	93.16	677.084	4	0.4	Geiger_RKO_HCD	20100805_Velos1_TaGe_SA_RKO_05.raw
Q9Y4R8	TELO2	K.AVLIC(+57.02)LAQLGEPELR.D	46.86	224000								Yes	3	F121:29147	363	138.44	841.467	2	-2.1	Geiger_RKO_HCD	20100801_Velos1_TaGe_SA_RKO_01.raw
P21333	FLNA	K.FNEEHIPDSPFVVPVASPSGDAR.R	74.53	661000000									20	F40:23048	2311	128.64	823.069	3	1.8	Geiger_U2OS_HCD	20100721_Velos1_TaGe_SA_U2OS_4.raw
P21333	FLNA	K.FN(+.98)EEHIPDSPFVVPVASPSGDAR.R	56.32	1090000									1	F41:25872	2311	139.62	823.395	3	-0.3	Geiger_U2OS_HCD	20100721_Velos1_TaGe_SA_U2OS_5.raw
P21333	FLNA	K.FNEEHIPDSPFVVPVASPS(+42.01)GDAR.R	38.5	2850000									1	F45:29618	2311	118.17	837.075	3	4.5	Geiger_U2OS_HCD	20101210_Velos1_AnWe_SA_U2OS_3.raw
P14618	PKM	R.LAPITSDPTEATAVGAVEASFK.C	70.81	2540000000									83	F46:30574	401	129.38	725.713	3	2.8	Geiger_U2OS_HCD	20101210_Velos1_AnWe_SA_U2OS_4.raw
P14618	PKM	R.L(+68.06)APITSDPTEATAVGAVEASFK.C	55.14	267000									1	F44:47254	401	196.37	748.399	3	0.3	Geiger_U2OS_HCD	20101210_Velos1_AnWe_SA_U2OS_2.raw
P14618	PKM	R.LAPITSDPTE(+21.98)ATAVGAVEASFK.C	54.47	36000000									3	F43:37303	401	127.94	733.039	3	1.6	Geiger_U2OS_HCD	20101210_Velos1_AnWe_SA_U2OS_1.raw
P14618	PKM	R.L(+43.01)APITSDPTEATAVGAVEASFK.C	54.26	2870000								Yes	3	F44:42011	401	169.42	1109.57	2	2.5	Geiger_U2OS_HCD	20101210_Velos1_AnWe_SA_U2OS_2.raw
P14618	PKM	R.LAPITSDPTE(+53.92)ATAVGAVEASFK.C	36.9	3850000									1	F44:33073	401	128.97	558.015	4	0	Geiger_U2OS_HCD	20101210_Velos1_AnWe_SA_U2OS_2.raw
P60709	ACTB	R.KDLYAN(+.98)TVLSGGTTMYPGIADR.M	79.8	41000000								Yes	14	F38:24650	291	119.49	782.052	3	-2.7	Geiger_U2OS_HCD	20100721_Velos1_TaGe_SA_U2OS_2.raw
P60709	ACTB	R.KDLYANTVLSGGTTMYPGIADR.M	79.15	1380000000									32	F38:22761	291	111.22	781.727	3	0.5	Geiger_U2OS_HCD	20100721_Velos1_TaGe_SA_U2OS_2.raw
P60709	ACTB	K.DLYANTVLSGGTTMYPGIADR.M	73.52	8100000000									219	F46:30854	292	130.56	1108.04	2	2.1	Geiger_U2OS_HCD	20101210_Velos1_AnWe_SA_U2OS_4.raw
P60709	ACTB	R.KDLYANTVLSGGTTM(+15.99)YPGIADR.M	71.43	156000000	Oxidation	Methionine			26.02			Yes	15	F43:24708	291	84.05	787.06	3	2	Geiger_U2OS_HCD	20101210_Velos1_AnWe_SA_U2OS_1.raw
P60709	ACTB	R.KDLYAN(+.98)TVLSGGTTM(+15.99)YPGIADR.M	71.05	2140000	Oxidation	Methionine			15.1			Yes	3	F44:23314	291	92.87	787.388	3	2.4	Geiger_U2OS_HCD	20101210_Velos1_AnWe_SA_U2OS_2.raw
P60709	ACTB	K.DLYANTVLSGGTTM(+15.99)YPGIADR.M	66.24	1670000000	Oxidation	Methionine			11.06			Yes	140	F46:27312	292	115.61	1116.04	2	5	Geiger_U2OS_HCD	20101210_Velos1_AnWe_SA_U2OS_4.raw
P60709	ACTB	K.DLYAN(+.98)TVLSGGTTMYPGIADR.M	65.1	75100000								Yes	21	F45:32330	292	129.25	1108.54	2	4.9	Geiger_U2OS_HCD	20101210_Velos1_AnWe_SA_U2OS_3.raw
P60709	ACTB	R.K(+27.99)(+42.01)DLYANTVLSGGTTMYPGIADR.M	64	4700000								Yes	4	F44:36411	291	143	1207.08	2	-4	Geiger_U2OS_HCD	20101210_Velos1_AnWe_SA_U2OS_2.raw
P60709	ACTB	K.DLYAN(+.98)TVLSGGTTM(+15.99)YPGIADR.M	61.66	22500000	Oxidation	Methionine			14.02			Yes	15	F46:27169	292	115.05	1116.53	2	4.6	Geiger_U2OS_HCD	20101210_Velos1_AnWe_SA_U2OS_4.raw
P60709	ACTB	K.D(+42.01)LYANTVLSGGTTMYPGIADR.M	60.07	6150000									3	F44:39597	292	157.48	1129.05	2	1.2	Geiger_U2OS_HCD	20101210_Velos1_AnWe_SA_U2OS_2.raw
P60709	ACTB	K.DLYANTVLSGGTTMYPGIAD(-18.01)R.M	59.47	17900000									6	F43:38651	292	133.01	1099.04	2	2	Geiger_U2OS_HCD	20101210_Velos1_AnWe_SA_U2OS_1.raw
P60709	ACTB	K.DLYANTVLS(+42.01)GGTTMYPGIADR.M	58	441000								Yes	1	F44:34929	292	136.77	1129.05	2	2.6	Geiger_U2OS_HCD	20101210_Velos1_AnWe_SA_U2OS_2.raw
P60709	ACTB	K.D(+43.01)LYANTVLSGGTTMYPGIADR.M	57.93	27600000								Yes	8	F44:38272	292	151.3	1129.54	2	2.1	Geiger_U2OS_HCD	20101210_Velos1_AnWe_SA_U2OS_2.raw
P60709	ACTB	K.D(+27.99)LYANTVLSGGTTMYPGIADR.M	57.92	1430000									2	F44:38952	292	154.47	1122.04	2	1	Geiger_U2OS_HCD	20101210_Velos1_AnWe_SA_U2OS_2.raw
P60709	ACTB	R.K(+42.01)(+28.03)DLYANTVLSGGTTMYPGIADR.M	53.8	1660000									2	F44:26372	291	103.35	805.076	3	3	Geiger_U2OS_HCD	20101210_Velos1_AnWe_SA_U2OS_2.raw
P60709	ACTB	R.MQKEITALAPSTMK.I	52.02	10000000									5	F43:15783	313	55.79	774.91	2	0.7	Geiger_U2OS_HCD	20101210_Velos1_AnWe_SA_U2OS_1.raw
P60709	ACTB	K.EITALAPSTMK.I	51.48	4120000000									68	F43:17935	316	62.44	581.315	2	4.3	Geiger_U2OS_HCD	20101210_Velos1_AnWe_SA_U2OS_1.raw
P60709	ACTB	R.KDLYANTVLSGGTTMYPGIAD(-18.01)R.M	51.02	1670000									1	F44:26027	291	102.15	775.726	3	3.5	Geiger_U2OS_HCD	20101210_Velos1_AnWe_SA_U2OS_2.raw
P60709	ACTB	R.KDLY(+162.05)ANTVLSGGTTMYPGIADR.M	50.76	1100000									1	F44:25146	291	99.1	835.748	3	4.8	Geiger_U2OS_HCD	20101210_Velos1_AnWe_SA_U2OS_2.raw
P60709	ACTB	K.D(+42.01)LYANTVLSGGTTM(+15.99)YPGIADR.M	48.89	783000	Oxidation	Methionine			1000			Yes	2	F44:36108	292	141.66	1137.04	2	1	Geiger_U2OS_HCD	20101210_Velos1_AnWe_SA_U2OS_2.raw
P60709	ACTB	K.EITALAPSTM(+15.99)K.I	46.05	486000000	Oxidation	Methionine			7.21			Yes	23	F43:14194	316	50.93	589.311	2	1	Geiger_U2OS_HCD	20101210_Velos1_AnWe_SA_U2OS_1.raw
P60709	ACTB	K.E(-18.01)ITALAPSTMK.I	39.26	91200000									1	F43:28287	316	95.86	572.308	2	0.5	Geiger_U2OS_HCD	20101210_Velos1_AnWe_SA_U2OS_1.raw
P60709	ACTB	K.EIT(-18.01)ALAPSTMK.I	37.75	80000000								Yes	2	F43:17804	316	61.94	572.308	2	1.3	Geiger_U2OS_HCD	20101210_Velos1_AnWe_SA_U2OS_1.raw
P60709	ACTB	K.DLYANTVLSGGTTMY(+44.99)PGIADR.M	36.49	525000								Yes	1	F44:38229	292	151.1	754.028	3	6	Geiger_U2OS_HCD	20101210_Velos1_AnWe_SA_U2OS_2.raw
P60709	ACTB	K.E(+43.01)ITALAPSTMK.I	35.45	7890000								Yes	1	F43:29088	316	98.58	602.816	2	0.6	Geiger_U2OS_HCD	20101210_Velos1_AnWe_SA_U2OS_1.raw
P60709	ACTB	K.D(+43.01)LYANTVLSGGTTM(+15.99)YPGIADR.M	35.23	990000	Oxidation	Methionine			1000			Yes	2	F44:34634	292	135.54	758.697	3	2.5	Geiger_U2OS_HCD	20101210_Velos1_AnWe_SA_U2OS_2.raw
P60709	ACTB	K.EITALAPSTMKIK.I	33.05	3160000									2	F48:13792	316	74.06	468.271	3	1.6	Geiger_U2OS_HCD	20101210_Velos1_AnWe_SA_U2OS_6.raw
P60709	ACTB	K.DLYANT(+126.10)VLSGGTTMYPGIADR.M	32.08	282000									1	F44:45154	292	185.46	781.065	3	2.3	Geiger_U2OS_HCD	20101210_Velos1_AnWe_SA_U2OS_2.raw
P60709	ACTB	K.D(+68.06)LYANTVLSGGTTMYPGIADR.M	31.72	79100									1	F44:45706	292	188.34	761.716	3	-0.2	Geiger_U2OS_HCD	20101210_Velos1_AnWe_SA_U2OS_2.raw
P60709	ACTB	K.DLYANTVLSGGTTMYP(-27.99)GIADR.M	29.52	574000									1	F44:32926	292	128.4	729.693	3	-4.7	Geiger_U2OS_HCD	20101210_Velos1_AnWe_SA_U2OS_2.raw
P60709	ACTB	K.D(+21.98)LYANTVLSGGTTMYPGIADR.M	28.88	91100000									4	F44:32885	292	128.23	746.357	3	2.4	Geiger_U2OS_HCD	20101210_Velos1_AnWe_SA_U2OS_2.raw
P60709	ACTB	K.DLYAN(+15.99)TVLSGGTTMYPGIADR.M	28.36	1490000	Oxidation	Other			0				10	F39:26865	292	131.91	1116.04	2	0.4	Geiger_U2OS_HCD	20100721_Velos1_TaGe_SA_U2OS_3.raw
P60709	ACTB	K.EITALAPSTMK(+62.02)IK.I	27.22	1720000									1	F43:27786	316	94.23	732.91	2	-0.2	Geiger_U2OS_HCD	20101210_Velos1_AnWe_SA_U2OS_1.raw
P60709	ACTB	K.D(-18.01)LYANTVLSGGTTMYPGIADR.M	23.71	910000									1	F44:32135	292	125.15	733.026	3	2.2	Geiger_U2OS_HCD	20101210_Velos1_AnWe_SA_U2OS_2.raw
P60709	ACTB	K.DLYANTVLSGGTTM(+15.99)YPGIAD(+21.98)R.M	20.06	6630000	Oxidation	Methionine			1000				1	F44:29707	292	115.86	751.688	3	0.8	Geiger_U2OS_HCD	20101210_Velos1_AnWe_SA_U2OS_2.raw
P60709	ACTB	K.EITALAPS(+42.01)TMK.I	16.59	740000								Yes	1	F37:15997	316	74.32	602.317	2	-2.4	Geiger_U2OS_HCD	20100721_Velos1_TaGe_SA_U2OS_1.raw
P60709	ACTB	K.E(+42.01)(+43.99)ITALAPSTMK.I	15.67	116000									1	F43:46886	316	167.38	624.315	2	2.9	Geiger_U2OS_HCD	20101210_Velos1_AnWe_SA_U2OS_1.raw
P60709	ACTB	K.DLYANTVLSGGTTMYPGIAD(+21.98)R.M	15.53	46800000									1	F43:37633	292	129.14	746.357	3	1.6	Geiger_U2OS_HCD	20101210_Velos1_AnWe_SA_U2OS_1.raw
P60709	ACTB	R.KDLYANTVLSGGTTMYPGIAD(+21.98)R.M	15.09	2760000									1	F44:25468	291	100.15	789.056	3	2.6	Geiger_U2OS_HCD	20101210_Velos1_AnWe_SA_U2OS_2.raw
P63151	PPP2R2A	K.IWDLNMENRPVETYQVHEYLR.S	73.43	25500000									5	F41:21790	310	120.73	677.084	4	0.3	Geiger_U2OS_HCD	20100721_Velos1_TaGe_SA_U2OS_5.raw
P63151	PPP2R2A	K.IWDLNM(+15.99)ENRPVETYQVHEYLR.S	49.87	5380000	Oxidation	Methionine			0				2	F41:19005	310	107.81	681.082	4	-1.4	Geiger_U2OS_HCD	20100721_Velos1_TaGe_SA_U2OS_5.raw
Q9Y4R8	TELO2	K.AVLIC(+57.02)LAQLGEPELR.D	27.89	136000									1	F43:39111	363	134.76	561.315	3	0.3	Geiger_U2OS_HCD	20101210_Velos1_AnWe_SA_U2OS_1.raw
P21333	FLNA	K.FNEEHIPDSPFVVPVASPSGDAR.R	59.58	107000000									9	F1:30334	2311	136.81	1234.09	2	-5.6	Geiger_A549_CID	20100604_Velos1_TaGe_SA_A549_1.raw
P21333	FLNA	K.FN(+.98)EEHIPDSPFVVPVASPSGDAR.R	46.92	572000									1	F6:17190	2311	152.73	823.396	3	-0.2	Geiger_A549_CID	20100604_Velos1_TaGe_SA_A549_6.raw
P14618	PKM	R.LAPITSDPTEATAVGAVEASFK.C	63.68	249000000									35	F3:21354	401	160.41	725.708	3	-3.5	Geiger_A549_CID	20100604_Velos1_TaGe_SA_A549_3.raw
P60709	ACTB	R.KDLYANTVLSGGTTMYPGIADR.M	75.2	145000000									22	F2:18139	291	126.33	1172.08	2	-4.3	Geiger_A549_CID	20100604_Velos1_TaGe_SA_A549_2.raw
P60709	ACTB	R.KDLYAN(+.98)TVLSGGTTMYPGIADR.M	72.25	5600000									10	F2:19447	291	135.31	782.052	3	-3.1	Geiger_A549_CID	20100604_Velos1_TaGe_SA_A549_2.raw
P60709	ACTB	R.KDLYAN(+.98)TVLSGGTTM(+15.99)YPGIADR.M	68.75	499000	Oxidation	Methionine			19.96			Yes	2	F3:15380	291	116.64	787.383	3	-4.4	Geiger_A549_CID	20100604_Velos1_TaGe_SA_A549_3.raw
P60709	ACTB	K.DLYANTVLSGGTTMYPGIADR.M	64.67	479000000									55	F1:34218	292	160.96	1108.04	2	-2.9	Geiger_A549_CID	20100604_Velos1_TaGe_SA_A549_1.raw
P60709	ACTB	R.KDLYANTVLSGGTTM(+15.99)YPGIADR.M	64.26	37900000	Oxidation	Methionine			26.02			Yes	8	F2:16708	291	117.07	787.056	3	-3.2	Geiger_A549_CID	20100604_Velos1_TaGe_SA_A549_2.raw
P60709	ACTB	K.DLYAN(+.98)TVLSGGTTMYPGIADR.M	62	1780000								Yes	6	F3:21235	292	159.67	1108.53	2	-2.7	Geiger_A549_CID	20100604_Velos1_TaGe_SA_A549_3.raw
P60709	ACTB	K.DLYANTVLSGGTTM(+15.99)YPGIADR.M	57.36	307000000	Oxidation	Methionine			17.01			Yes	75	F2:21933	292	154.62	744.357	3	-4.3	Geiger_A549_CID	20100604_Velos1_TaGe_SA_A549_2.raw
P60709	ACTB	K.EITALAPSTMK.I	43.83	1970000000									13	F1:14127	316	64.04	581.311	2	-3.5	Geiger_A549_CID	20100604_Velos1_TaGe_SA_A549_1.raw
P60709	ACTB	R.KDLY(+162.05)ANTVLSGGTTMYPGIADR.M	42.48	344000									1	F2:18042	291	125.75	835.739	3	-5.6	Geiger_A549_CID	20100604_Velos1_TaGe_SA_A549_2.raw
P60709	ACTB	K.EITALAPSTM(+15.99)K.I	37.65	229000000	Oxidation	Methionine			8.69			Yes	13	F1:9653	316	46.22	589.307	2	-5.2	Geiger_A549_CID	20100604_Velos1_TaGe_SA_A549_1.raw
P60709	ACTB	K.DLYAN(+.98)TVLSGGTTM(+15.99)YPGIADR.M	37.2	815000	Oxidation	Methionine			12.28			Yes	4	F5:14574	292	142.76	1116.52	2	-3.8	Geiger_A549_CID	20100604_Velos1_TaGe_SA_A549_5.raw
P60709	ACTB	K.EIT(-18.01)ALAPSTMK.I	36.39	0									1	F1:14283	316	64.7	572.306	2	-2.9	Geiger_A549_CID	20100604_Velos1_TaGe_SA_A549_1.raw
P60709	ACTB	K.EIT(-18.01)ALAPSTM(+15.99)K.I	32.25	1150000	Oxidation	Methionine			1000			Yes	2	F1:21212	316	93.56	580.303	2	-4.2	Geiger_A549_CID	20100604_Velos1_TaGe_SA_A549_1.raw
P60709	ACTB	K.EITALAP(+15.99)STMK.I	16.83	7810000	Oxidation	Proline			7.07				1	F1:13041	316	59.69	589.308	2	-4.6	Geiger_A549_CID	20100604_Velos1_TaGe_SA_A549_1.raw
P60709	ACTB	K.DLYANTVLSGGTTMYP(-27.99)GIADR.M	16.49	28400									1	F3:21185	292	159.29	1094.03	2	-5.7	Geiger_A549_CID	20100604_Velos1_TaGe_SA_A549_3.raw
P63151	PPP2R2A	K.IWDLNMENRPVETYQVHEYLR.S	44.48	3040000									2	F5:13577	310	134.97	677.082	4	-2.5	Geiger_A549_CID	20100604_Velos1_TaGe_SA_A549_5.raw
Q9UGV2	NDRG3	K.MADC(+57.02)GGLPQVVQPGK.L	37.91	2390000									1	F1:17155	287	76.49	778.877	2	-5.5	Geiger_A549_CID	20100604_Velos1_TaGe_SA_A549_1.raw
Q9Y4R8	TELO2	K.AVLIC(+57.02)LAQLGEPELR.D	42.05	214000								Yes	1	F1:35054	363	166.68	841.464	2	-6.1	Geiger_A549_CID	20100604_Velos1_TaGe_SA_A549_1.raw
P21333	FLNA	K.FNEEHIPDSPFVVPVASPSGDAR.R	54.79	272000000									15	F13:31085	2311	133.13	823.064	3	-5	Geiger_GAMG1_CID	20100609_Velos1_TaGe_SA_GAMG_1.raw
P21333	FLNA	K.FN(+.98)EEHIPDSPFVVPVASPSGDAR.R	53.89	1250000									2	F18:17919	2311	151.11	823.391	3	-5.2	Geiger_GAMG1_CID	20100609_Velos1_TaGe_SA_GAMG_6.raw
P21333	FLNA	K.FNEEHIPDSPFVVPVAS(+79.97)PSGDAR.R	42.41	278000									1	F18:18764	2311	155.98	849.721	3	-2.8	Geiger_GAMG1_CID	20100609_Velos1_TaGe_SA_GAMG_6.raw
P14618	PKM	R.LAPITSDPTEATAVGAVEASFK.C	61.51	423000000									66	F15:23716	401	161.66	1088.06	2	-3.8	Geiger_GAMG1_CID	20100609_Velos1_TaGe_SA_GAMG_3.raw
P60709	ACTB	R.KDLYAN(+.98)TVLSGGTTMYPGIADR.M	72.59	24500000								Yes	14	F14:20195	291	134.12	782.051	3	-5.1	Geiger_GAMG1_CID	20100609_Velos1_TaGe_SA_GAMG_2.raw
P60709	ACTB	R.KDLYANTVLSGGTTMYPGIADR.M	70.66	559000000									26	F14:20493	291	135.96	781.723	3	-4.4	Geiger_GAMG1_CID	20100609_Velos1_TaGe_SA_GAMG_2.raw
P60709	ACTB	R.KDLYANTVLSGGTTM(+15.99)YPGIADR.M	69.84	38600000	Oxidation	Methionine			10.11			Yes	21	F14:17877	291	120.07	787.054	3	-5.1	Geiger_GAMG1_CID	20100609_Velos1_TaGe_SA_GAMG_2.raw
P60709	ACTB	R.KDLYAN(+.98)TVLSGGTTM(+15.99)YPGIADR.M	67.29	1340000	Oxidation	Methionine			0			Yes	3	F15:16600	291	115.66	787.382	3	-4.8	Geiger_GAMG1_CID	20100609_Velos1_TaGe_SA_GAMG_3.raw
P60709	ACTB	K.DLYANTVLSGGTTMYPGIADR.M	65.72	1210000000									74	F14:23626	292	158.16	1108.03	2	-4.6	Geiger_GAMG1_CID	20100609_Velos1_TaGe_SA_GAMG_2.raw
P60709	ACTB	K.DLYAN(+.98)TVLSGGTTMYPGIADR.M	57.49	11300000								Yes	7	F16:22306	292	159.56	1108.53	2	-4.8	Geiger_GAMG1_CID	20100609_Velos1_TaGe_SA_GAMG_4.raw
P60709	ACTB	K.DLYANTVLSGGTTM(+15.99)YPGIADR.M	57.22	371000000	Oxidation	Methionine			17.01			Yes	73	F14:21657	292	143.18	744.357	3	-3.7	Geiger_GAMG1_CID	20100609_Velos1_TaGe_SA_GAMG_2.raw
P60709	ACTB	K.DLYANTVLSGGTTMYPGIAD(-18.01)R.M	55.11	1150000									3	F14:24328	292	163.98	1099.03	2	-2.5	Geiger_GAMG1_CID	20100609_Velos1_TaGe_SA_GAMG_2.raw
P60709	ACTB	R.K(+43.01)(+14.02)DLYANTVLSGGTTMYPGIADR.M	46.77	0									1	F14:18762	291	125.43	800.731	3	-3.5	Geiger_GAMG1_CID	20100609_Velos1_TaGe_SA_GAMG_2.raw
P60709	ACTB	K.DLYANTVLSGGTTMY(+44.99)PGIADR.M	44.52	655000								Yes	1	F14:26175	292	181.6	1130.53	2	-3.6	Geiger_GAMG1_CID	20100609_Velos1_TaGe_SA_GAMG_2.raw
P60709	ACTB	R.KDLY(+162.05)ANTVLSGGTTMYPGIADR.M	43.48	1380000									2	F14:18645	291	124.85	835.74	3	-4.6	Geiger_GAMG1_CID	20100609_Velos1_TaGe_SA_GAMG_2.raw
P60709	ACTB	K.EITALAPSTMK.I	41.8	1900000000									15	F13:13902	316	60.97	581.31	2	-5.3	Geiger_GAMG1_CID	20100609_Velos1_TaGe_SA_GAMG_1.raw
P60709	ACTB	R.MQKEITALAPSTMK.I	41.14	423000									1	F13:11211	313	50.7	774.905	2	-5.8	Geiger_GAMG1_CID	20100609_Velos1_TaGe_SA_GAMG_1.raw
P60709	ACTB	K.EITALAPSTM(+15.99)K.I	37.25	488000000	Oxidation	Methionine			9.34			Yes	20	F13:13095	316	57.84	589.307	2	-5	Geiger_GAMG1_CID	20100609_Velos1_TaGe_SA_GAMG_1.raw
P60709	ACTB	K.D(+43.01)LYANTVLSGGTTM(+15.99)YPGIADR.M	35.97	83900	Oxidation	Methionine			1000				1	F14:24451	292	165.27	1137.53	2	-3.9	Geiger_GAMG1_CID	20100609_Velos1_TaGe_SA_GAMG_2.raw
P60709	ACTB	K.EITALAPSTM(+31.99)K.I	35.31	636000	Dioxidation	Methionine			1000			Yes	1	F13:10185	316	46.85	597.305	2	-4.6	Geiger_GAMG1_CID	20100609_Velos1_TaGe_SA_GAMG_1.raw
P60709	ACTB	K.DLYAN(+.98)TVLSGGTTM(+15.99)YPGIADR.M	32.01	1080000	Oxidation	Methionine			12.28				4	F17:16404	292	143.16	1116.52	2	-4.6	Geiger_GAMG1_CID	20100609_Velos1_TaGe_SA_GAMG_5.raw
P60709	ACTB	K.EITALAP(+15.99)STMK.I	31.24	105000000	Oxidation	Proline			21.57				1	F13:10756	316	48.98	589.308	2	-3.4	Geiger_GAMG1_CID	20100609_Velos1_TaGe_SA_GAMG_1.raw
P60709	ACTB	K.EIT(-18.01)ALAPSTM(+15.99)K.I	21.36	1300000	Oxidation	Methionine			1000			Yes	1	F13:21416	316	91.09	580.305	2	-0.4	Geiger_GAMG1_CID	20100609_Velos1_TaGe_SA_GAMG_1.raw
Q9UGV2	NDRG3	K.MADC(+57.02)GGLPQVVQPGK.L	45.74	11200000									1	F13:17085	287	73.41	778.879	2	-3.7	Geiger_GAMG1_CID	20100609_Velos1_TaGe_SA_GAMG_1.raw
P63151	PPP2R2A	K.IWDLNMENRPVETYQVHEYLR.S	35.22	3110000									2	F18:14689	310	131.76	677.082	4	-3.6	Geiger_GAMG1_CID	20100609_Velos1_TaGe_SA_GAMG_6.raw
P63151	PPP2R2A	K.IWDLNM(+15.99)ENRPVETYQVHEYLR.S	31.75	84800	Oxidation	Methionine			17.01				1	F17:12969	310	120.16	681.082	4	-0.8	Geiger_GAMG1_CID	20100609_Velos1_TaGe_SA_GAMG_5.raw
Q9Y4R8	TELO2	K.AVLIC(+57.02)LAQLGEPELR.D	40.62	275000								Yes	1	F13:36801	363	163.95	841.465	2	-4.2	Geiger_GAMG1_CID	20100609_Velos1_TaGe_SA_GAMG_1.raw
P21333	FLNA	K.FNEEHIPDSPFVVPVASPSGDAR.R	50.67	37300000									4	F7:31468	2311	134.86	1234.09	2	-9.6	Geiger_HEK293_CID	20100609_Velos1_TaGe_SA_293_1.raw
P14618	PKM	R.LAPITSDPTEATAVGAVEASFK.C	61.99	257000000									51	F9:21857	401	162.78	1088.06	2	-3.3	Geiger_HEK293_CID	20100609_Velos1_TaGe_SA_293_3.raw
P60709	ACTB	R.KDLYAN(+.98)TVLSGGTTMYPGIADR.M	70.85	11100000								Yes	6	F8:20551	291	134.94	782.05	3	-5.2	Geiger_HEK293_CID	20100609_Velos1_TaGe_SA_293_2.raw
P60709	ACTB	R.KDLYANTVLSGGTTMYPGIADR.M	69.47	322000000									29	F10:14801	291	129.42	781.723	3	-4.2	Geiger_HEK293_CID	20100609_Velos1_TaGe_SA_293_4.raw
P60709	ACTB	K.DLYANTVLSGGTTMYPGIADR.M	63.13	432000000									71	F9:22100	292	164.75	1108.04	2	-3.3	Geiger_HEK293_CID	20100609_Velos1_TaGe_SA_293_3.raw
P60709	ACTB	K.DLYAN(+.98)TVLSGGTTMYPGIADR.M	61.4	11400000								Yes	9	F9:21587	292	160.36	1108.53	2	-3.8	Geiger_HEK293_CID	20100609_Velos1_TaGe_SA_293_3.raw
P60709	ACTB	R.KDLYANTVLSGGTTM(+15.99)YPGIADR.M	58.33	25700000	Oxidation	Methionine			8.14			Yes	7	F9:15159	291	114.54	787.054	3	-5.2	Geiger_HEK293_CID	20100609_Velos1_TaGe_SA_293_3.raw
P60709	ACTB	R.KDLYANTVLSGGTTMY(+15.99)PGIADR.M	56.8	17500000	Oxidation	Other			15.1			Yes	1	F7:23945	291	101.88	787.053	3	-6.6	Geiger_HEK293_CID	20100609_Velos1_TaGe_SA_293_1.raw
P60709	ACTB	K.DLYANTVLSGGTTM(+15.99)YPGIADR.M	53.53	85400000	Oxidation	Methionine			11.06			Yes	48	F9:19676	292	144.71	744.356	3	-4.5	Geiger_HEK293_CID	20100609_Velos1_TaGe_SA_293_3.raw
P60709	ACTB	R.K(+27.99)(+42.01)DLYANTVLSGGTTMYPGIADR.M	52.48	39900									1	F8:26041	291	177.57	1207.08	2	-7.4	Geiger_HEK293_CID	20100609_Velos1_TaGe_SA_293_2.raw
P60709	ACTB	K.EITALAPSTMK.I	43.15	1190000000									8	F9:10278	316	85.14	581.31	2	-5.4	Geiger_HEK293_CID	20100609_Velos1_TaGe_SA_293_3.raw
P60709	ACTB	K.DLYAN(+.98)TVLSGGTTM(+15.99)YPGIADR.M	41.07	1950000	Oxidation	Methionine			7.65			Yes	5	F9:19421	292	142.96	1116.52	2	-5.1	Geiger_HEK293_CID	20100609_Velos1_TaGe_SA_293_3.raw
P60709	ACTB	R.KDLYAN(+.98)TVLSGGTTM(+15.99)YPGIADR.M	39.93	129000	Oxidation	Methionine			17.01			Yes	1	F9:15646	291	117.52	787.385	3	-1.5	Geiger_HEK293_CID	20100609_Velos1_TaGe_SA_293_3.raw
P60709	ACTB	K.E(-18.01)ITALAPSTMK.I	38.2	15700000									1	F7:27211	316	115.64	572.304	2	-5.4	Geiger_HEK293_CID	20100609_Velos1_TaGe_SA_293_1.raw
P60709	ACTB	K.EITALAPSTM(+15.99)K.I	37.56	263000000	Oxidation	Methionine			8.14			Yes	12	F7:9704	316	45.46	589.307	2	-5.1	Geiger_HEK293_CID	20100609_Velos1_TaGe_SA_293_1.raw
P63151	PPP2R2A	K.IW(+31.99)DLNM(+15.99)ENRPVETYQVHEYLR.S	38.35	84000	Dioxidation, Oxidation	Other	Methionine		105.6	0		Yes	1	F11:12741	310	115.37	689.078	4	-2.9	Geiger_HEK293_CID	20100609_Velos1_TaGe_SA_293_5.raw
P63151	PPP2R2A	K.IWDLNM(+15.99)ENRPVETYQVHEYLR.S	37.36	782000	Oxidation	Methionine			17.01				1	F11:13375	310	120	681.081	4	-2.9	Geiger_HEK293_CID	20100609_Velos1_TaGe_SA_293_5.raw
P63151	PPP2R2A	K.IWDLNMENRPVETYQVHEYLR.S	32.94	753000									2	F11:15483	310	133.74	902.438	3	-5.2	Geiger_HEK293_CID	20100609_Velos1_TaGe_SA_293_5.raw
P04637	TP53	K.TC(+57.02)PVQLWVDSTPPPGTR.V	54.22	7470000									2	F8:19264	140	126.87	955.971	2	-4.7	Geiger_HEK293_CID	20100609_Velos1_TaGe_SA_293_2.raw
Q9Y4R8	TELO2	K.AVLIC(+57.02)LAQLGEPELR.D	42.15	747000								Yes	1	F7:37191	363	165.1	841.465	2	-4.3	Geiger_HEK293_CID	20100609_Velos1_TaGe_SA_293_1.raw
O00418	EEF2K	K.HMPDPWAEFHLEDIATER.A	58.44	690000									1	F12:19646	94	155	732	3	-8	Geiger_HEK293_CID	20100609_Velos1_TaGe_SA_293_6.raw
P21333	FLNA	K.FNEEHIPDSPFVVPVASPSGDAR.R	59.7	70300000									12	F21:22140	2311	142	823.062	3	-6.7	Geiger_HELA_CID	20100611_Velos1_TaGe_SA_Hela_3.raw
P60709	ACTB	R.KDLYANTVLSGGTTMYPGIADR.M	75.01	418000000									23	F20:19563	291	126.48	781.721	3	-6.7	Geiger_HELA_CID	20100611_Velos1_TaGe_SA_Hela_2.raw
P60709	ACTB	R.KDLYAN(+.98)TVLSGGTTMYPGIADR.M	74.75	14700000								Yes	12	F20:20424	291	131.46	782.051	3	-4.3	Geiger_HELA_CID	20100611_Velos1_TaGe_SA_Hela_2.raw
P60709	ACTB	R.KDLYAN(+.98)TVLSGGTTM(+15.99)YPGIADR.M	69.8	1910000	Oxidation	Methionine			19.96			Yes	4	F20:17807	291	116.36	787.383	3	-3.9	Geiger_HELA_CID	20100611_Velos1_TaGe_SA_Hela_2.raw
P60709	ACTB	K.DLYAN(+.98)TVLSGGTTMYPGIADR.M	63.59	11300000								Yes	6	F21:24669	292	159.8	1108.53	2	-4.9	Geiger_HELA_CID	20100611_Velos1_TaGe_SA_Hela_3.raw
P60709	ACTB	K.DLYANTVLSGGTTMYPGIADR.M	63.44	798000000									67	F20:24987	292	163.12	1108.04	2	-2.4	Geiger_HELA_CID	20100611_Velos1_TaGe_SA_Hela_2.raw
P60709	ACTB	R.KDLYANTVLSGGTTM(+15.99)YPGIADR.M	61.7	50700000	Oxidation	Methionine			9.34			Yes	16	F20:18520	291	120.44	787.052	3	-8.1	Geiger_HELA_CID	20100611_Velos1_TaGe_SA_Hela_2.raw
P60709	ACTB	K.DLYANTVLSGGTTM(+15.99)YPGIADR.M	55.95	438000000	Oxidation	Methionine			17.01			Yes	89	F20:22704	292	145.75	744.357	3	-4	Geiger_HELA_CID	20100611_Velos1_TaGe_SA_Hela_2.raw
P60709	ACTB	K.DLYANTVLSGGTTMYPGIAD(-18.01)R.M	52.43	617000									2	F21:25461	292	166.26	1099.03	2	-1.2	Geiger_HELA_CID	20100611_Velos1_TaGe_SA_Hela_3.raw
P60709	ACTB	R.K(+43.01)(+14.02)DLYANTVLSGGTTMYPGIADR.M	47.86	766000									1	F20:19513	291	126.22	800.729	3	-5.2	Geiger_HELA_CID	20100611_Velos1_TaGe_SA_Hela_2.raw
P60709	ACTB	K.EITALAPSTMK.I	42.18	1700000000									14	F20:11348	316	83.53	581.31	2	-5.5	Geiger_HELA_CID	20100611_Velos1_TaGe_SA_Hela_2.raw
P60709	ACTB	K.D(+43.01)LYANTVLSGGTTM(+15.99)YPGIADR.M	41.64	63800	Oxidation	Methionine			1000				1	F20:25284	292	166.03	1137.53	2	-4.5	Geiger_HELA_CID	20100611_Velos1_TaGe_SA_Hela_2.raw
P60709	ACTB	K.DLYAN(+.98)TVLSGGTTM(+15.99)YPGIADR.M	40.17	1550000	Oxidation	Methionine			7.21			Yes	2	F24:20156	292	141.66	1116.52	2	-6.7	Geiger_HELA_CID	20100611_Velos1_TaGe_SA_Hela_6.raw
P60709	ACTB	K.EITALAPSTM(+15.99)K.I	39.32	354000000	Oxidation	Methionine			7.21			Yes	14	F20:8309	316	70.1	589.307	2	-5.9	Geiger_HELA_CID	20100611_Velos1_TaGe_SA_Hela_2.raw
P60709	ACTB	K.E(+43.01)ITALAPSTMK.I	34.85	404000								Yes	1	F19:27673	316	119.1	602.811	2	-8	Geiger_HELA_CID	20100611_Velos1_TaGe_SA_Hela_1.raw
P60709	ACTB	K.EIT(-18.01)ALAPSTMK.I	30.35	21200000								Yes	1	F19:27002	316	116.15	572.304	2	-6.3	Geiger_HELA_CID	20100611_Velos1_TaGe_SA_Hela_1.raw
P14618	PKM	R.LAPITSDPTEATAVGAVEASFK.C	61.77	179000000									41	F21:24774	401	160.57	725.709	3	-3	Geiger_HELA_CID	20100611_Velos1_TaGe_SA_Hela_3.raw
Q9Y4R8	TELO2	K.AVLIC(+57.02)LAQLGEPELR.D	39.11	336000								Yes	1	F19:36253	363	168.34	841.462	2	-8.1	Geiger_HELA_CID	20100611_Velos1_TaGe_SA_Hela_1.raw
P63151	PPP2R2A	K.IWDLNMENRPVETYQVHEYLR.S	35.81	9300000									3	F24:17595	310	128.73	677.079	4	-7.5	Geiger_HELA_CID	20100611_Velos1_TaGe_SA_Hela_6.raw
P63151	PPP2R2A	K.IWDLN(+15.99)MENRPVETYQVHEYLR.S	32.5	397000	Oxidation	Other			8.69				1	F23:14430	310	119.45	681.079	4	-5.2	Geiger_HELA_CID	20100611_Velos1_TaGe_SA_Hela_5.raw
Q9UGV2	NDRG3	K.MADC(+57.02)GGLPQVVQPGK.L	44.37	2000000									1	F19:17586	287	76.18	778.876	2	-7.7	Geiger_HELA_CID	20100611_Velos1_TaGe_SA_Hela_1.raw
P21333	FLNA	K.FNEEHIPDSPFVVPVASPSGDAR.R	56.27	16200000									4	F28:16816	2311	145.05	823.065	3	-3.5	Geiger_HEPG2_CID	20100611_Velos1_TaGe_SA_HepG2_4.raw
P14618	PKM	R.LAPITSDPTEATAVGAVEASFK.C	61.67	216000000									42	F25:36810	401	164.13	1088.06	2	-6.7	Geiger_HEPG2_CID	20100611_Velos1_TaGe_SA_HepG2_1.raw
P60709	ACTB	R.KDLYANTVLSGGTTMYPGIADR.M	70.77	141000000									12	F26:19903	291	124.23	781.72	3	-8.4	Geiger_HEPG2_CID	20100611_Velos1_TaGe_SA_HepG2_2.raw
P60709	ACTB	R.KDLYAN(+.98)TVLSGGTTM(+15.99)YPGIADR.M	66.35	106000	Oxidation	Methionine			0			Yes	1	F26:18333	291	115.38	787.383	3	-4	Geiger_HEPG2_CID	20100611_Velos1_TaGe_SA_HepG2_2.raw
P60709	ACTB	R.KDLYANTVLSGGTTM(+15.99)YPGIADR.M	64.49	13900000	Oxidation	Methionine			21.94			Yes	5	F26:18070	291	114.03	787.053	3	-5.9	Geiger_HEPG2_CID	20100611_Velos1_TaGe_SA_HepG2_2.raw
P60709	ACTB	R.KDLYAN(+.98)TVLSGGTTMYPGIADR.M	64.13	6370000									7	F28:15244	291	133.14	782.051	3	-4	Geiger_HEPG2_CID	20100611_Velos1_TaGe_SA_HepG2_4.raw
P60709	ACTB	K.DLYANTVLSGGTTMYPGIADR.M	63.68	460000000									55	F26:25792	292	161.95	1108.03	2	-4.7	Geiger_HEPG2_CID	20100611_Velos1_TaGe_SA_HepG2_2.raw
P60709	ACTB	K.DLYAN(+.98)TVLSGGTTMYPGIADR.M	59.59	2740000								Yes	4	F28:18624	292	159.93	1108.53	2	-3	Geiger_HEPG2_CID	20100611_Velos1_TaGe_SA_HepG2_4.raw
P60709	ACTB	K.DLYANTVLSGGTTM(+15.99)YPGIADR.M	57.35	162000000	Oxidation	Methionine			20.92			Yes	56	F26:23224	292	143.74	744.358	3	-2.1	Geiger_HEPG2_CID	20100611_Velos1_TaGe_SA_HepG2_2.raw
P60709	ACTB	K.DLYANTVLSGGTTMYPGIAD(-18.01)R.M	50.36	147000									1	F26:26160	292	165.44	1099.03	2	-4	Geiger_HEPG2_CID	20100611_Velos1_TaGe_SA_HepG2_2.raw
P60709	ACTB	K.EITALAPSTMK.I	44.6	880000000									8	F25:14302	316	62.94	581.309	2	-5.7	Geiger_HEPG2_CID	20100611_Velos1_TaGe_SA_HepG2_1.raw
P60709	ACTB	K.EITALAPSTM(+15.99)K.I	38.78	155000000	Oxidation	Methionine			8.69			Yes	8	F25:9164	316	43.26	589.307	2	-5.6	Geiger_HEPG2_CID	20100611_Velos1_TaGe_SA_HepG2_1.raw
P60709	ACTB	R.KD(+21.98)LYANTVLSGGTTMYPGIADR.M	36.99	27800									1	F26:25420	291	159.32	1183.07	2	-5.9	Geiger_HEPG2_CID	20100611_Velos1_TaGe_SA_HepG2_2.raw
P60709	ACTB	K.DLYAN(+15.00)TVLSGGTTMYPGIADR.M	32.08	141000									1	F27:24348	292	156.08	1115.53	2	-6.5	Geiger_HEPG2_CID	20100611_Velos1_TaGe_SA_HepG2_3.raw
P60709	ACTB	K.EIT(-18.01)ALAPSTMK.I	29.95	7570000									1	F25:26968	316	114.62	572.305	2	-4.6	Geiger_HEPG2_CID	20100611_Velos1_TaGe_SA_HepG2_1.raw
P63151	PPP2R2A	K.IWDLNMENRPVETYQVHEYLR.S	42.61	2980000									2	F29:15033	310	134.48	677.082	4	-3.3	Geiger_HEPG2_CID	20100611_Velos1_TaGe_SA_HepG2_5.raw
P63151	PPP2R2A	K.IWDLNM(+15.99)ENRPVETYQVHEYLR.S	34.84	409000	Oxidation	Methionine			14.02				1	F29:13003	310	120.45	681.08	4	-3.8	Geiger_HEPG2_CID	20100611_Velos1_TaGe_SA_HepG2_5.raw
Q9UGV2	NDRG3	K.MADC(+57.02)GGLPQVVQPGK.L	40.77	4270000									1	F25:17252	287	74.5	778.877	2	-6.5	Geiger_HEPG2_CID	20100611_Velos1_TaGe_SA_HepG2_1.raw
O00418	EEF2K	K.HMPDPWAEFHLEDIATER.A	46.96	817000									1	F30:17540	94	157.23	732.002	3	-5.4	Geiger_HEPG2_CID	20100611_Velos1_TaGe_SA_HepG2_6.raw
P21333	FLNA	K.FNEEHIPDSPFVVPVASPSGDAR.R	50.29	19700000									5	F32:23793	2311	142.49	823.063	3	-6	Geiger_JURKAT_CID	20100614_Velos1_TaGe_SA_Jurkat_2.raw
P60709	ACTB	R.KDLYANTVLSGGTTMYPGIADR.M	51.42	194000000									22	F31:27537	291	119.05	781.721	3	-6.4	Geiger_JURKAT_CID	20100614_Velos1_TaGe_SA_Jurkat_1.raw
P60709	ACTB	K.DLYANTVLSGGTTMYPGIADR.M	50.42	362000000									26	F32:27143	292	164.68	1108.03	2	-3.4	Geiger_JURKAT_CID	20100614_Velos1_TaGe_SA_Jurkat_2.raw
P60709	ACTB	R.KDLYANTVLSGGTTM(+15.99)YPGIADR.M	46.11	43100000	Oxidation	Methionine			17.01			Yes	10	F32:18461	291	112.31	787.053	3	-5.9	Geiger_JURKAT_CID	20100614_Velos1_TaGe_SA_Jurkat_2.raw
P60709	ACTB	R.KDLYAN(+.98)TVLSGGTTMYPGIADR.M	45.2	6980000									7	F35:18096	291	137.48	782.05	3	-6.1	Geiger_JURKAT_CID	20100614_Velos1_TaGe_SA_Jurkat_5.raw
P60709	ACTB	K.DLYANTVLSGGTTM(+15.99)YPGIADR.M	44.83	544000000	Oxidation	Methionine			17.01			Yes	51	F33:22211	292	144.59	744.357	3	-4.2	Geiger_JURKAT_CID	20100614_Velos1_TaGe_SA_Jurkat_3.raw
P60709	ACTB	K.DLYAN(+.98)TVLSGGTTMYPGIADR.M	41.99	6150000								Yes	5	F36:22237	292	159.17	1108.53	2	-5	Geiger_JURKAT_CID	20100614_Velos1_TaGe_SA_Jurkat_6.raw
P60709	ACTB	K.EITALAPSTMK.I	41.74	1410000000									10	F32:12902	316	82.65	581.31	2	-4.8	Geiger_JURKAT_CID	20100614_Velos1_TaGe_SA_Jurkat_2.raw
P60709	ACTB	K.EITALAPSTM(+15.99)K.I	38.32	233000000	Oxidation	Methionine			7.21			Yes	10	F32:9803	316	67.45	589.307	2	-6.5	Geiger_JURKAT_CID	20100614_Velos1_TaGe_SA_Jurkat_2.raw
P60709	ACTB	R.KDLYAN(+.98)TVLSGGTTM(+15.99)YPGIADR.M	32.43	723000	Oxidation	Methionine			0			Yes	2	F33:18259	291	120.64	787.382	3	-5.3	Geiger_JURKAT_CID	20100614_Velos1_TaGe_SA_Jurkat_3.raw
P60709	ACTB	K.E(+43.01)ITALAPSTMK.I	30.17	2870000								Yes	1	F31:27669	316	119.61	602.811	2	-7.6	Geiger_JURKAT_CID	20100614_Velos1_TaGe_SA_Jurkat_1.raw
P60709	ACTB	K.EIT(-18.01)ALAPSTMK.I	29.05	19700000								Yes	2	F32:20567	316	124	572.303	2	-7.6	Geiger_JURKAT_CID	20100614_Velos1_TaGe_SA_Jurkat_2.raw
P60709	ACTB	R.K(+42.01)(+14.02)D(+15.99)LYANTVLSGGTTMYPGIADR.M	27.66	305000	Oxidation	Other			0				1	F32:24081	291	144.43	805.729	3	-5.1	Geiger_JURKAT_CID	20100614_Velos1_TaGe_SA_Jurkat_2.raw
P60709	ACTB	K.EITALAPSTMK(+15.99).I	23.32	76000000	Oxidation	Other			0				2	F31:10390	316	47.01	589.305	2	-8.8	Geiger_JURKAT_CID	20100614_Velos1_TaGe_SA_Jurkat_1.raw
P60709	ACTB	K.DLYANTVLSGGTTMY(+15.99)PGIADR.M	20.59	213000000	Oxidation	Other			0				4	F32:23730	292	142.07	1116.03	2	-6.3	Geiger_JURKAT_CID	20100614_Velos1_TaGe_SA_Jurkat_2.raw
P14618	PKM	R.LAPITSDPTEATAVGAVEASFK.C	39.16	144000000									17	F32:26986	401	163.59	725.708	3	-4.4	Geiger_JURKAT_CID	20100614_Velos1_TaGe_SA_Jurkat_2.raw
P14618	PKM	R.LAPITSDPTE(+61.91)ATAVGAVEASFK.C	17.54	3600000									1	F31:35382	401	159.46	746.343	3	-7.3	Geiger_JURKAT_CID	20100614_Velos1_TaGe_SA_Jurkat_1.raw
P63151	PPP2R2A	K.IWDLNMENRPVETYQVHEYLR.S	17.01	835000									1	F35:17829	310	135.88	677.079	4	-6.8	Geiger_JURKAT_CID	20100614_Velos1_TaGe_SA_Jurkat_5.raw
Q9UGV2	NDRG3	K.MADC(+57.02)GGLPQVVQPGK.L	25.05	4190000									1	F31:17798	287	76.85	778.877	2	-6.1	Geiger_JURKAT_CID	20100614_Velos1_TaGe_SA_Jurkat_1.raw
P21333	FLNA	K.FNEEHIPDSPFVVPVASPSGDAR.R	41.76	36900000									3	F37:31928	2311	136.33	823.063	3	-5.5	Geiger_K562_CID	20100614_Velos1_TaGe_SA_K562_1.raw
P14618	PKM	R.LAPITSDPTEATAVGAVEASFK.C	47.91	84100000									20	F37:37034	401	162.95	1088.06	2	-5.9	Geiger_K562_CID	20100614_Velos1_TaGe_SA_K562_1.raw
P60709	ACTB	R.KDLYANTVLSGGTTMYPGIADR.M	56.75	365000000									25	F37:29330	291	124.19	781.724	3	-3.6	Geiger_K562_CID	20100614_Velos1_TaGe_SA_K562_1.raw
P60709	ACTB	K.DLYANTVLSGGTTMYPGIADR.M	48.77	463000000									39	F38:27171	292	163.8	1108.03	2	-3.6	Geiger_K562_CID	20100614_Velos1_TaGe_SA_K562_2.raw
P60709	ACTB	R.KDLYAN(+.98)TVLSGGTTMYPGIADR.M	45.76	12000000								Yes	8	F38:22767	291	136.27	782.048	3	-8	Geiger_K562_CID	20100614_Velos1_TaGe_SA_K562_2.raw
P60709	ACTB	K.DLYANTVLSGGTTM(+15.99)YPGIADR.M	42.6	166000000	Oxidation	Methionine			14.02			Yes	36	F37:32867	292	140.94	744.356	3	-5.5	Geiger_K562_CID	20100614_Velos1_TaGe_SA_K562_1.raw
P60709	ACTB	K.EITALAPSTMK.I	42.35	1130000000									8	F39:12640	316	86.56	581.31	2	-4.1	Geiger_K562_CID	20100614_Velos1_TaGe_SA_K562_3.raw
P60709	ACTB	K.DLYAN(+.98)TVLSGGTTMYPGIADR.M	38.99	15500000								Yes	7	F42:24976	292	159.62	1108.53	2	-4.7	Geiger_K562_CID	20100614_Velos1_TaGe_SA_K562_6.raw
P60709	ACTB	R.KDLYAN(+.98)TVLSGGTTM(+15.99)YPGIADR.M	37.01	0	Oxidation	Methionine			17.01			Yes	2	F38:19389	291	116.96	787.382	3	-5.4	Geiger_K562_CID	20100614_Velos1_TaGe_SA_K562_2.raw
P60709	ACTB	K.EITALAPSTM(+15.99)K.I	35.93	174000000	Oxidation	Methionine			9.34			Yes	11	F37:10515	316	47.08	589.307	2	-6.3	Geiger_K562_CID	20100614_Velos1_TaGe_SA_K562_1.raw
P60709	ACTB	R.KDLYANTVLSGGTTM(+15.99)YPGIADR.M	35.78	35700000	Oxidation	Methionine			14.02			Yes	5	F41:16435	291	116.03	787.053	3	-5.9	Geiger_K562_CID	20100614_Velos1_TaGe_SA_K562_5.raw
P60709	ACTB	K.E(-18.01)ITALAPSTMK.I	33.43	15100000									1	F37:27374	316	115.45	572.305	2	-5.2	Geiger_K562_CID	20100614_Velos1_TaGe_SA_K562_1.raw
P60709	ACTB	K.DLYANTVLSGGTTMY(+15.99)PGIADR.M	25.01	17900000	Oxidation	Other			0				6	F38:25798	292	154.91	1116.03	2	-4.2	Geiger_K562_CID	20100614_Velos1_TaGe_SA_K562_2.raw
P60709	ACTB	K.DLYAN(+.98)TVLSGGTTM(+15.99)YPGIADR.M	23.09	1280000	Oxidation	Methionine			17.01				2	F39:22303	292	143.01	1116.52	2	-3.2	Geiger_K562_CID	20100614_Velos1_TaGe_SA_K562_3.raw
P60709	ACTB	R.KD(+21.98)LYANTVLSGGTTMYPGIADR.M	16.58	84900									1	F38:26829	291	161.59	1183.07	2	-2.6	Geiger_K562_CID	20100614_Velos1_TaGe_SA_K562_2.raw
P60709	ACTB	K.DLYAN(+.98)TVLSGGTTMY(+15.99)PGIADR.M	15.82	778000	Oxidation	Other			0				1	F40:20145	292	143.11	1116.52	2	-4.9	Geiger_K562_CID	20100614_Velos1_TaGe_SA_K562_4.raw
P63151	PPP2R2A	K.IWDLNMENRPVETYQVHEYLR.S	16.57	1930000									1	F41:19762	310	135.57	677.081	4	-4.1	Geiger_K562_CID	20100614_Velos1_TaGe_SA_K562_5.raw
O00418	EEF2K	K.HMPDPWAEFHLEDIATER.A	49.69	3110000									2	F42:24219	94	155.7	732.003	3	-3.2	Geiger_K562_CID	20100614_Velos1_TaGe_SA_K562_6.raw
Q9Y4R8	TELO2	K.AVLIC(+57.02)LAQLGEPELR.D	33.27	950000								Yes	1	F37:37884	363	167.74	841.466	2	-3.9	Geiger_K562_CID	20100614_Velos1_TaGe_SA_K562_1.raw
P21333	FLNA	K.FNEEHIPDSPFVVPVASPSGDAR.R	46.18	49400000									7	F47:20908	2311	144	823.063	3	-5.9	Geiger_MCF7_CID	20100616_Velos1_TaGe_SA_MCF7_5.raw
P14618	PKM	R.LAPITSDPTEATAVGAVEASFK.C	47.33	132000000									14	F47:23695	401	161.86	1088.06	2	-1.2	Geiger_MCF7_CID	20100616_Velos1_TaGe_SA_MCF7_5.raw
P60709	ACTB	K.DLYANTVLSGGTTM(+15.99)YPGIADR.M	46.1	516000000	Oxidation	Methionine			14.02			Yes	43	F47:21091	292	145.17	744.357	3	-3.5	Geiger_MCF7_CID	20100616_Velos1_TaGe_SA_MCF7_5.raw
P60709	ACTB	K.DLYANTVLSGGTTMYPGIADR.M	43.96	103000000									27	F48:25351	292	163.77	1108.03	2	-6.4	Geiger_MCF7_CID	20100616_Velos1_TaGe_SA_MCF7_6.raw
P60709	ACTB	R.KDLYAN(+.98)TVLSGGTTMYPGIADR.M	42.46	4020000									4	F46:20569	291	132.85	782.049	3	-6.5	Geiger_MCF7_CID	20100616_Velos1_TaGe_SA_MCF7_4.raw
P60709	ACTB	R.KDLYANTVLSGGTTMYPGIADR.M	41.68	131000000									13	F46:19708	291	128.1	781.723	3	-4.6	Geiger_MCF7_CID	20100616_Velos1_TaGe_SA_MCF7_4.raw
P60709	ACTB	K.EITALAPSTMK.I	40.1	1420000000									17	F43:15587	316	66.71	581.31	2	-5.2	Geiger_MCF7_CID	20100616_Velos1_TaGe_SA_MCF7_1.raw
P60709	ACTB	K.EITALAPSTM(+15.99)K.I	36.58	205000000	Oxidation	Methionine			10.11			Yes	13	F44:10834	316	63.54	589.307	2	-6.2	Geiger_MCF7_CID	20100616_Velos1_TaGe_SA_MCF7_2.raw
P60709	ACTB	R.KDLYANTVLSGGTTM(+15.99)YPGIADR.M	35.58	38400000	Oxidation	Methionine			14.02			Yes	4	F43:24793	291	108	787.053	3	-6.5	Geiger_MCF7_CID	20100616_Velos1_TaGe_SA_MCF7_1.raw
P60709	ACTB	K.DLYAN(+.98)TVLSGGTTMYPGIADR.M	34.36	1770000									1	F48:24534	292	159.6	1108.52	2	-8.2	Geiger_MCF7_CID	20100616_Velos1_TaGe_SA_MCF7_6.raw
P60709	ACTB	K.E(+43.01)ITALAPSTMK.I	30.47	1690000								Yes	1	F43:27832	316	123.04	602.812	2	-6.4	Geiger_MCF7_CID	20100616_Velos1_TaGe_SA_MCF7_1.raw
P60709	ACTB	K.EITALAP(+15.99)STMK.I	25.1	14300000	Oxidation	Proline			6.63				2	F43:10966	316	48.13	589.306	2	-8	Geiger_MCF7_CID	20100616_Velos1_TaGe_SA_MCF7_1.raw
P60709	ACTB	K.E(-18.01)ITALAPSTMK.I	25.08	3140000									1	F43:27237	316	120.15	572.303	2	-8.1	Geiger_MCF7_CID	20100616_Velos1_TaGe_SA_MCF7_1.raw
P60709	ACTB	K.EIT(-18.01)ALAPSTMK.I	21.2	0									1	F43:27145	316	119.66	572.304	2	-6.8	Geiger_MCF7_CID	20100616_Velos1_TaGe_SA_MCF7_1.raw
Q9UGV2	NDRG3	K.MADC(+57.02)GGLPQVVQPGK.L	26.97	3320000									1	F43:18445	287	78.94	778.875	2	-7.8	Geiger_MCF7_CID	20100616_Velos1_TaGe_SA_MCF7_1.raw
O00418	EEF2K	K.HMPDPWAEFHLEDIATER.A	30.29	740000									2	F48:23589	94	154.73	549.254	4	-4.4	Geiger_MCF7_CID	20100616_Velos1_TaGe_SA_MCF7_6.raw
P21333	FLNA	K.FNEEHIPDSPFVVPVASPSGDAR.R	43.9	27800000									7	F52:19844	2311	146.55	823.065	3	-3.7	Geiger_RKO_CID	20100616_Velos1_TaGe_SA_RKO_4.raw
P14618	PKM	R.LAPITSDPTEATAVGAVEASFK.C	49.63	236000000									33	F50:27669	401	161.27	1088.05	2	-7	Geiger_RKO_CID	20100616_Velos1_TaGe_SA_RKO_2.raw
P60709	ACTB	R.KDLYANTVLSGGTTMYPGIADR.M	56.19	155000000									14	F49:28081	291	119.43	781.722	3	-5.5	Geiger_RKO_CID	20100616_Velos1_TaGe_SA_RKO_1.raw
P60709	ACTB	R.KDLYAN(+.98)TVLSGGTTMYPGIADR.M	48.85	4270000									4	F51:21693	291	131.9	782.05	3	-6.2	Geiger_RKO_CID	20100616_Velos1_TaGe_SA_RKO_3.raw
P60709	ACTB	K.DLYANTVLSGGTTMYPGIADR.M	47.14	174000000									24	F51:26717	292	161.61	1108.03	2	-6.9	Geiger_RKO_CID	20100616_Velos1_TaGe_SA_RKO_3.raw
P60709	ACTB	K.DLYANTVLSGGTTM(+15.99)YPGIADR.M	46.43	331000000	Oxidation	Methionine			17.01			Yes	37	F52:19720	292	145.74	744.356	3	-4.9	Geiger_RKO_CID	20100616_Velos1_TaGe_SA_RKO_4.raw
P60709	ACTB	R.KDLYANTVLSGGTTM(+15.99)YPGIADR.M	40.71	28800000	Oxidation	Methionine			14.02			Yes	4	F49:24518	291	103.77	787.052	3	-7.3	Geiger_RKO_CID	20100616_Velos1_TaGe_SA_RKO_1.raw
P60709	ACTB	K.EITALAPSTMK.I	39.45	1070000000									7	F49:15298	316	65.59	581.309	2	-6.5	Geiger_RKO_CID	20100616_Velos1_TaGe_SA_RKO_1.raw
P60709	ACTB	K.EITALAPSTM(+15.99)K.I	34.07	52300000	Oxidation	Methionine			9.34			Yes	9	F49:10980	316	48.89	589.306	2	-6.6	Geiger_RKO_CID	20100616_Velos1_TaGe_SA_RKO_1.raw
P60709	ACTB	R.KDLYAN(+.98)TVLSGGTTM(+15.99)YPGIADR.M	32.09	158000	Oxidation	Methionine			0			Yes	1	F51:19638	291	120.86	787.38	3	-7.7	Geiger_RKO_CID	20100616_Velos1_TaGe_SA_RKO_3.raw
P60709	ACTB	K.EIT(-18.01)ALAPSTMK.I	30.19	12900000								Yes	1	F49:27502	316	116.86	572.304	2	-6.3	Geiger_RKO_CID	20100616_Velos1_TaGe_SA_RKO_1.raw
P60709	ACTB	K.DLYAN(+.98)TVLSGGTTMYPGIADR.M	29.76	2060000									1	F54:22915	292	159.85	1108.52	2	-9.2	Geiger_RKO_CID	20100616_Velos1_TaGe_SA_RKO_6.raw
P60709	ACTB	K.DLYANTVLSGGTTMY(+15.99)PGIADR.M	19.73	134000000	Oxidation	Other			17.01			Yes	2	F50:26122	292	151.8	1116.03	2	-5.9	Geiger_RKO_CID	20100616_Velos1_TaGe_SA_RKO_2.raw
P60709	ACTB	K.DLYAN(+.98)TVLSGGTTM(+15.99)YPGIADR.M	18.37	460000	Oxidation	Methionine			12.28				1	F54:19872	292	143.16	1116.52	2	-8.6	Geiger_RKO_CID	20100616_Velos1_TaGe_SA_RKO_6.raw
P60709	ACTB	K.EITALAP(+15.99)STMK.I	17.42	13100000	Oxidation	Proline			0				1	F49:11783	316	51.95	589.307	2	-5.1	Geiger_RKO_CID	20100616_Velos1_TaGe_SA_RKO_1.raw
P63151	PPP2R2A	K.IWDLNMENRPVETYQVHEYLR.S	20.46	6570000									2	F54:18517	310	135.28	902.437	3	-7.1	Geiger_RKO_CID	20100616_Velos1_TaGe_SA_RKO_6.raw
Q9Y4R8	TELO2	K.AVLIC(+57.02)LAQLGEPELR.D	41.73	477000								Yes	1	F49:37597	363	168.88	841.465	2	-5.1	Geiger_RKO_CID	20100616_Velos1_TaGe_SA_RKO_1.raw
Q9UGV2	NDRG3	K.MADC(+57.02)GGLPQVVQPGK.L	28.02	1010000								Yes	1	F49:18093	287	76.97	778.875	2	-8.9	Geiger_RKO_CID	20100616_Velos1_TaGe_SA_RKO_1.raw
P21333	FLNA	K.FNEEHIPDSPFVVPVASPSGDAR.R	40.54	163000000									13	F66:20529	2311	144.24	823.063	3	-5.2	Geiger_U2OS_CID	20100618_Velos1_TaGe_SA_U2OS_6.raw
P21333	FLNA	K.FN(+.98)EEHIPDSPFVVPVASPSGDAR.R	30.83	815000									1	F66:22464	2311	155.43	823.389	3	-7.8	Geiger_U2OS_CID	20100618_Velos1_TaGe_SA_U2OS_6.raw
P14618	PKM	R.RLAPITSDPTEATAVGAVEASFK.C	42.76	472000									1	F62:25082	400	141.28	777.74	3	-5.8	Geiger_U2OS_CID	20100618_Velos1_TaGe_SA_U2OS_2.raw
P14618	PKM	R.LAPITSDPTEATAVGAVEASFK.C	35.84	362000000									19	F61:36154	401	168.22	725.708	3	-3.2	Geiger_U2OS_CID	20100618_Velos1_TaGe_SA_U2OS_1.raw
P60709	ACTB	K.DLYANTVLSGGTTM(+15.99)YPGIADR.M	47.83	836000000	Oxidation	Methionine			10.11			Yes	32	F64:20863	292	145.29	744.357	3	-3.5	Geiger_U2OS_CID	20100618_Velos1_TaGe_SA_U2OS_4.raw
P60709	ACTB	R.KDLYANTVLSGGTTMYPGIADR.M	45.67	743000000									27	F61:27981	291	121.09	781.723	3	-4.4	Geiger_U2OS_CID	20100618_Velos1_TaGe_SA_U2OS_1.raw
P60709	ACTB	R.KDLYAN(+.98)TVLSGGTTM(+15.99)YPGIADR.M	44.18	4710000	Oxidation	Methionine			18.17			Yes	6	F63:19945	291	116.11	787.382	3	-5.4	Geiger_U2OS_CID	20100618_Velos1_TaGe_SA_U2OS_3.raw
P60709	ACTB	K.EITALAPSTMK.I	43.5	3740000000									15	F61:15460	316	66.68	581.309	2	-6.1	Geiger_U2OS_CID	20100618_Velos1_TaGe_SA_U2OS_1.raw
P60709	ACTB	K.DLYAN(+.98)TVLSGGTTMYPGIADR.M	42.34	9640000								Yes	2	F66:23200	292	159.75	1108.53	2	-3.8	Geiger_U2OS_CID	20100618_Velos1_TaGe_SA_U2OS_6.raw
P60709	ACTB	R.KDLYANTVLSGGTTM(+15.99)YPGIADR.M	41.38	228000000	Oxidation	Methionine			12.28			Yes	23	F61:25185	291	108.32	787.053	3	-6.5	Geiger_U2OS_CID	20100618_Velos1_TaGe_SA_U2OS_1.raw
P60709	ACTB	K.EITALAPSTM(+15.99)K.I	35.3	427000000	Oxidation	Methionine			0			Yes	20	F64:9047	316	71.3	589.306	2	-6.7	Geiger_U2OS_CID	20100618_Velos1_TaGe_SA_U2OS_4.raw
P60709	ACTB	R.KDLYAN(+.98)TVLSGGTTMYPGIADR.M	31.3	10600000								Yes	7	F62:24310	291	136.49	782.047	3	-9.4	Geiger_U2OS_CID	20100618_Velos1_TaGe_SA_U2OS_2.raw
P60709	ACTB	K.EITALAPSTMKIK.I	30.79	315000									1	F61:17877	316	76.69	701.897	2	-7.2	Geiger_U2OS_CID	20100618_Velos1_TaGe_SA_U2OS_1.raw
P60709	ACTB	K.DLYANTVLSGGTTMYPGIADR.M	30.02	7490000									4	F61:35248	292	162.02	739.024	3	-6.3	Geiger_U2OS_CID	20100618_Velos1_TaGe_SA_U2OS_1.raw
P60709	ACTB	K.DLYAN(+.98)TVLSGGTTM(+15.99)YPGIADR.M	28.86	471000	Oxidation	Methionine			17.01			Yes	1	F66:20273	292	142.67	744.683	3	-6.7	Geiger_U2OS_CID	20100618_Velos1_TaGe_SA_U2OS_6.raw
P60709	ACTB	K.E(-18.01)ITALAPSTMK.I	28.11	20800000									1	F61:27448	316	118.78	572.303	2	-7.5	Geiger_U2OS_CID	20100618_Velos1_TaGe_SA_U2OS_1.raw
P60709	ACTB	K.E(+43.01)ITALAPSTMK.I	26.57	1120000								Yes	1	F61:28031	316	121.32	602.812	2	-6.9	Geiger_U2OS_CID	20100618_Velos1_TaGe_SA_U2OS_1.raw
P60709	ACTB	K.EIT(-18.01)ALAPSTMK.I	25.84	20800000									2	F61:27626	316	119.58	572.303	2	-7.5	Geiger_U2OS_CID	20100618_Velos1_TaGe_SA_U2OS_1.raw
P60709	ACTB	K.EITALAPS(+42.01)TMK.I	23.99	523000								Yes	1	F61:19525	316	83.31	602.314	2	-6.4	Geiger_U2OS_CID	20100618_Velos1_TaGe_SA_U2OS_1.raw
P60709	ACTB	K.DLYANTVLSGGTTMYPGIAD(+15.99)R(+15.99).M	18.52	605000	Oxidation, Oxidation	Other	Other		0	0			1	F62:26354	292	149.33	1124.03	2	-5.8	Geiger_U2OS_CID	20100618_Velos1_TaGe_SA_U2OS_2.raw
P60709	ACTB	K.DLYANTVLSGGTTMY(+15.99)PGIADR.M	18.19	471000000	Oxidation	Other			0				3	F63:24621	292	142.88	1116.03	2	-6.9	Geiger_U2OS_CID	20100618_Velos1_TaGe_SA_U2OS_3.raw
Q9Y4R8	TELO2	K.AVLIC(+57.02)LAQLGEPELR.D	15.21	189000								Yes	1	F61:37166	363	175.25	841.463	2	-6.4	Geiger_U2OS_CID	20100618_Velos1_TaGe_SA_U2OS_1.raw
P21333	FLNA	K.F(+27.99)NEEHIPDSPFVVPVASPSGDAR.R	67.21	26000000									3	F25:27882	2311	30.35	1248.1	2	0.3	BJ_A549_1	20151020_QE3_UPLC8_DBJ_SA_A549_Rep2_46frac_31.raw
P21333	FLNA	K.FNEEHIPDSPFVVPVASPSGDAR.R	57.09	3350000000									13	F25:22720	2311	25.41	1234.1	2	0.1	BJ_A549_1	20151020_QE3_UPLC8_DBJ_SA_A549_Rep2_46frac_31.raw
P21333	FLNA	K.FN(-17.03)EEHIPDSPFVVPVASPSGDAR.R	56.94	17400000									4	F22:26302	2311	29.85	817.394	3	2	BJ_A549_1	20151020_QE3_UPLC8_DBJ_SA_A549_Rep2_46frac_29.raw
P21333	FLNA	K.FNEEHIPDSPFVVPVASPSGDARR.L	54.14	175000000									5	F27:18893	2311	22.67	656.579	4	1.1	BJ_A549_1	20151020_QE3_UPLC8_DBJ_SA_A549_Rep2_46frac_33.raw
P21333	FLNA	K.FN(+.98)EEHIPDSPFVVPVASPSGDAR.R	45.89	119000000									7	F21:23361	2311	26.46	823.394	3	-1.6	BJ_A549_1	20151020_QE3_UPLC8_DBJ_SA_A549_Rep2_46frac_28.raw
P21333	FLNA	K.FNEEHIPDSPFVVPVAS(+79.97)PSGDAR.R	40.32	14100000									1	F17:25947	2311	28.28	849.723	3	-0.3	BJ_A549_1	20151020_QE3_UPLC8_DBJ_SA_A549_Rep2_46frac_24.raw
P21333	FLNA	K.FNEEHIPD(+53.92)SPFVVPVASPSGDAR.R	26.05	4170000									1	F25:22571	2311	25.27	631.032	4	-1.6	BJ_A549_1	20151020_QE3_UPLC8_DBJ_SA_A549_Rep2_46frac_31.raw
P14618	PKM	R.RLAPITSDPTEATAVGAVEASFK.C	63.62	2350000000									58	F35:18960	400	24.7	1166.11	2	-2.3	BJ_A549_1	20151020_QE3_UPLC8_DBJ_SA_A549_Rep2_46frac_40.raw
P14618	PKM	R.LAPITSDPTEATAVGAVEASFK.C	61.42	20500000000									96	F28:25669	401	29.43	1088.06	2	0.2	BJ_A549_1	20151020_QE3_UPLC8_DBJ_SA_A549_Rep2_46frac_34.raw
P14618	PKM	R.L(+27.99)APITSDPTEATAVGAVEASFK.C	52.93	122000000									10	F26:29795	401	32.48	1102.06	2	2.3	BJ_A549_1	20151020_QE3_UPLC8_DBJ_SA_A549_Rep2_46frac_32.raw
P14618	PKM	R.R(+27.99)LAPITSDPTEATAVGAVEASFK.C	51.3	23800000									4	F27:26762	400	30.31	787.077	3	0.8	BJ_A549_1	20151020_QE3_UPLC8_DBJ_SA_A549_Rep2_46frac_33.raw
P14618	PKM	R.L(+43.01)APITSDPTEATAVGAVEASFK.C	36.54	223000								Yes	1	F25:30107	401	32.3	740.047	3	1.4	BJ_A549_1	20151020_QE3_UPLC8_DBJ_SA_A549_Rep2_46frac_31.raw
P14618	PKM	R.LAPITSDPTEATAVGAVEASFK(+156.12).C	25.99	162000000									2	F29:22131	401	25.96	777.745	3	-5.7	BJ_A549_1	20151020_QE3_UPLC8_DBJ_SA_A549_Rep2_46frac_35.raw
P14618	PKM	R.R(+.98)LAPITSDPTEATAVGAVEASFK.C	22.11	1480000									2	F40:17635	400	24.26	1166.61	2	7.7	BJ_A549_1	20151020_QE3_UPLC8_DBJ_SA_A549_Rep2_46frac_45.raw
P14618	PKM	R.LAPITS(+27.05)DPTEATAVGAVEASFK.C	16.39	213000									1	F26:26777	401	29.57	1101.59	2	-0.7	BJ_A549_1	20151020_QE3_UPLC8_DBJ_SA_A549_Rep2_46frac_32.raw
P60709	ACTB	K.DLYANTVLSGGTTMYPGIADR.M	61.33	30100000000									157	F38:20770	292	28.18	1108.04	2	0.7	BJ_A549_1	20151020_QE3_UPLC8_DBJ_SA_A549_Rep2_46frac_43.raw
P60709	ACTB	K.DLYAN(+.98)TVLSGGTTMYPGIADR.M	61.11	1260000000								Yes	39	F28:26584	292	30.29	1108.54	2	6.8	BJ_A549_1	20151020_QE3_UPLC8_DBJ_SA_A549_Rep2_46frac_34.raw
P60709	ACTB	R.KDLYANTVLSGGTTMYPGIADR.M	58.09	67600000									6	F32:17420	291	22.59	1172.09	2	1.1	BJ_A549_1	20151020_QE3_UPLC8_DBJ_SA_A549_Rep2_46frac_38.raw
P60709	ACTB	K.DLYANTVLSGGTTMYPGIAD(-18.01)R.M	55.69	5400000								Yes	4	F38:21186	292	28.59	1099.03	2	-3.7	BJ_A549_1	20151020_QE3_UPLC8_DBJ_SA_A549_Rep2_46frac_43.raw
P60709	ACTB	R.K(+43.01)(+14.02)DLYANTVLSGGTTMYPGIADR.M	55.57	32900000								Yes	2	F32:17330	291	22.51	1200.6	2	2.8	BJ_A549_1	20151020_QE3_UPLC8_DBJ_SA_A549_Rep2_46frac_38.raw
P60709	ACTB	K.D(+27.99)LYANTVLSGGTTMYPGIADR.M	53.93	16000000									3	F32:26302	292	31.21	1122.04	2	-0.3	BJ_A549_1	20151020_QE3_UPLC8_DBJ_SA_A549_Rep2_46frac_38.raw
P60709	ACTB	K.DLY(+15.99)ANTVLSGGTTMYPGIADR.M	53.3	41400000	Oxidation	Other			5.47			Yes	1	F32:21878	292	26.91	1116.04	2	-0.6	BJ_A549_1	20151020_QE3_UPLC8_DBJ_SA_A549_Rep2_46frac_38.raw
P60709	ACTB	K.DLYANTVLSGGTTM(+15.99)YPGIADR.M	52.75	4540000000	Oxidation	Methionine			9.34			Yes	62	F37:18552	292	24.74	1116.04	2	-0.5	BJ_A549_1	20151020_QE3_UPLC8_DBJ_SA_A549_Rep2_46frac_42.raw
P60709	ACTB	K.DLYAN(+.98)TVLSGGTTM(+15.99)YPGIADR.M	51.76	103000000	Oxidation	Methionine			8.14			Yes	8	F26:21750	292	24.54	1116.53	2	-1.6	BJ_A549_1	20151020_QE3_UPLC8_DBJ_SA_A549_Rep2_46frac_32.raw
P60709	ACTB	K.DLYANTVLSGGTTMYPGIADRMQK.E	50.42	4100000									2	F36:18919	292	25.19	1301.64	2	2	BJ_A549_1	20151020_QE3_UPLC8_DBJ_SA_A549_Rep2_46frac_41.raw
P60709	ACTB	K.D(-18.01)LYANTVLSGGTTMYPGIADR.M	49.33	10100000									1	F32:22402	292	27.39	1099.03	2	-1	BJ_A549_1	20151020_QE3_UPLC8_DBJ_SA_A549_Rep2_46frac_38.raw
P60709	ACTB	K.DLYAN(-17.03)TVLSGGTTMYPGIADR.M	45.83	1780000									1	F32:24224	292	29.27	1099.53	2	-0.3	BJ_A549_1	20151020_QE3_UPLC8_DBJ_SA_A549_Rep2_46frac_38.raw
P60709	ACTB	R.KDLY(+162.05)ANTVLSGGTTMYPGIADR.M	45.58	22000000									2	F32:17208	291	22.4	1253.11	2	1.1	BJ_A549_1	20151020_QE3_UPLC8_DBJ_SA_A549_Rep2_46frac_38.raw
P60709	ACTB	R.MQKEITALAPSTMK.I	43.36	8170000									3	F26:9674	313	12.77	774.91	2	0.1	BJ_A549_1	20151020_QE3_UPLC8_DBJ_SA_A549_Rep2_46frac_32.raw
P60709	ACTB	K.DLY(-18.01)AN(+.98)TVLSGGTTMYPGIADR.M	42.98	0									2	F35:21405	292	27.15	1099.54	2	9.3	BJ_A549_1	20151020_QE3_UPLC8_DBJ_SA_A549_Rep2_46frac_40.raw
P60709	ACTB	K.DLY(+15.99)ANTVLSGGTTM(+15.99)YPGIADR.M	42.01	45600000	Oxidation, Oxidation	Other	Methionine		7.32	10.11		Yes	7	F32:18102	292	23.23	1124.03	2	-1.5	BJ_A549_1	20151020_QE3_UPLC8_DBJ_SA_A549_Rep2_46frac_38.raw
P60709	ACTB	K.EITALAPSTMK.I	41.35	53100000000									53	F25:11830	316	15.05	581.313	2	-0.4	BJ_A549_1	20151020_QE3_UPLC8_DBJ_SA_A549_Rep2_46frac_31.raw
P60709	ACTB	K.C(+57.02)DVDIRKDLYANTVLSGGTTMYPGIADR.M	40.84	655000									1	F33:19701	285	24.98	1034.5	3	-2.8	BJ_A549_1	20151020_QE3_UPLC8_DBJ_SA_A549_Rep2_46frac_39.raw
P60709	ACTB	K.EITALAPSTMKIK.I	40.45	8990000									2	F32:11431	316	16.81	701.902	2	-0.6	BJ_A549_1	20151020_QE3_UPLC8_DBJ_SA_A549_Rep2_46frac_38.raw
P60709	ACTB	K.E(+43.01)ITALAPSTMK.I	39.93	9870000								Yes	2	F20:18673	316	23.19	602.816	2	1	BJ_A549_1	20151020_QE3_UPLC8_DBJ_SA_A549_Rep2_46frac_27.raw
P60709	ACTB	K.DLYAN(+15.99)TVLSGGTTMYPGIADR.M	39.32	2260000	Oxidation	Other			26.31				4	F32:22577	292	27.54	744.356	3	-5.7	BJ_A549_1	20151020_QE3_UPLC8_DBJ_SA_A549_Rep2_46frac_38.raw
P60709	ACTB	K.DLYANTVLS(-18.01)GGTTMYPGIADR.M	39.31	5490000								Yes	1	F32:23006	292	28.03	1099.03	2	-1.4	BJ_A549_1	20151020_QE3_UPLC8_DBJ_SA_A549_Rep2_46frac_38.raw
P60709	ACTB	K.EITALAPSTM(+15.99)K.I	39.25	6410000000	Oxidation	Methionine			8.14			Yes	21	F1:5302	316	13.07	589.313	2	4.4	BJ_A549_1	20151020_QE3_UPLC8_DBJ_SA_A549_Rep2_46frac_1.raw
P60709	ACTB	K.D(+27.99)LYANTVLSGGTTM(+15.99)YPGIADR.M	39.18	979000	Oxidation	Methionine			1000				1	F32:24605	292	29.67	1130.03	2	-1.3	BJ_A549_1	20151020_QE3_UPLC8_DBJ_SA_A549_Rep2_46frac_38.raw
P60709	ACTB	K.C(+57.02)DVDIRK(-1.03)DLYANTVLSGGTTMYPGIADR.M	38.04	0									1	F33:19671	285	24.94	1034.17	3	8.6	BJ_A549_1	20151020_QE3_UPLC8_DBJ_SA_A549_Rep2_46frac_39.raw
P60709	ACTB	R.MQK(+43.01)EITALAPSTMK.I	37.14	6210000								Yes	1	F26:15535	313	18.45	796.413	2	0.1	BJ_A549_1	20151020_QE3_UPLC8_DBJ_SA_A549_Rep2_46frac_32.raw
P60709	ACTB	K.DLYANTVLSGGT(-18.01)TMYPGIADR.M	36.41	3180000									3	F32:22976	292	28	733.023	3	-2.1	BJ_A549_1	20151020_QE3_UPLC8_DBJ_SA_A549_Rep2_46frac_38.raw
P60709	ACTB	K.E(+27.99)ITALAPSTMK.I	36.01	15600000									3	F19:19851	316	22.56	595.31	2	-0.6	BJ_A549_1	20151020_QE3_UPLC8_DBJ_SA_A549_Rep2_46frac_26.raw
P60709	ACTB	K.E(-18.01)ITALAPSTMK.I	35.44	62600000									8	F20:19565	316	24.25	572.309	2	2.5	BJ_A549_1	20151020_QE3_UPLC8_DBJ_SA_A549_Rep2_46frac_27.raw
P60709	ACTB	K.DLYAN(+.98)TVLSGGT(-18.01)TMYPGIADR.M	35.23	0								Yes	1	F35:23235	292	29.12	1099.53	2	6.9	BJ_A549_1	20151020_QE3_UPLC8_DBJ_SA_A549_Rep2_46frac_40.raw
P60709	ACTB	K.DLYANTVLSGGTTM(+15.99)Y(+15.99)PGIADR.M	34.55	7390000	Oxidation, Oxidation	Methionine	Other		14.29	8.69		Yes	1	F32:18671	292	23.74	1124.03	2	-1.4	BJ_A549_1	20151020_QE3_UPLC8_DBJ_SA_A549_Rep2_46frac_38.raw
P60709	ACTB	K.D(+55.92)LYANTVLSGGTTMYPGIADR.M	34.12	1240000									1	F32:22894	292	27.91	1136	2	0.3	BJ_A549_1	20151020_QE3_UPLC8_DBJ_SA_A549_Rep2_46frac_38.raw
P60709	ACTB	R.M(+43.01)QK(+14.02)EITALAPSTMK.I	32.72	81700000									4	F26:9665	313	12.76	803.42	2	-1.1	BJ_A549_1	20151020_QE3_UPLC8_DBJ_SA_A549_Rep2_46frac_32.raw
P60709	ACTB	K.EITALAPSTMK(+27.99).I	32.62	437000000								Yes	2	F20:16144	316	20.84	595.31	2	0.3	BJ_A549_1	20151020_QE3_UPLC8_DBJ_SA_A549_Rep2_46frac_27.raw
P60709	ACTB	K.E(+27.99)ITALAPSTM(+15.99)K.I	31.5	42500000	Oxidation	Methionine			1000				2	F20:13895	316	18.45	603.307	2	-1.2	BJ_A549_1	20151020_QE3_UPLC8_DBJ_SA_A549_Rep2_46frac_27.raw
P60709	ACTB	K.E(-18.01)ITALAPSTM(+15.99)K.I	30.75	106000000	Oxidation	Methionine			1000			Yes	5	F20:13232	316	17.64	580.305	2	0.3	BJ_A549_1	20151020_QE3_UPLC8_DBJ_SA_A549_Rep2_46frac_27.raw
P60709	ACTB	R.K(+43.01)DLYANTVLSGGTTMYPGIADR.M	30.1	0									1	F32:21515	291	26.55	1193.59	2	0.2	BJ_A549_1	20151020_QE3_UPLC8_DBJ_SA_A549_Rep2_46frac_38.raw
P60709	ACTB	K.EITALAPSTMK(+43.01)IK.I	29.98	7750000								Yes	1	F28:16269	316	20.42	723.406	2	1.6	BJ_A549_1	20151020_QE3_UPLC8_DBJ_SA_A549_Rep2_46frac_34.raw
P60709	ACTB	K.EITALAPSTM(+31.99)K.I	29.53	2040000	Dioxidation	Methionine			1000			Yes	1	F20:6806	316	10.72	597.308	2	0	BJ_A549_1	20151020_QE3_UPLC8_DBJ_SA_A549_Rep2_46frac_27.raw
P60709	ACTB	K.EITALAPSTMK(+27.99)IK.I	28.9	843000									1	F28:16546	316	20.66	715.901	2	1.8	BJ_A549_1	20151020_QE3_UPLC8_DBJ_SA_A549_Rep2_46frac_34.raw
P60709	ACTB	K.EIT(-18.01)ALAPSTMK.I	28.63	5010000								Yes	3	F24:20112	316	22.93	572.307	2	-1.6	BJ_A549_1	20151020_QE3_UPLC8_DBJ_SA_A549_Rep2_46frac_30.raw
P60709	ACTB	K.D(+163.05)LYANTVLSGGTTMYPGIADR.M	28.43	3220000									1	F32:27187	292	32.02	793.369	3	-9.3	BJ_A549_1	20151020_QE3_UPLC8_DBJ_SA_A549_Rep2_46frac_38.raw
P60709	ACTB	K.DLYANTVLSGGTT(-18.01)MYPGIADR.M	26.82	31800000									1	F32:23510	292	28.56	733.023	3	-1.8	BJ_A549_1	20151020_QE3_UPLC8_DBJ_SA_A549_Rep2_46frac_38.raw
P60709	ACTB	K.DLY(+15.99)AN(+.98)TVLSGGTTM(+15.99)YPGIADR.M	26.6	8800000	Oxidation, Oxidation	Other	Methionine		4.64	17.01		Yes	1	F32:17965	292	23.1	1124.54	2	9.5	BJ_A549_1	20151020_QE3_UPLC8_DBJ_SA_A549_Rep2_46frac_38.raw
P60709	ACTB	R.KDLYAN(+.98)TVLSGGTTM(+15.99)YPGIADR.M	26	1100000	Oxidation	Methionine			17.01				1	F33:16101	291	21.43	787.392	3	7.4	BJ_A549_1	20151020_QE3_UPLC8_DBJ_SA_A549_Rep2_46frac_39.raw
P60709	ACTB	K.DLYAN(+.98)TVLSGGTTMY(+15.99)PGIADR.M	25.18	0	Oxidation	Other			0				1	F37:20523	292	26.85	1116.53	2	3.7	BJ_A549_1	20151020_QE3_UPLC8_DBJ_SA_A549_Rep2_46frac_42.raw
P60709	ACTB	K.D(+21.98)LYANTVLSGGTTMYPGIADR.M	25.11	60200000									3	F32:22596	292	27.56	746.353	3	-2.9	BJ_A549_1	20151020_QE3_UPLC8_DBJ_SA_A549_Rep2_46frac_38.raw
P60709	ACTB	R.KDLY(-94.04)ANTVLSGGTTMYPGIADR.M	25.07	0									1	F32:23307	291	28.34	1125.06	2	-3.2	BJ_A549_1	20151020_QE3_UPLC8_DBJ_SA_A549_Rep2_46frac_38.raw
P60709	ACTB	K.EITALAPSTMK(+14.02).I	23.29	0									1	F20:9860	316	13.91	588.319	2	-3.3	BJ_A549_1	20151020_QE3_UPLC8_DBJ_SA_A549_Rep2_46frac_27.raw
P60709	ACTB	K.DLYAN(+29.02)TVLSGGTTMYPGIADR.M	22.84	0									1	F32:24076	292	29.14	1122.55	2	0	BJ_A549_1	20151020_QE3_UPLC8_DBJ_SA_A549_Rep2_46frac_38.raw
P60709	ACTB	K.DLY(+15.99)ANTVLS(-18.01)GGTTMYPGIADR.M	22.35	13300000	Oxidation	Other			0				1	F32:21296	292	26.31	1107.03	2	-1.8	BJ_A549_1	20151020_QE3_UPLC8_DBJ_SA_A549_Rep2_46frac_38.raw
P60709	ACTB	K.EITALAP(+15.99)STMK.I	21.55	1030000	Oxidation	Proline			6.63				1	F20:26186	316	31.17	589.31	2	-0.5	BJ_A549_1	20151020_QE3_UPLC8_DBJ_SA_A549_Rep2_46frac_27.raw
P60709	ACTB	K.EITALAPS(+162.05)TMK(+15.99)IK.I	21.3	163000	Oxidation	Other			0				1	F27:16146	316	20.11	790.928	2	2.1	BJ_A549_1	20151020_QE3_UPLC8_DBJ_SA_A549_Rep2_46frac_33.raw
P60709	ACTB	K.D(+15.99)LY(-18.01)ANTVLSGGTTMYPGIADR.M	21.04	0	Oxidation	Other			0				1	F32:20420	292	25.47	1107.04	2	4.5	BJ_A549_1	20151020_QE3_UPLC8_DBJ_SA_A549_Rep2_46frac_38.raw
P60709	ACTB	K.EITALAPSTM(+31.99)K(+14.02)IK(+42.01).I	20.32	2510000	Dioxidation	Methionine			1000				1	F27:16518	316	20.44	745.91	2	0.1	BJ_A549_1	20151020_QE3_UPLC8_DBJ_SA_A549_Rep2_46frac_33.raw
P60709	ACTB	K.DLYAN(+.98)TVLSGGTTMYPGIAD(-18.01)R.M	20.32	244000									1	F26:25386	292	28.16	1099.53	2	0.7	BJ_A549_1	20151020_QE3_UPLC8_DBJ_SA_A549_Rep2_46frac_32.raw
P60709	ACTB	K.EITALAPSTMK(+43.99).I	19.61	29800000									2	F20:7181	316	11.1	603.307	2	-1.1	BJ_A549_1	20151020_QE3_UPLC8_DBJ_SA_A549_Rep2_46frac_27.raw
P60709	ACTB	K.DLY(+164.06)ANTVLSGGTTMYPGIADR.M	19.6	0								Yes	1	F32:27156	292	31.99	1190.06	2	-9.6	BJ_A549_1	20151020_QE3_UPLC8_DBJ_SA_A549_Rep2_46frac_38.raw
P60709	ACTB	K.DLYANT(-15.99)VLSGGTTMYPGIADR.M	18.01	0									1	F26:26683	292	29.48	1100.04	2	1	BJ_A549_1	20151020_QE3_UPLC8_DBJ_SA_A549_Rep2_46frac_32.raw
P60709	ACTB	K.EIT(-18.01)ALAPSTM(+15.99)K.I	17.3	1480000	Oxidation	Methionine			1000			Yes	1	F16:7167	316	9.72	387.205	3	-1.1	BJ_A549_1	20151020_QE3_UPLC8_DBJ_SA_A549_Rep2_46frac_23.raw
P60709	ACTB	R.KD(-18.01)LY(+15.99)ANTVLSGGTTMYPGIADR.M	17.08	0	Oxidation	Other			0			Yes	1	F33:17100	291	22.43	1171.09	2	6.3	BJ_A549_1	20151020_QE3_UPLC8_DBJ_SA_A549_Rep2_46frac_39.raw
P60709	ACTB	K.EITALAPSTMK(+298.19).I	16.48	30600000								Yes	1	F28:11675	316	15.89	730.416	2	8.7	BJ_A549_1	20151020_QE3_UPLC8_DBJ_SA_A549_Rep2_46frac_34.raw
P60709	ACTB	K.E(+42.01)ITALAPSTMK.I	15.39	715000									1	F20:15347	316	20.11	602.319	2	2.3	BJ_A549_1	20151020_QE3_UPLC8_DBJ_SA_A549_Rep2_46frac_27.raw
Q08499	PDE4D	K.LMHSSSLTNSSIPR.F	47.75	129000000									4	F29:6516	370	10.18	765.391	2	0.4	BJ_A549_1	20151020_QE3_UPLC8_DBJ_SA_A549_Rep2_46frac_35.raw
Q08499	PDE4D	R.IAELSGNRPLTVIMHTIFQER.D	43.41	12900000									1	F41:23779	411	30.02	607.082	4	1.2	BJ_A549_1	20151020_QE3_UPLC8_DBJ_SA_A549_Rep2_46frac_46.raw
Q08499	PDE4D	K.LM(+15.99)HSSSLTNSSIPR.F	36.77	9530000	Oxidation	Methionine			26.02				2	F29:4847	370	8.46	773.386	2	-2.1	BJ_A549_1	20151020_QE3_UPLC8_DBJ_SA_A549_Rep2_46frac_35.raw
Q08499	PDE4D	K.LMHSSSLTN(+.98)SSIPR.F	35.43	2850000								Yes	2	F25:8637	370	11.99	510.923	3	-1.4	BJ_A549_1	20151020_QE3_UPLC8_DBJ_SA_A549_Rep2_46frac_31.raw
Q9UGV2	NDRG3	K.MADC(+57.02)GGLPQVVQPGK.L	40.81	136000000									3	F21:12620	287	15.73	778.882	2	0.7	BJ_A549_1	20151020_QE3_UPLC8_DBJ_SA_A549_Rep2_46frac_28.raw
Q9UGV2	NDRG3	K.M(+15.99)ADC(+57.02)GGLPQVVQPGK.L	28.08	8040000	Oxidation	Methionine			20.41				1	F21:10791	287	14.09	786.878	2	-0.9	BJ_A549_1	20151020_QE3_UPLC8_DBJ_SA_A549_Rep2_46frac_28.raw
Q9Y4R8	TELO2	K.AVLIC(+57.02)LAQLGEPELR.D	48.7	24900000								Yes	2	F39:23551	363	30.16	841.47	2	0.9	BJ_A549_1	20151020_QE3_UPLC8_DBJ_SA_A549_Rep2_46frac_44.raw
Q9Y4R8	TELO2	R.IHPEGPPLK.F	37.08	16800000									2	F14:3665	417	6.25	494.283	2	-2.6	BJ_A549_1	20151020_QE3_UPLC8_DBJ_SA_A549_Rep2_46frac_21.raw
P63151	PPP2R2A	K.IWDLNMENRPVETYQVHEYLR.S	58.64	327000000									5	F38:16078	310	23.52	677.085	4	2.1	BJ_A549_1	20151020_QE3_UPLC8_DBJ_SA_A549_Rep2_46frac_43.raw
P63151	PPP2R2A	K.IW(+31.99)DLN(+15.99)MENRPVETYQVHEYLR.S	55.02	7370000	Dioxidation, Oxidation	Other	Other		67.69	0			2	F37:13480	310	19.64	918.436	3	-2.1	BJ_A549_1	20151020_QE3_UPLC8_DBJ_SA_A549_Rep2_46frac_42.raw
P63151	PPP2R2A	K.IWDLNM(+15.99)ENRPVETYQVHEYLR.S	52.26	12000000	Oxidation	Methionine			10.11			Yes	2	F37:14546	310	20.9	907.775	3	0.3	BJ_A549_1	20151020_QE3_UPLC8_DBJ_SA_A549_Rep2_46frac_42.raw
P63151	PPP2R2A	K.IW(+15.99)DLNMENRPVETYQVHEYLR.S	39.81	672000	Oxidation	Other			9.34				1	F37:15766	310	22.08	681.083	4	0.5	BJ_A549_1	20151020_QE3_UPLC8_DBJ_SA_A549_Rep2_46frac_42.raw
P63151	PPP2R2A	K.IW(+31.99)DLN(+.98)M(+15.99)ENRPVETYQVHEYLR.S	32.66	3860000	Dioxidation, Oxidation	Other	Methionine		16.51	7.77			1	F37:13534	310	19.71	689.329	4	4	BJ_A549_1	20151020_QE3_UPLC8_DBJ_SA_A549_Rep2_46frac_42.raw
P63151	PPP2R2A	K.IWD(+15.99)LNMENRPVETYQVHEYLR.S	26.15	726000	Oxidation	Other			0				1	F37:15222	310	21.56	681.08	4	-3.8	BJ_A549_1	20151020_QE3_UPLC8_DBJ_SA_A549_Rep2_46frac_42.raw
P31749	AKT1	K.TFC(+57.02)GTPEYLAPEVLEDNDYGR.A	59.39	112000000									5	F14:24896	308	28.01	1223.55	2	-0.2	BJ_A549_1	20151020_QE3_UPLC8_DBJ_SA_A549_Rep2_46frac_21.raw
P31749	AKT1	K.T(+27.99)FC(+57.02)GTPEYLAPEVLEDNDYGR.A	47.74	1900000								Yes	2	F14:28192	308	31.42	825.366	3	1.1	BJ_A549_1	20151020_QE3_UPLC8_DBJ_SA_A549_Rep2_46frac_21.raw
P31749	AKT1	K.LSPPFKPQVTSETDTR.Y	33.89	12600000									1	F26:10268	421	13.31	901.967	2	-1.1	BJ_A549_1	20151020_QE3_UPLC8_DBJ_SA_A549_Rep2_46frac_32.raw
P31749	AKT1	K.TFC(+57.02)GTPEYLAPEVLEDN(+.98)DYGR.A	29.23	633000								Yes	1	F10:25556	308	28.29	816.36	3	-2.3	BJ_A549_1	20151020_QE3_UPLC8_DBJ_SA_A549_Rep2_46frac_18.raw
O00763	ACACB	K.RIPVQAVWAGWGHASENPK.L	59.65	34500000									3	F40:11386	341	18.44	701.7	3	-1.2	BJ_A549_1	20151020_QE3_UPLC8_DBJ_SA_A549_Rep2_46frac_45.raw
O00418	EEF2K	K.HMPDPWAEFHLEDIATER.A	42.65	24400000									3	F27:24856	94	28.48	732.005	3	-1.2	BJ_A549_1	20151020_QE3_UPLC8_DBJ_SA_A549_Rep2_46frac_33.raw
O00418	EEF2K	K.HM(+15.99)PDPWAEFHLEDIATER.A	35.16	708000	Oxidation	Methionine			0				1	F27:22272	94	25.82	737.338	3	1.3	BJ_A549_1	20151020_QE3_UPLC8_DBJ_SA_A549_Rep2_46frac_33.raw
O00418	EEF2K	K.H(+27.99)MPDPWAEFHLEDIATER.A	33.85	0								Yes	1	F27:27394	94	30.86	741.337	3	0	BJ_A549_1	20151020_QE3_UPLC8_DBJ_SA_A549_Rep2_46frac_33.raw
P10827	THRA	R.SLQQRPEPTPEEWDLIHIATEAHR.S	36.79	1340000									1	F25:21495	153	24.27	571.491	5	0.3	BJ_A549_1	20151020_QE3_UPLC8_DBJ_SA_A549_Rep2_46frac_31.raw
P21333	FLNA	K.FNEEHIPDSPFVVPVASPSGDAR.R	61.63	722000000									7	F25:21482	2311	23.35	1234.1	2	1.6	BJ_HCT116_1	20151022_QE5_UPLC10_DBJ_SA_HCT116_REP1_46frac_31.raw
P21333	FLNA	K.FNEEHIPDSPFVVPVASPSGDARR.L	54.92	81500000									5	F28:17706	2311	19.58	656.578	4	0.4	BJ_HCT116_1	20151022_QE5_UPLC10_DBJ_SA_HCT116_REP1_46frac_34.raw
P21333	FLNA	K.FN(-17.03)EEHIPDSPFVVPVASPSGDAR.R	50.77	1970000									2	F22:25828	2311	28.55	1225.59	2	1.3	BJ_HCT116_1	20151022_QE5_UPLC10_DBJ_SA_HCT116_REP1_46frac_29.raw
P21333	FLNA	K.FN(+.98)EEHIPDSPFVVPVASPSGDAR.R	48.91	25500000									2	F20:23184	2311	25.31	823.393	3	-2.9	BJ_HCT116_1	20151022_QE5_UPLC10_DBJ_SA_HCT116_REP1_46frac_27.raw
P21333	FLNA	K.FNEEHIPDSPFVVPVASPS(-18.01)GDAR.R	25.23	989000									1	F25:21601	2311	23.47	817.066	3	2.4	BJ_HCT116_1	20151022_QE5_UPLC10_DBJ_SA_HCT116_REP1_46frac_31.raw
P14618	PKM	R.LAPITSDPTEATAVGAVEASFK.C	60.93	12300000000									93	F25:23351	401	25.34	1088.07	2	2.3	BJ_HCT116_1	20151022_QE5_UPLC10_DBJ_SA_HCT116_REP1_46frac_31.raw
P14618	PKM	R.RLAPITSDPTEATAVGAVEASFK.C	60.82	1240000000									32	F27:20590	400	23	1166.11	2	0.1	BJ_HCT116_1	20151022_QE5_UPLC10_DBJ_SA_HCT116_REP1_46frac_33.raw
P14618	PKM	R.LAPITSDPTEATAVGAVEASFK(+156.12).C	38.47	150000000									10	F36:19370	401	23.54	777.745	3	-4.8	BJ_HCT116_1	20151022_QE5_UPLC10_DBJ_SA_HCT116_REP1_46frac_41.raw
P14618	PKM	R.LAPITSDPTE(+21.98)ATAVGAVEASFK.C	33.86	0									1	F29:24247	401	26.79	733.037	3	-1.5	BJ_HCT116_1	20151022_QE5_UPLC10_DBJ_SA_HCT116_REP1_46frac_35.raw
P14618	PKM	R.R(+.98)LAPITSDPTEATAVGAVEASFK.C	32.45	0									3	F27:22421	400	24.75	1166.61	2	6.3	BJ_HCT116_1	20151022_QE5_UPLC10_DBJ_SA_HCT116_REP1_46frac_33.raw
P14618	PKM	R.LAPITSD(+21.98)PTEATAVGAVEASFK.C	31.25	0									1	F26:25099	401	27.03	550.029	4	-3.1	BJ_HCT116_1	20151022_QE5_UPLC10_DBJ_SA_HCT116_REP1_46frac_32.raw
P14618	PKM	R.LAPITSD(+37.95)PTEATAVGAVEASFK.C	28.12	268000									1	F26:25114	401	27.04	738.359	3	-1.5	BJ_HCT116_1	20151022_QE5_UPLC10_DBJ_SA_HCT116_REP1_46frac_32.raw
P14618	PKM	R.L(+27.99)APITSDPTEATAVGAVEASFK.C	27.58	143000									1	F26:29639	401	31.59	735.04	3	-2.9	BJ_HCT116_1	20151022_QE5_UPLC10_DBJ_SA_HCT116_REP1_46frac_32.raw
P60709	ACTB	K.C(+57.02)DVDIRKDLYANTVLSGGTTMYPGIADR.M	62.44	2670000									2	F33:19489	285	22.5	1034.5	3	-1.7	BJ_HCT116_1	20151022_QE5_UPLC10_DBJ_SA_HCT116_REP1_46frac_39.raw
P60709	ACTB	K.DLYANTVLSGGTTMYPGIADR.M	58.67	31500000000									173	F36:21335	292	25.71	1108.04	2	0.7	BJ_HCT116_1	20151022_QE5_UPLC10_DBJ_SA_HCT116_REP1_46frac_41.raw
P60709	ACTB	R.KDLYANTVLSGGTTMYPGIADR.M	58.4	105000000									9	F33:18602	291	21.62	781.726	3	0	BJ_HCT116_1	20151022_QE5_UPLC10_DBJ_SA_HCT116_REP1_46frac_39.raw
P60709	ACTB	R.KDLYANTVLSGGTTM(+15.99)YPGIADR.M	56.43	4540000	Oxidation	Methionine			14.02			Yes	2	F33:15835	291	18.96	1180.09	2	3.5	BJ_HCT116_1	20151022_QE5_UPLC10_DBJ_SA_HCT116_REP1_46frac_39.raw
P60709	ACTB	K.DLYAN(+.98)TVLSGGTTMYPGIADR.M	54.92	859000000								Yes	28	F28:25381	292	27.16	1108.53	2	3.7	BJ_HCT116_1	20151022_QE5_UPLC10_DBJ_SA_HCT116_REP1_46frac_34.raw
P60709	ACTB	K.DLYANTVLSGGTTMYPGIADRMQK.E	53.57	15600000									5	F37:18600	292	23.19	868.092	3	-0.9	BJ_HCT116_1	20151022_QE5_UPLC10_DBJ_SA_HCT116_REP1_46frac_42.raw
P60709	ACTB	R.K(+43.01)(+14.02)DLYANTVLSGGTTMYPGIADR.M	53.3	93000000									4	F32:16871	291	20.21	1200.6	2	2.1	BJ_HCT116_1	20151022_QE5_UPLC10_DBJ_SA_HCT116_REP1_46frac_38.raw
P60709	ACTB	K.DLYANTVLSGGTTM(+15.99)YPGIADR.M	52.77	2420000000	Oxidation	Methionine			24.44			Yes	50	F36:18423	292	22.67	1116.04	2	0.9	BJ_HCT116_1	20151022_QE5_UPLC10_DBJ_SA_HCT116_REP1_46frac_41.raw
P60709	ACTB	K.DLYAN(+.98)TVLSGGTTM(+15.99)YPGIADR.M	51.32	45800000	Oxidation	Methionine			12.28			Yes	12	F29:21552	292	24.02	1116.53	2	6	BJ_HCT116_1	20151022_QE5_UPLC10_DBJ_SA_HCT116_REP1_46frac_35.raw
P60709	ACTB	R.KDLYAN(+.98)TVLSGGTTMYPGIADR.M	48.74	6480000								Yes	2	F28:19800	291	21.73	782.057	3	3.1	BJ_HCT116_1	20151022_QE5_UPLC10_DBJ_SA_HCT116_REP1_46frac_34.raw
P60709	ACTB	K.DLYANTVLSGGTTMYPGIAD(-18.01)R.M	48.46	48300000									2	F38:21508	292	26.55	1099.04	2	2.8	BJ_HCT116_1	20151022_QE5_UPLC10_DBJ_SA_HCT116_REP1_46frac_43.raw
P60709	ACTB	R.K(+43.01)DLYANTVLSGGTTMYPGIADR.M	47.74	1700000									1	F32:21161	291	24.31	1193.59	2	0.1	BJ_HCT116_1	20151022_QE5_UPLC10_DBJ_SA_HCT116_REP1_46frac_38.raw
P60709	ACTB	K.DLYANT(-18.01)VLSGGTTMYPGIADR.M	46.46	329000								Yes	1	F33:23204	292	26.18	1099.03	2	-0.7	BJ_HCT116_1	20151022_QE5_UPLC10_DBJ_SA_HCT116_REP1_46frac_39.raw
P60709	ACTB	K.D(+27.99)LYANTVLSGGTTMYPGIADR.M	44.96	1810000									1	F32:26813	292	30.17	1122.04	2	3.1	BJ_HCT116_1	20151022_QE5_UPLC10_DBJ_SA_HCT116_REP1_46frac_38.raw
P60709	ACTB	K.DLY(-18.01)ANTVLSGGTTMYPGIADR.M	44.04	839000									1	F33:22179	292	25.1	1099.03	2	1	BJ_HCT116_1	20151022_QE5_UPLC10_DBJ_SA_HCT116_REP1_46frac_39.raw
P60709	ACTB	K.D(-18.01)LYANTVLSGGTTMYPGIADR.M	43.77	6320000									1	F32:22157	292	25.24	1099.03	2	-0.4	BJ_HCT116_1	20151022_QE5_UPLC10_DBJ_SA_HCT116_REP1_46frac_38.raw
P60709	ACTB	K.DLY(+15.99)ANTVLSGGTTM(+15.99)YPGIADR.M	43.63	3990000	Oxidation, Oxidation	Other	Methionine		17.01	14.02		Yes	3	F32:17131	292	20.45	1124.04	2	5.5	BJ_HCT116_1	20151022_QE5_UPLC10_DBJ_SA_HCT116_REP1_46frac_38.raw
P60709	ACTB	R.KDLY(+162.05)ANTVLSGGTTMYPGIADR.M	43.48	15600000									2	F32:16772	291	20.1	835.744	3	0.2	BJ_HCT116_1	20151022_QE5_UPLC10_DBJ_SA_HCT116_REP1_46frac_38.raw
P60709	ACTB	K.DLYANTVLSGGTTM(-48.00)YPGIADR.M	42.29	0								Yes	1	F31:16238	292	19.64	1084.03	2	-7.7	BJ_HCT116_1	20151022_QE5_UPLC10_DBJ_SA_HCT116_REP1_46frac_37.raw
P60709	ACTB	K.DLYANTVLSGGTTM(+15.99)YPGIAD(-18.01)R.M	41.46	125000	Oxidation	Methionine			1000			Yes	1	F32:20409	292	23.61	1107.03	2	1.4	BJ_HCT116_1	20151022_QE5_UPLC10_DBJ_SA_HCT116_REP1_46frac_38.raw
P60709	ACTB	K.DLYAN(-17.03)TVLSGGTTMYPGIADR.M	41.38	1110000									2	F32:23904	292	27.07	1099.53	2	-0.1	BJ_HCT116_1	20151022_QE5_UPLC10_DBJ_SA_HCT116_REP1_46frac_38.raw
P60709	ACTB	K.EITALAPSTMK.I	40.51	30600000000									24	F1:8243	316	14.51	581.317	2	7.2	BJ_HCT116_1	20151022_QE5_UPLC10_DBJ_SA_HCT116_REP1_46frac_1.raw
P60709	ACTB	K.DLYANTVLSGGT(+59.02)TMYPGIADR.M	40.5	0									1	F27:23721	292	26.18	1137.55	2	-0.9	BJ_HCT116_1	20151022_QE5_UPLC10_DBJ_SA_HCT116_REP1_46frac_33.raw
P60709	ACTB	K.DLYAN(+.98)TVLSGGTTMYPGIADRMQK.E	39.74	51300									2	F36:18869	292	23.06	1302.14	2	6.6	BJ_HCT116_1	20151022_QE5_UPLC10_DBJ_SA_HCT116_REP1_46frac_41.raw
P60709	ACTB	K.D(+42.01)(+15.99)LYANTVLSGGTTMYPGIADR.M	39.43	0	Oxidation	Other			0				1	F32:23765	292	26.95	1137.05	2	6.8	BJ_HCT116_1	20151022_QE5_UPLC10_DBJ_SA_HCT116_REP1_46frac_38.raw
P60709	ACTB	R.MQKEITALAPSTMK.I	38.74	9690000									2	F26:8764	313	11.02	774.911	2	0.9	BJ_HCT116_1	20151022_QE5_UPLC10_DBJ_SA_HCT116_REP1_46frac_32.raw
P60709	ACTB	K.DLYANTVLSGGTTMY(+44.99)PGIADR.M	38.56	7050000								Yes	2	F32:26230	292	29.62	1130.53	2	3.3	BJ_HCT116_1	20151022_QE5_UPLC10_DBJ_SA_HCT116_REP1_46frac_38.raw
P60709	ACTB	K.E(+43.01)ITALAPSTMK.I	38.34	6360000								Yes	1	F21:18872	316	21.37	602.818	2	3.9	BJ_HCT116_1	20151022_QE5_UPLC10_DBJ_SA_HCT116_REP1_46frac_28.raw
P60709	ACTB	K.DLYANTVLSGGTTMY(+15.99)PGIADR.M	37.88	0	Oxidation	Other			0				1	F32:22284	292	25.35	1116.04	2	2.8	BJ_HCT116_1	20151022_QE5_UPLC10_DBJ_SA_HCT116_REP1_46frac_38.raw
P60709	ACTB	K.EITALAPSTMKIK.I	37.45	1260000									1	F32:11122	316	14.51	701.904	2	2	BJ_HCT116_1	20151022_QE5_UPLC10_DBJ_SA_HCT116_REP1_46frac_38.raw
P60709	ACTB	K.EITALAPSTM(+15.99)K.I	36.45	3000000000	Oxidation	Methionine			7.21			Yes	19	F1:5564	316	10.99	589.312	2	2.9	BJ_HCT116_1	20151022_QE5_UPLC10_DBJ_SA_HCT116_REP1_46frac_1.raw
P60709	ACTB	K.DLYANTVLSGGTTMYPGIAD(+43.99)R(+14.02).M	36.37	1320000									2	F28:24826	292	26.59	1137.04	2	-2.6	BJ_HCT116_1	20151022_QE5_UPLC10_DBJ_SA_HCT116_REP1_46frac_34.raw
P60709	ACTB	K.C(+57.02)DVDIRK(+210.20)DLYANTVLSGGTTMYPGIADR.M	36.03	9430000								Yes	1	F33:24556	285	27.61	1104.57	3	-2.6	BJ_HCT116_1	20151022_QE5_UPLC10_DBJ_SA_HCT116_REP1_46frac_39.raw
P60709	ACTB	R.MQK(+43.01)EITALAPSTMK.I	35.75	3910000								Yes	1	F26:14383	313	16.44	796.414	2	1.4	BJ_HCT116_1	20151022_QE5_UPLC10_DBJ_SA_HCT116_REP1_46frac_32.raw
P60709	ACTB	K.DLYAN(+.98)TVLSGGTT(-18.01)MYPGIADR.M	35.64	0								Yes	1	F35:23122	292	26.91	1099.53	2	2.5	BJ_HCT116_1	20151022_QE5_UPLC10_DBJ_SA_HCT116_REP1_46frac_40.raw
P60709	ACTB	K.E(+27.99)ITALAPSTMK.I	35.49	125000000									2	F20:19082	316	21.16	595.311	2	0.9	BJ_HCT116_1	20151022_QE5_UPLC10_DBJ_SA_HCT116_REP1_46frac_27.raw
P60709	ACTB	K.DLYANTVLSGGTTM(+31.99)YPGIADR.M	34.25	5140000	Dioxidation	Methionine			20.92			Yes	1	F32:18353	292	21.61	1124.03	2	-1.6	BJ_HCT116_1	20151022_QE5_UPLC10_DBJ_SA_HCT116_REP1_46frac_38.raw
P60709	ACTB	K.DLYANTVLS(+58.03)GGTTMYPGIADR.M	33.71	2710000									2	F26:24586	292	26.53	1137.04	2	-7.6	BJ_HCT116_1	20151022_QE5_UPLC10_DBJ_SA_HCT116_REP1_46frac_32.raw
P60709	ACTB	K.E(-18.01)ITALAPSTMK.I	33.42	25900000									2	F21:18410	316	20.91	572.309	2	2.4	BJ_HCT116_1	20151022_QE5_UPLC10_DBJ_SA_HCT116_REP1_46frac_28.raw
P60709	ACTB	K.DLY(+17.99)ANTVLSGGTTMYPGIADR.M	32.79	0									1	F32:22691	292	25.86	1117.04	2	4.6	BJ_HCT116_1	20151022_QE5_UPLC10_DBJ_SA_HCT116_REP1_46frac_38.raw
P60709	ACTB	K.DLYAN(+15.99)TVLSGGTTM(+15.99)YPGIADR.M	31.86	3740000	Oxidation, Oxidation	Other	Methionine		0	14.02		Yes	1	F32:17092	292	20.42	749.692	3	0.9	BJ_HCT116_1	20151022_QE5_UPLC10_DBJ_SA_HCT116_REP1_46frac_38.raw
P60709	ACTB	K.EITALAPSTMK(+43.01)IK.I	31.33	18800000								Yes	3	F28:15840	316	17.78	482.607	3	2	BJ_HCT116_1	20151022_QE5_UPLC10_DBJ_SA_HCT116_REP1_46frac_34.raw
P60709	ACTB	K.DLYANTVLSGGTTMYP(-27.99)GIADR.M	31.31	1890000									1	F32:22015	292	25.11	1094.03	2	-7.7	BJ_HCT116_1	20151022_QE5_UPLC10_DBJ_SA_HCT116_REP1_46frac_38.raw
P60709	ACTB	K.DLYAN(+.98)TVLSGGT(-18.01)TMYPGIADR.M	31.3	0									1	F32:22448	292	25.53	733.349	3	-5.1	BJ_HCT116_1	20151022_QE5_UPLC10_DBJ_SA_HCT116_REP1_46frac_38.raw
P60709	ACTB	K.D(+21.98)LYAN(+.98)TVLSGGTTMYPGIADR.M	30.73	474000									1	F32:23082	292	26.28	1119.53	2	7.6	BJ_HCT116_1	20151022_QE5_UPLC10_DBJ_SA_HCT116_REP1_46frac_38.raw
P60709	ACTB	K.EIT(-2.02)ALAPSTMK.I	30.59	660000									1	F20:9798	316	11.89	580.307	2	3.1	BJ_HCT116_1	20151022_QE5_UPLC10_DBJ_SA_HCT116_REP1_46frac_27.raw
P60709	ACTB	K.DLYANTVLSGGTTMYP(-30.01)GIADRMQK.E	30.3	962000									1	F35:17526	292	21.4	858.096	3	8	BJ_HCT116_1	20151022_QE5_UPLC10_DBJ_SA_HCT116_REP1_46frac_40.raw
P60709	ACTB	K.EITALAP(+15.99)STMK.I	30.13	1440000	Oxidation	Proline			7.77				3	F20:18864	316	20.96	589.311	2	0.8	BJ_HCT116_1	20151022_QE5_UPLC10_DBJ_SA_HCT116_REP1_46frac_27.raw
P60709	ACTB	K.DLYAN(+.98)TVLS(-18.01)GGTTMYPGIADR.M	29.97	259000									1	F32:23895	292	27.06	733.353	3	0.4	BJ_HCT116_1	20151022_QE5_UPLC10_DBJ_SA_HCT116_REP1_46frac_38.raw
P60709	ACTB	K.E(+27.99)ITALAPSTM(+15.99)K.I	29.61	7860000	Oxidation	Methionine			1000			Yes	1	F20:14961	316	17.13	603.309	2	1.7	BJ_HCT116_1	20151022_QE5_UPLC10_DBJ_SA_HCT116_REP1_46frac_27.raw
P60709	ACTB	K.D(+21.98)LYANTVLSGGTTMYPGIADR.M	29.33	24500000									3	F32:22535	292	25.65	746.354	3	-1.9	BJ_HCT116_1	20151022_QE5_UPLC10_DBJ_SA_HCT116_REP1_46frac_38.raw
P60709	ACTB	K.EITALAPS(-18.01)TMK.I	29.25	0									1	F24:11463	316	13.48	572.307	2	-0.9	BJ_HCT116_1	20151022_QE5_UPLC10_DBJ_SA_HCT116_REP1_46frac_30.raw
P60709	ACTB	K.EITALAPSTMK(+27.99).I	29.05	0								Yes	1	F20:17195	316	19.24	595.311	2	1.5	BJ_HCT116_1	20151022_QE5_UPLC10_DBJ_SA_HCT116_REP1_46frac_27.raw
P60709	ACTB	K.C(+57.02)DVDIRKDLY(+162.05)AN(+.98)TVLSGGTTMYPGIADR.M	28.89	0									1	F33:20424	285	23.4	1088.86	3	8.8	BJ_HCT116_1	20151022_QE5_UPLC10_DBJ_SA_HCT116_REP1_46frac_39.raw
P60709	ACTB	K.D(+17.03)LYANTVLSGGTTMYPGIADR.M	28.54	255000000									15	F32:22648	292	25.8	744.703	3	-0.3	BJ_HCT116_1	20151022_QE5_UPLC10_DBJ_SA_HCT116_REP1_46frac_38.raw
P60709	ACTB	K.EITALAPSTMK(+43.01).I	26.6	4530000									1	F17:7271	316	9.24	602.815	2	-0.5	BJ_HCT116_1	20151022_QE5_UPLC10_DBJ_SA_HCT116_REP1_46frac_24.raw
P60709	ACTB	R.M(+43.01)QK(+14.02)EITALAPSTMK.I	25.78	92400000									2	F26:8800	313	11.06	803.42	2	-0.3	BJ_HCT116_1	20151022_QE5_UPLC10_DBJ_SA_HCT116_REP1_46frac_32.raw
P60709	ACTB	K.EITALAPSTM(+15.99)K(+42.01)IK.I	25.46	2740000	Oxidation	Methionine			1000				1	F27:14274	316	16.99	487.606	3	0	BJ_HCT116_1	20151022_QE5_UPLC10_DBJ_SA_HCT116_REP1_46frac_33.raw
P60709	ACTB	K.E(-18.01)ITALAPSTM(+15.99)K.I	25.22	0	Oxidation	Methionine			1000				1	F16:15214	316	16.51	580.305	2	0.1	BJ_HCT116_1	20151022_QE5_UPLC10_DBJ_SA_HCT116_REP1_46frac_23.raw
P60709	ACTB	K.DLYANTVLSGGTTMYPGIAD(+17.03)R.M	22.43	592000									1	F28:22571	292	24.4	1116.54	2	-8.7	BJ_HCT116_1	20151022_QE5_UPLC10_DBJ_SA_HCT116_REP1_46frac_34.raw
P60709	ACTB	K.DLYANTVLS(-15.99)GGTTMYPGIADR.M	22.02	827000								Yes	1	F32:22611	292	25.76	1100.03	2	-9.2	BJ_HCT116_1	20151022_QE5_UPLC10_DBJ_SA_HCT116_REP1_46frac_38.raw
P60709	ACTB	K.EIT(-18.01)ALAPSTM(+15.99)K.I	20.39	104000000	Oxidation	Methionine			1000				1	F20:14627	316	16.8	580.306	2	2.1	BJ_HCT116_1	20151022_QE5_UPLC10_DBJ_SA_HCT116_REP1_46frac_27.raw
P60709	ACTB	K.DLYAN(+.98)TVLSGGTTMYPGIADRM(+15.99)QK.E	18.94	0	Oxidation	Methionine			0				1	F36:17193	292	21.53	873.761	3	9.3	BJ_HCT116_1	20151022_QE5_UPLC10_DBJ_SA_HCT116_REP1_46frac_41.raw
P60709	ACTB	K.EITALAPSTMK(+14.02)IK(+43.01).I	18.55	38500000									2	F28:11356	316	13.59	730.413	2	0.7	BJ_HCT116_1	20151022_QE5_UPLC10_DBJ_SA_HCT116_REP1_46frac_34.raw
P60709	ACTB	R.K(+226.08)DLYANTVLSGGTTMYPGIADR.M	17.71	0									1	F37:21014	291	25.72	1285.11	2	-9.8	BJ_HCT116_1	20151022_QE5_UPLC10_DBJ_SA_HCT116_REP1_46frac_42.raw
P60709	ACTB	K.D(+55.92)LYANTVLSGGTTMYPGIADR.M	17.38	837000									1	F32:24992	292	28.36	568.502	4	-1.4	BJ_HCT116_1	20151022_QE5_UPLC10_DBJ_SA_HCT116_REP1_46frac_38.raw
P60709	ACTB	K.EITALAPSTMK(+43.01)IK(+14.02).I	17.1	44700000									1	F28:11325	316	13.57	487.278	3	1.1	BJ_HCT116_1	20151022_QE5_UPLC10_DBJ_SA_HCT116_REP1_46frac_34.raw
P60709	ACTB	K.C(+57.02)DVDIRKDLYAN(+162.05)TVLSGGTTMYPGIADR.M	16.07	0									1	F33:20403	285	23.38	816.647	4	2.8	BJ_HCT116_1	20151022_QE5_UPLC10_DBJ_SA_HCT116_REP1_46frac_39.raw
P60709	ACTB	R.KDLY(+31.99)ANTVLSGGTTMYPGIADR.M	15.37	0	Dioxidation	Other			20.33				1	F35:22171	291	25.96	1188.08	2	-0.1	BJ_HCT116_1	20151022_QE5_UPLC10_DBJ_SA_HCT116_REP1_46frac_40.raw
P63151	PPP2R2A	K.IWDLNMENRPVETYQVHEYLR.S	54.9	434000000									5	F37:15960	310	20.59	902.447	3	4.3	BJ_HCT116_1	20151022_QE5_UPLC10_DBJ_SA_HCT116_REP1_46frac_42.raw
P63151	PPP2R2A	K.IW(+31.99)DLNM(+15.99)ENRPVETYQVHEYLR.S	52.98	2460000	Dioxidation, Oxidation	Other	Methionine		82.63	10.11		Yes	1	F37:12680	310	17.2	689.079	4	-1.3	BJ_HCT116_1	20151022_QE5_UPLC10_DBJ_SA_HCT116_REP1_46frac_42.raw
P63151	PPP2R2A	K.IWDLNM(+15.99)ENRPVETYQVHEYLR.S	49.31	4930000	Oxidation	Methionine			27.96			Yes	2	F37:13944	310	18.73	907.774	3	-0.9	BJ_HCT116_1	20151022_QE5_UPLC10_DBJ_SA_HCT116_REP1_46frac_42.raw
P63151	PPP2R2A	K.IWDLN(+.98)M(+15.99)ENRPVETYQVHEYLR.S	29.2	2480000	Oxidation	Methionine			9.4			Yes	1	F33:15247	310	18.4	681.329	4	1.1	BJ_HCT116_1	20151022_QE5_UPLC10_DBJ_SA_HCT116_REP1_46frac_39.raw
Q9Y4R8	TELO2	K.AVLIC(+57.02)LAQLGEPELR.D	47.59	19800000								Yes	4	F39:23217	363	28.76	561.317	3	3.6	BJ_HCT116_1	20151022_QE5_UPLC10_DBJ_SA_HCT116_REP1_46frac_44.raw
Q9Y4R8	TELO2	R.IHPEGPPLK.F	35.47	20100000									1	F14:3456	417	5.1	494.285	2	0.3	BJ_HCT116_1	20151022_QE5_UPLC10_DBJ_SA_HCT116_REP1_46frac_21.raw
P31749	AKT1	K.TFC(+57.02)GTPEYLAPEVLEDNDYGR.A	63.96	133000000									6	F15:23847	308	25.9	1223.55	2	6.3	BJ_HCT116_1	20151022_QE5_UPLC10_DBJ_SA_HCT116_REP1_46frac_22.raw
P31749	AKT1	K.T(+79.97)FC(+57.02)GTPEYLAPEVLEDNDYGR.A	53.94	5360000									1	F9:26917	308	28.66	842.69	3	1.4	BJ_HCT116_1	20151022_QE5_UPLC10_DBJ_SA_HCT116_REP1_46frac_17.raw
P31749	AKT1	K.TFC(+57.02)GTPEYLAPEVLEDN(+.98)DYGR.A	48.41	4280000								Yes	2	F10:24378	308	26.43	1224.04	2	0.6	BJ_HCT116_1	20151022_QE5_UPLC10_DBJ_SA_HCT116_REP1_46frac_18.raw
P31749	AKT1	K.LSPPFKPQVTSETDTR.Y	39.85	43900000									2	F26:9745	421	11.97	601.648	3	0.3	BJ_HCT116_1	20151022_QE5_UPLC10_DBJ_SA_HCT116_REP1_46frac_32.raw
P31749	AKT1	K.T(+27.99)FC(+57.02)GTPEYLAPEVLEDNDYGR.A	38.08	233000									1	F15:27847	308	30.34	825.368	3	2.7	BJ_HCT116_1	20151022_QE5_UPLC10_DBJ_SA_HCT116_REP1_46frac_22.raw
P31749	AKT1	K.TFC(+57.02)GTPEYLAPE(+17.03)VLEDNDYGR.A	33.44	7910000									1	F15:23876	308	25.93	821.708	3	-1.4	BJ_HCT116_1	20151022_QE5_UPLC10_DBJ_SA_HCT116_REP1_46frac_22.raw
P31749	AKT1	K.KLSPPFKPQVTSETDTR.Y	32.87	20000000									3	F24:7217	420	9.59	966.016	2	1.2	BJ_HCT116_1	20151022_QE5_UPLC10_DBJ_SA_HCT116_REP1_46frac_30.raw
P31749	AKT1	K.TFC(+57.02)GTPE(+53.92)YLAPEVLEDNDYGR.A	21.58	849000									1	F15:23928	308	25.98	625.757	4	0.8	BJ_HCT116_1	20151022_QE5_UPLC10_DBJ_SA_HCT116_REP1_46frac_22.raw
P31749	AKT1	K.KLSPPFKPQ(+.98)VTSETDTR.Y	15.66	0									1	F25:7291	420	9.56	966.516	2	9	BJ_HCT116_1	20151022_QE5_UPLC10_DBJ_SA_HCT116_REP1_46frac_31.raw
Q9UGV2	NDRG3	K.MADC(+57.02)GGLPQVVQPGK.L	47.25	44300000									1	F22:11965	287	14.15	778.881	2	-0.3	BJ_HCT116_1	20151022_QE5_UPLC10_DBJ_SA_HCT116_REP1_46frac_29.raw
O00418	EEF2K	K.HMPDPWAEFHLEDIATER.A	49.75	22000000									2	F27:23098	94	25.54	549.255	4	-1.8	BJ_HCT116_1	20151022_QE5_UPLC10_DBJ_SA_HCT116_REP1_46frac_33.raw
O00763	ACACB	K.RIPVQAVWAGWGHASENPK.L	59.4	32400000									3	F41:10872	341	18.16	701.702	3	1.3	BJ_HCT116_1	20151022_QE5_UPLC10_DBJ_SA_HCT116_REP1_46frac_46.raw
Q96H22	CENPN	K.SLAPAGIADAPLSPLLTC(+57.02)IPNK.R	34.85	0									1	F40:26370	308	29.2	1110.12	2	8.1	BJ_HCT116_1	20151022_QE5_UPLC10_DBJ_SA_HCT116_REP1_46frac_45_2.raw
P04637	TP53	K.TC(+57.02)PVQLWVDSTPPPGTR.V	41.65	1230000									1	F31:17644	140	21.06	955.976	2	0.6	BJ_HCT116_1	20151022_QE5_UPLC10_DBJ_SA_HCT116_REP1_46frac_37.raw
P21333	FLNA	K.FNEEHIPDSPFVVPVASPSGDARR.L	57.1	33000000									2	F27:18790	2311	21.4	656.578	4	-0.5	BJ_HEK293_1	20151023_QE3_UPLC8_DBJ_SA_293_Rep1_46frac_33.raw
P21333	FLNA	K.FNEEHIPDSPFVVPVASPSGDAR.R	49.58	8440000									3	F25:22822	2311	24.59	617.553	4	0.8	BJ_HEK293_1	20151023_QE3_UPLC8_DBJ_SA_293_Rep1_46frac_31.raw
P21333	FLNA	K.FN(+.98)EEHIPDSPFVVPVASPSGDAR.R	48.97	3980000									1	F21:23945	2311	25.92	823.398	3	3.2	BJ_HEK293_1	20151023_QE3_UPLC8_DBJ_SA_293_Rep1_46frac_28.raw
P21333	FLNA	K.FN(+.98)EEHIPDSPFVVPVASPSGDARR.L	21.82	5160000									2	F27:18727	2311	21.34	875.438	3	9.2	BJ_HEK293_1	20151023_QE3_UPLC8_DBJ_SA_293_Rep1_46frac_33.raw
P14618	PKM	R.LAPITSDPTEATAVGAVEASFK.C	61.18	4160000000									67	F26:30501	401	32.34	1088.06	2	-2.8	BJ_HEK293_1	20151023_QE3_UPLC8_DBJ_SA_293_Rep1_46frac_32.raw
P14618	PKM	R.RLAPITSDPTEATAVGAVEASFK.C	60.44	1300000000									30	F27:22472	400	24.83	583.56	4	-1.1	BJ_HEK293_1	20151023_QE3_UPLC8_DBJ_SA_293_Rep1_46frac_33.raw
P14618	PKM	R.L(+27.99)APITSDPTEATAVGAVEASFK.C	52.96	2530000									3	F26:30305	401	32.12	1102.06	2	-2.3	BJ_HEK293_1	20151023_QE3_UPLC8_DBJ_SA_293_Rep1_46frac_32.raw
P14618	PKM	R.R(+27.99)LAPITSDPTEATAVGAVEASFK.C	52.43	1390000									1	F27:27462	400	29.69	787.079	3	3.8	BJ_HEK293_1	20151023_QE3_UPLC8_DBJ_SA_293_Rep1_46frac_33.raw
P14618	PKM	R.LAPITSDPTEATAVGAVEASFK(+156.12).C	36.07	16400000									2	F30:23127	401	26	777.743	3	-7.6	BJ_HEK293_1	20151023_QE3_UPLC8_DBJ_SA_293_Rep1_46frac_36.raw
P14618	PKM	R.LAPITSD(-18.01)PTEATAVGAVEASFK.C	33.27	0									1	F26:26856	401	28.91	540.032	4	-0.6	BJ_HEK293_1	20151023_QE3_UPLC8_DBJ_SA_293_Rep1_46frac_32.raw
P14618	PKM	R.R(+.98)LAPITSDPTEATAVGAVEASFK.C	21.34	0									1	F27:23291	400	25.59	583.81	4	6.3	BJ_HEK293_1	20151023_QE3_UPLC8_DBJ_SA_293_Rep1_46frac_33.raw
P60709	ACTB	R.KDLYANTVLSGGTTMYPGIADR.M	56.28	65000000									5	F35:19490	291	23.21	1172.08	2	-1.5	BJ_HEK293_1	20151023_QE3_UPLC8_DBJ_SA_293_Rep1_46frac_40.raw
P60709	ACTB	R.K(+43.01)(+14.02)DLYANTVLSGGTTMYPGIADR.M	55.9	34300000									4	F32:18486	291	21.83	1200.6	2	1.3	BJ_HEK293_1	20151023_QE3_UPLC8_DBJ_SA_293_Rep1_46frac_38.raw
P60709	ACTB	K.DLYANTVLSGGTTMYPGIADR.M	55.63	16300000000									103	F35:24086	292	27.77	1108.04	2	-0.1	BJ_HEK293_1	20151023_QE3_UPLC8_DBJ_SA_293_Rep1_46frac_40.raw
P60709	ACTB	K.DLYAN(+.98)TVLSGGTTMYPGIADR.M	53.73	683000000								Yes	19	F35:23129	292	26.68	1108.53	2	-0.7	BJ_HEK293_1	20151023_QE3_UPLC8_DBJ_SA_293_Rep1_46frac_40.raw
P60709	ACTB	K.DLYANTVLSGGTTM(+15.99)YPGIADR.M	52.24	2180000000	Oxidation	Methionine			11.06			Yes	43	F28:23154	292	24.86	1116.03	2	-1.5	BJ_HEK293_1	20151023_QE3_UPLC8_DBJ_SA_293_Rep1_46frac_34.raw
P60709	ACTB	K.D(+27.99)LYANTVLSGGTTMYPGIADR.M	50.33	4270000									2	F32:28132	292	30.9	1122.04	2	0.5	BJ_HEK293_1	20151023_QE3_UPLC8_DBJ_SA_293_Rep1_46frac_38.raw
P60709	ACTB	K.DLYANTVLSGGTTMYPGIADRMQK.E	50.22	6800000									3	F37:20371	292	25.28	1301.64	2	4.1	BJ_HEK293_1	20151023_QE3_UPLC8_DBJ_SA_293_Rep1_46frac_42.raw
P60709	ACTB	K.DLYAN(+.98)TVLSGGTTM(+15.99)YPGIADR.M	49.07	96000000	Oxidation	Methionine			14.02			Yes	9	F27:21534	292	23.97	1116.53	2	-2.5	BJ_HEK293_1	20151023_QE3_UPLC8_DBJ_SA_293_Rep1_46frac_33.raw
P60709	ACTB	K.DLY(+15.99)ANTVLSGGTTM(+15.99)YPGIADR.M	47.72	3660000	Oxidation, Oxidation	Other	Methionine		7.32	26.02		Yes	2	F32:19409	292	22.66	1124.03	2	-2.6	BJ_HEK293_1	20151023_QE3_UPLC8_DBJ_SA_293_Rep1_46frac_38.raw
P60709	ACTB	K.DLYANTVLSGGTTMY(+15.99)PGIADR.M	47.12	23500000	Oxidation	Other			0			Yes	2	F32:23222	292	26.26	1116.03	2	-1.5	BJ_HEK293_1	20151023_QE3_UPLC8_DBJ_SA_293_Rep1_46frac_38.raw
P60709	ACTB	R.K(+43.01)DLYANTVLSGGTTMYPGIADR.M	45.88	0									1	F32:22936	291	25.99	1193.6	2	6.2	BJ_HEK293_1	20151023_QE3_UPLC8_DBJ_SA_293_Rep1_46frac_38.raw
P60709	ACTB	R.KDLYANTVLSGGTTM(+15.99)YPGIADR.M	45.23	3050000	Oxidation	Methionine			9.34			Yes	1	F33:17527	291	20.64	787.061	3	3.3	BJ_HEK293_1	20151023_QE3_UPLC8_DBJ_SA_293_Rep1_46frac_39.raw
P60709	ACTB	K.DLYANTVLSGGTTMYPGIAD(-18.01)R.M	45.11	15900000								Yes	3	F32:25228	292	28.15	1099.03	2	-1.8	BJ_HEK293_1	20151023_QE3_UPLC8_DBJ_SA_293_Rep1_46frac_38.raw
P60709	ACTB	K.DLYANTVLSGGTTM(+15.99)YPGIAD(-18.01)R.M	42.66	0	Oxidation	Methionine			1000				1	F32:22089	292	25.19	1107.03	2	0.8	BJ_HEK293_1	20151023_QE3_UPLC8_DBJ_SA_293_Rep1_46frac_38.raw
P60709	ACTB	K.EITALAPSTMK.I	40.09	33900000000									52	F20:10999	316	12.97	581.313	2	1.1	BJ_HEK293_1	20151023_QE3_UPLC8_DBJ_SA_293_Rep1_46frac_27.raw
P60709	ACTB	K.DLYANTVLSGGTTM(+31.99)YPGIADR.M	38.28	1720000	Dioxidation	Methionine			10.11			Yes	1	F32:20119	292	23.3	1124.03	2	0	BJ_HEK293_1	20151023_QE3_UPLC8_DBJ_SA_293_Rep1_46frac_38.raw
P60709	ACTB	R.KDLYAN(+.98)TVLSGGTTMYPGIADR.M	36.63	0									1	F28:21526	291	23.3	782.052	3	-2.9	BJ_HEK293_1	20151023_QE3_UPLC8_DBJ_SA_293_Rep1_46frac_34.raw
P60709	ACTB	K.EITALAPSTM(+15.99)K.I	35.54	3030000000	Oxidation	Methionine			7.21			Yes	14	F20:7423	316	9.72	589.309	2	-2.3	BJ_HEK293_1	20151023_QE3_UPLC8_DBJ_SA_293_Rep1_46frac_27.raw
P60709	ACTB	K.E(-18.01)ITALAPSTMK.I	34.1	177000000									1	F21:20535	316	22.65	572.308	2	1.4	BJ_HEK293_1	20151023_QE3_UPLC8_DBJ_SA_293_Rep1_46frac_28.raw
P60709	ACTB	K.C(+57.02)DVDIRKDLYANTVLSGGTTMYPGIADR.M	33.91	1050000									1	F33:20878	285	23.83	776.13	4	-0.9	BJ_HEK293_1	20151023_QE3_UPLC8_DBJ_SA_293_Rep1_46frac_39.raw
P60709	ACTB	K.DLY(+17.99)ANTVLSGGTTMYPGIADR.M	33.09	20700000									1	F27:24475	292	26.74	745.032	3	9.5	BJ_HEK293_1	20151023_QE3_UPLC8_DBJ_SA_293_Rep1_46frac_33.raw
P60709	ACTB	K.E(+43.01)ITALAPSTMK.I	33.01	2850000								Yes	1	F21:21067	316	23.16	602.815	2	-0.8	BJ_HEK293_1	20151023_QE3_UPLC8_DBJ_SA_293_Rep1_46frac_28.raw
P60709	ACTB	K.DLY(-18.01)ANTVLSGGTTMYPGIADR.M	32.39	361000									1	F33:24052	292	26.87	1099.04	2	4	BJ_HEK293_1	20151023_QE3_UPLC8_DBJ_SA_293_Rep1_46frac_39.raw
P60709	ACTB	K.EITALAPSTMKIK.I	32.01	39200000									2	F32:12323	316	15.86	468.27	3	-2	BJ_HEK293_1	20151023_QE3_UPLC8_DBJ_SA_293_Rep1_46frac_38.raw
P60709	ACTB	R.MQKEITALAPSTMK.I	31.88	2820000									2	F26:10308	313	13.17	774.909	2	-0.8	BJ_HEK293_1	20151023_QE3_UPLC8_DBJ_SA_293_Rep1_46frac_32.raw
P60709	ACTB	K.D(+17.03)LYANTVLSGGTTMYPGIADR.M	31.38	259000000									7	F31:24320	292	27.04	744.704	3	0.3	BJ_HEK293_1	20151023_QE3_UPLC8_DBJ_SA_293_Rep1_46frac_37.raw
P60709	ACTB	K.DLYAN(+15.99)TVLSGGTTMYPGIADR.M	31.01	724000	Oxidation	Other			32.28				3	F35:24159	292	27.84	744.367	3	9.7	BJ_HEK293_1	20151023_QE3_UPLC8_DBJ_SA_293_Rep1_46frac_40.raw
P60709	ACTB	K.E(+42.01)ITALAPSTMK.I	30.69	314000									1	F20:17862	316	19.58	602.317	2	-2.7	BJ_HEK293_1	20151023_QE3_UPLC8_DBJ_SA_293_Rep1_46frac_27.raw
P60709	ACTB	K.EITALAPSTMK(+27.99).I	30.38	73800000								Yes	2	F21:18350	316	20.57	595.311	2	1.1	BJ_HEK293_1	20151023_QE3_UPLC8_DBJ_SA_293_Rep1_46frac_28.raw
P60709	ACTB	K.E(+27.99)ITALAPSTM(+15.99)K.I	30.3	9100000	Oxidation	Methionine			1000			Yes	1	F21:16228	316	18.57	603.307	2	-1.3	BJ_HEK293_1	20151023_QE3_UPLC8_DBJ_SA_293_Rep1_46frac_28.raw
P60709	ACTB	K.D(+104.03)LYANTVLSGGTTMYPGIADR.M	30.08	529000									1	F29:23060	292	25.71	1160.06	2	9.5	BJ_HEK293_1	20151023_QE3_UPLC8_DBJ_SA_293_Rep1_46frac_35.raw
P60709	ACTB	K.DLYAN(+.98)TVLSGGT(-18.01)TMYPGIADR.M	29.94	0									1	F32:24294	292	27.25	733.357	3	6.2	BJ_HEK293_1	20151023_QE3_UPLC8_DBJ_SA_293_Rep1_46frac_38.raw
P60709	ACTB	R.M(+43.01)QK(+14.02)EITALAPSTMK.I	28.67	66900000									2	F27:8782	313	11.65	803.426	2	6.6	BJ_HEK293_1	20151023_QE3_UPLC8_DBJ_SA_293_Rep1_46frac_33.raw
P60709	ACTB	K.D(+21.98)LYANTVLSGGTTMYPGIADR.M	27.92	0									1	F32:24498	292	27.46	1119.03	2	-2.6	BJ_HEK293_1	20151023_QE3_UPLC8_DBJ_SA_293_Rep1_46frac_38.raw
P60709	ACTB	R.K(+111.03)DLYANTVLSGGTTMYPGIADR.M	25.89	0									1	F32:24406	291	27.36	1227.59	2	-6.3	BJ_HEK293_1	20151023_QE3_UPLC8_DBJ_SA_293_Rep1_46frac_38.raw
P60709	ACTB	K.C(+57.02)DVDIRK(+210.20)DLYANTVLSGGTTMYPGIADR.M	25.61	0								Yes	1	F33:26346	285	29.24	1104.56	3	-7.5	BJ_HEK293_1	20151023_QE3_UPLC8_DBJ_SA_293_Rep1_46frac_39.raw
P60709	ACTB	K.EITALAPSTMK(+43.01)IK.I	24.96	2830000								Yes	1	F28:17613	316	19.59	482.605	3	-1.3	BJ_HEK293_1	20151023_QE3_UPLC8_DBJ_SA_293_Rep1_46frac_34.raw
P60709	ACTB	K.EIT(-2.02)ALAPSTMK.I	24.23	0									1	F21:10878	316	13.02	580.305	2	-0.3	BJ_HEK293_1	20151023_QE3_UPLC8_DBJ_SA_293_Rep1_46frac_28.raw
P60709	ACTB	K.EITALAP(+15.99)STMK.I	23.44	572000	Oxidation	Proline			6.63				1	F1:4201	316	13.25	589.313	2	4.4	BJ_HEK293_1	20151023_QE3_UPLC8_DBJ_SA_293_Rep1_46frac_1.raw
P60709	ACTB	K.EITALAP(+31.99)STM(+15.99)K.I	22.71	2980000	Oxidation	Methionine			1000			Yes	1	F21:7516	316	9.58	605.302	2	-4.9	BJ_HEK293_1	20151023_QE3_UPLC8_DBJ_SA_293_Rep1_46frac_28.raw
P60709	ACTB	K.DLY(+15.99)ANT(-18.01)VLSGGTTMYPGIADR.M	22.56	2190000	Oxidation	Other			0				1	F32:22898	292	25.95	1107.03	2	3.1	BJ_HEK293_1	20151023_QE3_UPLC8_DBJ_SA_293_Rep1_46frac_38.raw
P60709	ACTB	K.DLYANTVLSGGTTMYPGIADRM(+15.99)QK.E	20.1	0	Oxidation	Methionine			0				1	F35:19288	292	23.03	873.42	3	-4.7	BJ_HEK293_1	20151023_QE3_UPLC8_DBJ_SA_293_Rep1_46frac_40.raw
P60709	ACTB	K.E(+27.99)ITALAPSTMK.I	19.19	16900000									1	F21:12109	316	14.25	595.309	2	-2.6	BJ_HEK293_1	20151023_QE3_UPLC8_DBJ_SA_293_Rep1_46frac_28.raw
P60709	ACTB	K.EITALAPSTMK(+14.02)IK(+43.01).I	17.39	26800000									2	F29:11489	316	14.18	730.416	2	3.8	BJ_HEK293_1	20151023_QE3_UPLC8_DBJ_SA_293_Rep1_46frac_35.raw
P60709	ACTB	K.D(+55.92)LYANTVLSGGTTMYPGIADR.M	15.99	0									1	F33:24492	292	27.31	568.503	4	0.6	BJ_HEK293_1	20151023_QE3_UPLC8_DBJ_SA_293_Rep1_46frac_39.raw
P60709	ACTB	K.EITALAPSTMK(+43.01)IK(+14.02).I	15.8	36600000									1	F28:12717	316	15.15	487.277	3	-0.8	BJ_HEK293_1	20151023_QE3_UPLC8_DBJ_SA_293_Rep1_46frac_34.raw
P63151	PPP2R2A	K.IWDLNM(+15.99)ENRPVETYQVHEYLR.S	51.64	24000000	Oxidation	Methionine			30.46			Yes	3	F37:15339	310	20.59	907.773	3	-1.3	BJ_HEK293_1	20151023_QE3_UPLC8_DBJ_SA_293_Rep1_46frac_42.raw
P63151	PPP2R2A	K.IW(+31.99)DLNM(+15.99)ENRPVETYQVHEYLR.S	51.46	32300000	Dioxidation, Oxidation	Other	Methionine		82.24	20.92		Yes	3	F37:14205	310	19.3	918.439	3	0.9	BJ_HEK293_1	20151023_QE3_UPLC8_DBJ_SA_293_Rep1_46frac_42.raw
P63151	PPP2R2A	K.IWDLNMENRPVETYQVHEYLR.S	49.55	702000000									6	F39:17479	310	22.92	677.083	4	-1.5	BJ_HEK293_1	20151023_QE3_UPLC8_DBJ_SA_293_Rep1_46frac_44.raw
P63151	PPP2R2A	K.IWDLN(+.98)MENRPVETYQVHEYLR.S	48.78	3660000								Yes	2	F32:20731	310	23.84	677.329	4	-1.4	BJ_HEK293_1	20151023_QE3_UPLC8_DBJ_SA_293_Rep1_46frac_38.raw
Q9UGV2	NDRG3	K.M(+15.99)ADC(+57.02)GGLPQVVQPGK.L	39.63	8190000	Oxidation	Methionine			5.99			Yes	1	F22:11579	287	13.71	786.879	2	-0.1	BJ_HEK293_1	20151023_QE3_UPLC8_DBJ_SA_293_Rep1_46frac_29.raw
Q9UGV2	NDRG3	K.MADC(+57.02)GGLPQVVQPGK.L	38.47	21900000									2	F22:13477	287	15.55	778.882	2	0.8	BJ_HEK293_1	20151023_QE3_UPLC8_DBJ_SA_293_Rep1_46frac_29.raw
Q9UGV2	NDRG3	K.MADC(+57.02)GGLPQ(+.98)VVQPGK.L	25.41	0									1	F22:13424	287	15.48	779.381	2	9.3	BJ_HEK293_1	20151023_QE3_UPLC8_DBJ_SA_293_Rep1_46frac_29.raw
Q9Y4R8	TELO2	K.AVLIC(+57.02)LAQLGEPELR.D	42.61	1800000								Yes	1	F39:24882	363	29.82	561.315	3	0.5	BJ_HEK293_1	20151023_QE3_UPLC8_DBJ_SA_293_Rep1_46frac_44.raw
Q9Y4R8	TELO2	R.IHPEGPPLK.F	34.78	76700000									2	F14:4120	417	6.34	494.285	2	0.8	BJ_HEK293_1	20151023_QE3_UPLC8_DBJ_SA_293_Rep1_46frac_21.raw
P04637	TP53	K.TC(+57.02)PVQLWVDSTPPPGTR.V	53.18	214000000									3	F31:19514	140	22.45	955.974	2	-1.6	BJ_HEK293_1	20151023_QE3_UPLC8_DBJ_SA_293_Rep1_46frac_37.raw
P04637	TP53	K.TC(+57.02)PVQ(+.98)LWVDSTPPPGTR.V	38.03	82400000								Yes	2	F31:19970	140	22.93	956.472	2	5	BJ_HEK293_1	20151023_QE3_UPLC8_DBJ_SA_293_Rep1_46frac_37.raw
P31749	AKT1	K.T(+79.97)FC(+57.02)GTPEYLAPEVLEDNDYGR.A	60.29	6070000									3	F9:28100	308	30.2	1263.53	2	3.2	BJ_HEK293_1	20151023_QE3_UPLC8_DBJ_SA_293_Rep1_46frac_17.raw
P31749	AKT1	K.TFC(+57.02)GTPEYLAPEVLEDN(+.98)DYGR.A	56.4	1530000								Yes	1	F10:26914	308	28.23	816.365	3	3.9	BJ_HEK293_1	20151023_QE3_UPLC8_DBJ_SA_293_Rep1_46frac_18.raw
P31749	AKT1	K.TFC(+57.02)GTPEYLAPEVLEDNDYGR.A	52.48	46600000									2	F15:26992	308	28.13	1223.55	2	2.4	BJ_HEK293_1	20151023_QE3_UPLC8_DBJ_SA_293_Rep1_46frac_22.raw
P31749	AKT1	K.TFC(+57.02)GTPE(+17.03)YLAPEVLEDNDYGR.A	38.44	4290000									1	F15:27005	308	28.15	821.709	3	-0.3	BJ_HEK293_1	20151023_QE3_UPLC8_DBJ_SA_293_Rep1_46frac_22.raw
P31749	AKT1	K.KLSPPFKPQ(+.98)VTSETDTR.Y	16.87	0									1	F24:8362	420	10.6	966.514	2	7.3	BJ_HEK293_1	20151023_QE3_UPLC8_DBJ_SA_293_Rep1_46frac_30.raw
O43524	FOXO3	K.GSGLGSPTSSFNSTVFGPSSLNSLR.Q	50.38	164000									1	F40:23792	420	27.35	1228.61	2	-1	BJ_HEK293_1	20151023_QE3_UPLC8_DBJ_SA_293_Rep1_46frac_45.raw
O00418	EEF2K	K.HMPDPWAEFHLEDIATER.A	51.31	7560000									1	F27:25000	94	27.3	549.253	4	-5.5	BJ_HEK293_1	20151023_QE3_UPLC8_DBJ_SA_293_Rep1_46frac_33.raw
O00418	EEF2K	K.HM(+15.99)PDPWAEFHLEDIATER.A	30.21	761000	Oxidation	Methionine			0				1	F27:22538	94	24.9	737.337	3	-0.9	BJ_HEK293_1	20151023_QE3_UPLC8_DBJ_SA_293_Rep1_46frac_33.raw
O00763	ACACB	K.RIPVQAVWAGWGHASENPK.L	55.17	28200000									2	F40:13855	341	18.66	701.7	3	-2	BJ_HEK293_1	20151023_QE3_UPLC8_DBJ_SA_293_Rep1_46frac_45.raw
Q08499	PDE4D	K.LMHSSSLTNSSIPR.F	37.81	3870000									2	F29:6893	370	9.84	765.391	2	-0.1	BJ_HEK293_1	20151023_QE3_UPLC8_DBJ_SA_293_Rep1_46frac_35.raw
P21333	FLNA	K.FNEEHIPDSPFVVPVASPSGDAR.R	61.68	856000000									4	F210:40980	2311	61.83	1234.1	2	-1	BJ_HeLa_39_1	20150708_QE3_UPLC8_DBJ_SA_Hela_39frac_Trypsin_25.raw
P21333	FLNA	K.FNEEHIPDSPFVVPVASPSGDARR.L	54.47	113000000									4	F212:37801	2311	57.55	875.102	3	0.6	BJ_HeLa_39_1	20150708_QE3_UPLC8_DBJ_SA_Hela_39frac_Trypsin_27.raw
P21333	FLNA	K.DGSC(+57.02)GVAYVVQEPGDYEVSVKFNEEHIPDSPFVVPVASPSGDAR.R	49.19	8780000									2	F212:42474	2290	62.64	1177.3	4	-0.5	BJ_HeLa_39_1	20150708_QE3_UPLC8_DBJ_SA_Hela_39frac_Trypsin_27.raw
P14618	PKM	R.RLAPITSDPTEATAVGAVEASFK.C	64.15	305000000									11	F211:40875	400	61.88	1166.11	2	-0.8	BJ_HeLa_39_1	20150708_QE3_UPLC8_DBJ_SA_Hela_39frac_Trypsin_26.raw
P14618	PKM	R.LAPITSDPTEATAVGAVEASFK.C	60.64	2550000000									54	F218:36529	401	62.48	1088.06	2	1.6	BJ_HeLa_39_1	20150708_QE3_UPLC8_DBJ_SA_Hela_39frac_Trypsin_33.raw
P14618	PKM	R.L(+27.99)APITSDPTEATAVGAVEASFK.C	46.5	563000									1	F210:42706	401	63.42	735.044	3	1.6	BJ_HeLa_39_1	20150708_QE3_UPLC8_DBJ_SA_Hela_39frac_Trypsin_25.raw
P14618	PKM	R.LAPITSDPTEATAVGAVEASFK(+156.12).C	44.45	61100000									1	F213:40889	401	62.03	777.746	3	-4.5	BJ_HeLa_39_1	20150708_QE3_UPLC8_DBJ_SA_Hela_39frac_Trypsin_28.raw
P60709	ACTB	K.C(+57.02)DVDIRKDLYANTVLSGGTTMYPGIADR.M	66.54	349000000									13	F217:38878	285	61.82	1034.51	3	0.8	BJ_HeLa_39_1	20150708_QE3_UPLC8_DBJ_SA_Hela_39frac_Trypsin_32.raw
P60709	ACTB	R.KDLYANTVLSGGTTMYPGIADR.M	61.43	34600000000									115	F216:33571	291	58.5	1172.09	2	1.2	BJ_HeLa_39_1	20150708_QE3_UPLC8_DBJ_SA_Hela_39frac_Trypsin_31.raw
P60709	ACTB	K.C(+57.02)DVDIRKDLYANTVLSGGTTM(+15.99)YPGIADR.M	60.95	164000000	Oxidation	Methionine			9.34			Yes	9	F218:35255	285	61.31	1039.84	3	0.4	BJ_HeLa_39_1	20150708_QE3_UPLC8_DBJ_SA_Hela_39frac_Trypsin_33.raw
P60709	ACTB	R.KDLYAN(+.98)TVLSGGTTMYPGIADR.M	57.87	1970000000								Yes	12	F213:39318	291	60.43	1172.58	2	0.4	BJ_HeLa_39_1	20150708_QE3_UPLC8_DBJ_SA_Hela_39frac_Trypsin_28.raw
P60709	ACTB	R.KDLYANTVLSGGTTM(+15.99)YPGIADR.M	57.01	5990000000	Oxidation	Methionine			12.28			Yes	58	F216:29309	291	53.71	1180.08	2	0.6	BJ_HeLa_39_1	20150708_QE3_UPLC8_DBJ_SA_Hela_39frac_Trypsin_31.raw
P60709	ACTB	K.DLYANTVLSGGTTMYPGIADR.M	56.39	708000000									57	F218:36398	292	62.36	1108.04	2	1.9	BJ_HeLa_39_1	20150708_QE3_UPLC8_DBJ_SA_Hela_39frac_Trypsin_33.raw
P60709	ACTB	R.KDLYANTVLSGGTTMYPGIAD(-18.01)R.M	56.32	39700000									6	F216:34663	291	59.9	775.724	3	1.1	BJ_HeLa_39_1	20150708_QE3_UPLC8_DBJ_SA_Hela_39frac_Trypsin_31.raw
P60709	ACTB	R.KDLYANTVLSGGTTMY(+15.99)PGIADR.M	55.21	110000000	Oxidation	Other			0			Yes	5	F216:31738	291	56.46	1180.08	2	-1.6	BJ_HeLa_39_1	20150708_QE3_UPLC8_DBJ_SA_Hela_39frac_Trypsin_31.raw
P60709	ACTB	K.DLYANTVLSGGTTM(+15.99)YPGIADR.M	53.82	469000000	Oxidation	Methionine			12.28			Yes	22	F187:9461	292	26.79	744.365	3	7	BJ_HeLa_39_1	20150708_QE3_UPLC8_DBJ_QC_HELA_39frac_Trypsin_1.raw
P60709	ACTB	K.DLYAN(+.98)TVLSGGTTMYPGIADR.M	53.56	0								Yes	1	F216:36972	292	62.29	1108.53	2	0.5	BJ_HeLa_39_1	20150708_QE3_UPLC8_DBJ_SA_Hela_39frac_Trypsin_31.raw
P60709	ACTB	R.KDLY(-18.01)ANTVLSGGTTMYPGIADR.M	52.33	1360000									1	F216:35761	291	61.14	1163.08	2	0.1	BJ_HeLa_39_1	20150708_QE3_UPLC8_DBJ_SA_Hela_39frac_Trypsin_31.raw
P60709	ACTB	R.KDLY(+15.99)ANTVLSGGTTM(+15.99)YPGIADR.M	51.39	40900000	Oxidation, Oxidation	Other	Methionine		20.41	9.34		Yes	7	F216:25652	291	49.36	792.392	3	2.5	BJ_HeLa_39_1	20150708_QE3_UPLC8_DBJ_SA_Hela_39frac_Trypsin_31.raw
P60709	ACTB	R.K(+27.99)DLYANTVLSGGTTMYPGIADR.M	50.07	3860000									1	F216:36859	291	62.19	1186.08	2	0.2	BJ_HeLa_39_1	20150708_QE3_UPLC8_DBJ_SA_Hela_39frac_Trypsin_31.raw
P60709	ACTB	R.M(+15.99)QKEITALAPSTMKIK.I	50.04	77000000	Oxidation	Methionine			26.31				3	F216:16613	313	36.85	903.497	2	0.1	BJ_HeLa_39_1	20150708_QE3_UPLC8_DBJ_SA_Hela_39frac_Trypsin_31.raw
P60709	ACTB	R.KDLYAN(-17.03)TVLSGGTTMYPGIADR.M	49.36	0									1	F216:35592	291	60.96	1163.57	2	-2	BJ_HeLa_39_1	20150708_QE3_UPLC8_DBJ_SA_Hela_39frac_Trypsin_31.raw
P60709	ACTB	R.K(+27.99)DLYANTVLSGGTTM(+15.99)YPGIADR.M	49.16	415000	Oxidation	Methionine			1000			Yes	1	F216:35862	291	61.24	1194.08	2	0.3	BJ_HeLa_39_1	20150708_QE3_UPLC8_DBJ_SA_Hela_39frac_Trypsin_31.raw
P60709	ACTB	K.DLY(+15.99)ANTVLSGGTTM(+15.99)YPGIADR.M	47.2	6930000	Oxidation, Oxidation	Other	Methionine		11.1	14.02		Yes	3	F216:34110	292	59.22	1124.03	2	-0.8	BJ_HeLa_39_1	20150708_QE3_UPLC8_DBJ_SA_Hela_39frac_Trypsin_31.raw
P60709	ACTB	R.KDLYANTVLSGGTTM(+15.99)Y(+15.99)PGIADR.M	46.96	1990000	Oxidation, Oxidation	Methionine	Other		32.28	17.01		Yes	2	F216:25158	291	48.76	792.391	3	1.8	BJ_HeLa_39_1	20150708_QE3_UPLC8_DBJ_SA_Hela_39frac_Trypsin_31.raw
P60709	ACTB	R.MQKEITALAPSTMKIK.I	46.72	605000000									5	F216:19115	313	40.45	895.498	2	-1.7	BJ_HeLa_39_1	20150708_QE3_UPLC8_DBJ_SA_Hela_39frac_Trypsin_31.raw
P60709	ACTB	R.KDLY(+31.99)ANTVLSGGTTMYPGIADR.M	45.87	4890000	Dioxidation	Other			43.13				2	F216:33191	291	58.03	1188.08	2	-0.5	BJ_HeLa_39_1	20150708_QE3_UPLC8_DBJ_SA_Hela_39frac_Trypsin_31.raw
P60709	ACTB	R.M(+15.99)QKEITALAPSTM(+15.99)K.I	45.78	4510000000	Oxidation, Oxidation	Methionine	Methionine		18.53	10.11		Yes	46	F203:7011	313	9.26	790.905	2	0.7	BJ_HeLa_39_1	20150708_QE3_UPLC8_DBJ_SA_Hela_39frac_Trypsin_18.raw
P60709	ACTB	R.KDLYAN(+.98)TVLSGGTTMYPGIAD(-18.01)R.M	45.69	5680000								Yes	2	F216:34506	291	59.71	1163.58	2	8.2	BJ_HeLa_39_1	20150708_QE3_UPLC8_DBJ_SA_Hela_39frac_Trypsin_31.raw
P60709	ACTB	R.MQKEITALAPSTMK.I	45.4	51700000000									80	F211:19117	313	35.88	774.91	2	0.9	BJ_HeLa_39_1	20150708_QE3_UPLC8_DBJ_SA_Hela_39frac_Trypsin_26.raw
P60709	ACTB	R.KDLYANT(+14.02)VLSGGTTMYPGIADR.M	45.39	872000									1	F216:32957	291	57.79	786.398	3	-0.2	BJ_HeLa_39_1	20150708_QE3_UPLC8_DBJ_SA_Hela_39frac_Trypsin_31.raw
P60709	ACTB	R.KDLYAN(+15.99)TVLSGGTTM(+15.99)YPGIADR.M	43.52	24100000	Oxidation, Oxidation	Other	Methionine		6.59	9.34		Yes	2	F216:24509	291	47.91	792.389	3	-1.6	BJ_HeLa_39_1	20150708_QE3_UPLC8_DBJ_SA_Hela_39frac_Trypsin_31.raw
P60709	ACTB	R.MQKEITALAPSTM(+15.99)K.I	43.48	6820000000	Oxidation	Methionine			0			Yes	28	F216:12329	313	31.01	782.907	2	0	BJ_HeLa_39_1	20150708_QE3_UPLC8_DBJ_SA_Hela_39frac_Trypsin_31.raw
P60709	ACTB	K.DLYANTVLSGGTTMYPGIAD(-18.01)R.M	42.4	1710000									1	F216:37227	292	62.53	1099.03	2	0	BJ_HeLa_39_1	20150708_QE3_UPLC8_DBJ_SA_Hela_39frac_Trypsin_31.raw
P60709	ACTB	R.KDLYANTVLSGGTTM(+31.99)YPGIADR.M	41.95	23900000	Dioxidation	Methionine			0				3	F216:33050	291	57.87	1188.08	2	-3.2	BJ_HeLa_39_1	20150708_QE3_UPLC8_DBJ_SA_Hela_39frac_Trypsin_31.raw
P60709	ACTB	R.M(+27.99)(+15.99)QKEITALAPSTMK.I	41.78	17600000	Oxidation	Methionine			183.14			Yes	2	F211:26247	313	45.02	796.905	2	0.1	BJ_HeLa_39_1	20150708_QE3_UPLC8_DBJ_SA_Hela_39frac_Trypsin_26.raw
P60709	ACTB	R.M(+27.99)QKEITALAPSTMK.I	41.64	118000000								Yes	3	F212:38571	313	58.48	788.908	2	0.5	BJ_HeLa_39_1	20150708_QE3_UPLC8_DBJ_SA_Hela_39frac_Trypsin_27.raw
P60709	ACTB	K.C(+57.02)(+27.99)DVDIRKDLYANTVLSGGTTMYPGIADR.M	41.07	353000									1	F217:39481	285	62.38	1043.84	3	2.8	BJ_HeLa_39_1	20150708_QE3_UPLC8_DBJ_SA_Hela_39frac_Trypsin_32.raw
P60709	ACTB	R.KDLY(+162.05)ANTVLSGGTTMYPGIADR.M	40.85	3810000									1	F215:35797	291	57.68	835.743	3	-1.1	BJ_HeLa_39_1	20150708_QE3_UPLC8_DBJ_SA_Hela_39frac_Trypsin_30.raw
P60709	ACTB	R.KDLYAN(+.98)TVLSGGTTM(+15.99)YPGIADR.M	40.1	542000000	Oxidation	Methionine			0			Yes	3	F217:30363	291	51.53	1180.59	2	9.1	BJ_HeLa_39_1	20150708_QE3_UPLC8_DBJ_SA_Hela_39frac_Trypsin_32.raw
P60709	ACTB	R.MQKEITALAPSTM(+15.99)KIK.I	39.77	51400000	Oxidation	Methionine			0				3	F216:13642	313	33	903.496	2	-0.7	BJ_HeLa_39_1	20150708_QE3_UPLC8_DBJ_SA_Hela_39frac_Trypsin_31.raw
P60709	ACTB	K.EITALAPSTMK.I	39.25	30900000000									41	F207:24479	316	38.11	581.313	2	0.8	BJ_HeLa_39_1	20150708_QE3_UPLC8_DBJ_SA_Hela_39frac_Trypsin_22.raw
P60709	ACTB	R.KDLYANTVLSGGTTM(+15.99)YPGIAD(-18.01)R.M	39.24	325000	Oxidation	Methionine			1000				1	F216:30355	291	54.93	1171.08	2	0.8	BJ_HeLa_39_1	20150708_QE3_UPLC8_DBJ_SA_Hela_39frac_Trypsin_31.raw
P60709	ACTB	K.C(+57.02)DVDIRKDLYAN(-17.03)TVLSGGTTMYPGIADR.M	39.18	14700000									4	F219:36707	285	62.57	1028.83	3	0.3	BJ_HeLa_39_1	20150708_QE3_UPLC8_DBJ_SA_Hela_39frac_Trypsin_34.raw
P60709	ACTB	R.MQ(+.98)KEITALAPSTMK.I	38.66	136000000									5	F209:24025	313	39.23	775.401	2	-1.4	BJ_HeLa_39_1	20150708_QE3_UPLC8_DBJ_SA_Hela_39frac_Trypsin_24.raw
P60709	ACTB	K.C(+57.02)DVDIRKDLY(-18.01)AN(+.98)TVLSGGTTMYPGIADR.M	38.66	35000000									5	F217:39693	285	62.58	1028.83	3	0.9	BJ_HeLa_39_1	20150708_QE3_UPLC8_DBJ_SA_Hela_39frac_Trypsin_32.raw
P60709	ACTB	R.M(+15.99)QKEITALAPSTMK.I	38.65	5890000000	Oxidation	Methionine			20.41				30	F211:17947	313	34.37	782.907	2	-0.9	BJ_HeLa_39_1	20150708_QE3_UPLC8_DBJ_SA_Hela_39frac_Trypsin_26.raw
P60709	ACTB	R.KDLYANTVLSGGTTMYP(-27.99)GIADR.M	38.33	2600000									2	F216:32679	291	57.52	772.391	3	-5.5	BJ_HeLa_39_1	20150708_QE3_UPLC8_DBJ_SA_Hela_39frac_Trypsin_31.raw
P60709	ACTB	K.EITALAPSTMKIK.I	37.86	96600000									2	F213:23197	316	39.76	701.902	2	0	BJ_HeLa_39_1	20150708_QE3_UPLC8_DBJ_SA_Hela_39frac_Trypsin_28.raw
P60709	ACTB	K.D(+226.08)LYANTVLSGGTTMYPGIADR.M	37.41	319000000									12	F222:32027	292	58.61	1221.07	2	-5.2	BJ_HeLa_39_1	20150708_QE3_UPLC8_DBJ_SA_Hela_39frac_Trypsin_37.raw
P60709	ACTB	R.MQKEITALAP(+15.99)STMK.I	37.33	686000000	Oxidation	Proline			0			Yes	6	F212:19370	313	35.57	782.907	2	-1	BJ_HeLa_39_1	20150708_QE3_UPLC8_DBJ_SA_Hela_39frac_Trypsin_27.raw
P60709	ACTB	K.EITALAPSTM(+15.99)K.I	36.08	4440000000	Oxidation	Methionine			0			Yes	12	F204:17324	316	28.45	589.31	2	-0.5	BJ_HeLa_39_1	20150708_QE3_UPLC8_DBJ_SA_Hela_39frac_Trypsin_19.raw
P60709	ACTB	R.KDLYAN(+.98)TVLSGGTTM(+31.99)YPGIADR.M	36.01	1470000	Dioxidation	Methionine			12.28				1	F216:33841	291	58.85	792.721	3	4.2	BJ_HeLa_39_1	20150708_QE3_UPLC8_DBJ_SA_Hela_39frac_Trypsin_31.raw
P60709	ACTB	R.M(+15.99)Q(+.98)KEITALAPSTMK.I	35.85	9030000	Oxidation	Methionine			17.01				2	F209:20624	313	35.31	783.397	2	-3.4	BJ_HeLa_39_1	20150708_QE3_UPLC8_DBJ_SA_Hela_39frac_Trypsin_24.raw
P60709	ACTB	R.K(+156.12)DLYANTVLSGGTTMYPGIADR.M	35.14	2870000									3	F217:29791	291	50.81	833.76	3	-6	BJ_HeLa_39_1	20150708_QE3_UPLC8_DBJ_SA_Hela_39frac_Trypsin_32.raw
P60709	ACTB	R.MQKEITALAPSTMK(+15.99)IK.I	34.54	8660000	Oxidation	Other			0				1	F211:15968	313	32.01	903.49	2	-6.9	BJ_HeLa_39_1	20150708_QE3_UPLC8_DBJ_SA_Hela_39frac_Trypsin_26.raw
P60709	ACTB	K.E(-18.01)ITALAPSTMK.I	34.28	80100000									2	F211:37523	316	58.13	572.307	2	-0.7	BJ_HeLa_39_1	20150708_QE3_UPLC8_DBJ_SA_Hela_39frac_Trypsin_26.raw
P60709	ACTB	R.M(+15.99)QK(+15.99)EITALAPSTM(+15.99)K.I	34.28	135000000	Oxidation, Oxidation, Oxidation	Methionine	Other	Methionine	137.95	134.44	9.34	Yes	5	F211:14804	313	30.62	798.901	2	-1.9	BJ_HeLa_39_1	20150708_QE3_UPLC8_DBJ_SA_Hela_39frac_Trypsin_26.raw
P60709	ACTB	R.KDLYANTVLS(-18.01)GGTTM(+15.99)YPGIADR.M	34.15	0	Oxidation	Methionine			1000				1	F216:28948	291	53.28	781.051	3	-4.6	BJ_HeLa_39_1	20150708_QE3_UPLC8_DBJ_SA_Hela_39frac_Trypsin_31.raw
P60709	ACTB	R.M(+15.99)QKEITALAP(+15.99)STMK.I	34.01	409000	Oxidation, Oxidation	Methionine	Proline		5.47	0			1	F211:20429	313	37.86	790.904	2	-0.6	BJ_HeLa_39_1	20150708_QE3_UPLC8_DBJ_SA_Hela_39frac_Trypsin_26.raw
P60709	ACTB	R.MQKEITALAPSTM(+31.99)K.I	33.02	813000	Dioxidation	Methionine			111.75			Yes	2	F211:15823	313	31.86	790.905	2	0.2	BJ_HeLa_39_1	20150708_QE3_UPLC8_DBJ_SA_Hela_39frac_Trypsin_26.raw
P60709	ACTB	R.M(+15.99)QKEITALAPSTM(+15.99)K(+15.99).I	32.86	556000	Oxidation, Oxidation, Oxidation	Methionine	Methionine	Other	14.04	38.16	33.81		1	F211:12638	313	27.45	798.901	2	-1.2	BJ_HeLa_39_1	20150708_QE3_UPLC8_DBJ_SA_Hela_39frac_Trypsin_26.raw
P60709	ACTB	R.KDLYANTVLSGGTTM(+15.99)YP(+15.99)GIADR.M	32.39	520000	Oxidation, Oxidation	Methionine	Proline		12.28	0			1	F216:27322	291	51.47	1188.08	2	-0.3	BJ_HeLa_39_1	20150708_QE3_UPLC8_DBJ_SA_Hela_39frac_Trypsin_31.raw
P60709	ACTB	R.M(+31.99)QKEITALAPSTM(+15.99)K.I	32.21	28100000	Dioxidation, Oxidation	Methionine	Methionine		127.57	0		Yes	3	F211:12345	313	26.86	798.902	2	0.1	BJ_HeLa_39_1	20150708_QE3_UPLC8_DBJ_SA_Hela_39frac_Trypsin_26.raw
P60709	ACTB	K.DLYAN(+15.99)TVLSGGTTM(+15.99)YPGIADR.M	31.68	4800000	Oxidation, Oxidation	Other	Methionine		0	12.28		Yes	1	F216:32599	292	57.44	1124.03	2	0	BJ_HeLa_39_1	20150708_QE3_UPLC8_DBJ_SA_Hela_39frac_Trypsin_31.raw
P60709	ACTB	R.MQKEITALAPSTMK(+27.99).I	31.67	32000000								Yes	3	F211:21952	313	39.74	788.907	2	0	BJ_HeLa_39_1	20150708_QE3_UPLC8_DBJ_SA_Hela_39frac_Trypsin_26.raw
P60709	ACTB	K.EITALAPSTM(+15.99)KIK.I	31.64	54900000	Oxidation	Methionine			0				3	F208:19037	316	32.8	709.899	2	-1.1	BJ_HeLa_39_1	20150708_QE3_UPLC8_DBJ_SA_Hela_39frac_Trypsin_23.raw
P60709	ACTB	R.KDLYANTVLSGGTTM(-48.00)YPGIADR.M	31.26	0									1	F214:26803	291	46.87	574.544	4	-2.4	BJ_HeLa_39_1	20150708_QE3_UPLC8_DBJ_SA_Hela_39frac_Trypsin_29.raw
P60709	ACTB	K.E(-18.01)ITALAPSTM(+15.99)K.I	30.52	10300000	Oxidation	Methionine			1000			Yes	2	F207:32494	316	47.81	580.304	2	-1.5	BJ_HeLa_39_1	20150708_QE3_UPLC8_DBJ_SA_Hela_39frac_Trypsin_22.raw
P60709	ACTB	K.EITALAPSTMK(+27.99)IK.I	30.15	400000									1	F212:34263	316	53.57	715.901	2	1.1	BJ_HeLa_39_1	20150708_QE3_UPLC8_DBJ_SA_Hela_39frac_Trypsin_27.raw
P60709	ACTB	R.KDLY(+15.99)AN(+.98)TVLSGGTTM(+15.99)YPGIADR.M	30.1	2540000	Oxidation, Oxidation	Other	Methionine		11.1	0		Yes	1	F216:27042	291	51.1	792.723	3	7.2	BJ_HeLa_39_1	20150708_QE3_UPLC8_DBJ_SA_Hela_39frac_Trypsin_31.raw
P60709	ACTB	R.MQK(+15.99)EITALAPSTMK.I	29.97	48900000	Oxidation	Other			79.54			Yes	2	F213:19282	313	35.22	782.907	2	-0.2	BJ_HeLa_39_1	20150708_QE3_UPLC8_DBJ_SA_Hela_39frac_Trypsin_28.raw
P60709	ACTB	K.EITALAPSTM(+31.99)K.I	29.31	10500000	Dioxidation	Methionine			1000			Yes	3	F207:24440	316	38.06	398.541	3	-1.2	BJ_HeLa_39_1	20150708_QE3_UPLC8_DBJ_SA_Hela_39frac_Trypsin_22.raw
P60709	ACTB	R.KDLYAN(+15.99)TVLSGGTTMY(+15.99)PGIADR.M	28.61	0	Oxidation, Oxidation	Other	Other		0	17.01		Yes	1	F216:26294	291	50.1	792.391	3	1.5	BJ_HeLa_39_1	20150708_QE3_UPLC8_DBJ_SA_Hela_39frac_Trypsin_31.raw
P60709	ACTB	K.DLYANTVLSGGTTM(+31.99)YPGIADR.M	28.5	2860000	Dioxidation	Methionine			14.02				2	F216:35133	292	60.43	1124.03	2	-2.3	BJ_HeLa_39_1	20150708_QE3_UPLC8_DBJ_SA_Hela_39frac_Trypsin_31.raw
P60709	ACTB	R.KDLYAN(+.98)T(+79.97)VLSGGTTM(+31.99)YPGIADR.M	27.31	0	Dioxidation	Methionine			17.01				1	F219:28569	291	53.32	1228.56	2	7	BJ_HeLa_39_1	20150708_QE3_UPLC8_DBJ_SA_Hela_39frac_Trypsin_34.raw
P60709	ACTB	R.KDLYANTVLSGGT(-15.99)TMYPGIADR.M	26.78	88400									1	F216:34216	291	59.36	776.389	3	-7.3	BJ_HeLa_39_1	20150708_QE3_UPLC8_DBJ_SA_Hela_39frac_Trypsin_31.raw
P60709	ACTB	R.KDLYANTVLSGGTTMY(+17.99)PGIADR.M	25.48	0									1	F215:31496	291	52.06	1181.09	2	6.7	BJ_HeLa_39_1	20150708_QE3_UPLC8_DBJ_SA_Hela_39frac_Trypsin_30.raw
P60709	ACTB	R.KDLYANTVLSGGTTMY(+15.01)PGIADR.M	25.32	0								Yes	1	F222:26916	291	51.78	1179.58	2	-7.6	BJ_HeLa_39_1	20150708_QE3_UPLC8_DBJ_SA_Hela_39frac_Trypsin_37.raw
P60709	ACTB	R.KDLYAN(+.98)TVLSGGTTM(+31.99)Y(+31.99)PGIADR.M	24.91	1560000	Dioxidation, Dioxidation	Methionine	Other		11.34	5.9			1	F216:28964	291	53.29	1204.57	2	5.6	BJ_HeLa_39_1	20150708_QE3_UPLC8_DBJ_SA_Hela_39frac_Trypsin_31.raw
P60709	ACTB	R.MQKEITALAPSTMK(+27.99)IK.I	24.75	0									1	F216:26085	313	49.85	606.666	3	-0.9	BJ_HeLa_39_1	20150708_QE3_UPLC8_DBJ_SA_Hela_39frac_Trypsin_31.raw
P60709	ACTB	K.D(+226.08)LYANTVLSGGTTM(+15.99)YPGIADR.M	24.55	37800000	Oxidation	Methionine			1000				3	F218:27955	292	52.69	1229.07	2	-5.4	BJ_HeLa_39_1	20150708_QE3_UPLC8_DBJ_SA_Hela_39frac_Trypsin_33.raw
P60709	ACTB	R.KDLYANTVLS(+44.01)GGTTMYPGIADR.M	24.35	5280000									1	F216:30441	291	55.04	796.391	3	-5.7	BJ_HeLa_39_1	20150708_QE3_UPLC8_DBJ_SA_Hela_39frac_Trypsin_31.raw
P60709	ACTB	R.MQKEITALAPSTMK(+156.12).I	24.29	4390000									1	F212:15092	313	30.28	568.976	3	-8.8	BJ_HeLa_39_1	20150708_QE3_UPLC8_DBJ_SA_Hela_39frac_Trypsin_27.raw
P60709	ACTB	R.M(+43.01)QK(+14.02)EITALAPSTMK.I	24.05	12400000									2	F210:22930	313	39.93	803.419	2	-1.3	BJ_HeLa_39_1	20150708_QE3_UPLC8_DBJ_SA_Hela_39frac_Trypsin_25.raw
P60709	ACTB	R.KDLYANTVLSGGTT(-18.01)MYPGIADR.M	23.78	491000									2	F218:32968	291	58.68	775.721	3	-2.1	BJ_HeLa_39_1	20150708_QE3_UPLC8_DBJ_SA_Hela_39frac_Trypsin_33.raw
P60709	ACTB	R.MQKEITALAPSTMK(+42.01)IK.I	23.26	260000									1	F216:26400	313	50.21	611.338	3	-1.8	BJ_HeLa_39_1	20150708_QE3_UPLC8_DBJ_SA_Hela_39frac_Trypsin_31.raw
P60709	ACTB	R.MQKEITALAP(+15.99)STMKIK.I	22.59	1690000	Oxidation	Proline			19.99			Yes	1	F216:19184	313	40.56	452.25	4	-3.7	BJ_HeLa_39_1	20150708_QE3_UPLC8_DBJ_SA_Hela_39frac_Trypsin_31.raw
P60709	ACTB	R.M(+15.99)QKEITALAPSTMK(+27.99).I	22.55	1340000	Oxidation	Methionine			142.32			Yes	1	F211:18021	313	34.46	796.904	2	-1.5	BJ_HeLa_39_1	20150708_QE3_UPLC8_DBJ_SA_Hela_39frac_Trypsin_26.raw
P60709	ACTB	R.MQK(+156.12)EITALAPSTMK.I	22.02	914000									1	F210:16355	313	31.97	852.96	2	-8.2	BJ_HeLa_39_1	20150708_QE3_UPLC8_DBJ_SA_Hela_39frac_Trypsin_25.raw
P60709	ACTB	R.M(+15.99)QKEITALAPSTM(+15.99)KIK.I	21.96	10200000	Oxidation, Oxidation	Methionine	Methionine		5.03	0			3	F206:16025	313	27.13	607.998	3	-1.3	BJ_HeLa_39_1	20150708_QE3_UPLC8_DBJ_SA_Hela_39frac_Trypsin_21.raw
P60709	ACTB	K.EITALAPSTMK(+27.99).I	21.53	35400000								Yes	3	F207:27957	316	42.54	595.309	2	-1.4	BJ_HeLa_39_1	20150708_QE3_UPLC8_DBJ_SA_Hela_39frac_Trypsin_22.raw
P60709	ACTB	R.M(-15.01)QKEITALAPSTMK.I	21.35	95100000									2	F211:19587	313	36.6	767.398	2	-9	BJ_HeLa_39_1	20150708_QE3_UPLC8_DBJ_SA_Hela_39frac_Trypsin_26.raw
P60709	ACTB	R.MQ(+29.02)KEITALAPSTMK.I	21.09	1500000									1	F211:13574	313	28.92	789.424	2	8.2	BJ_HeLa_39_1	20150708_QE3_UPLC8_DBJ_SA_Hela_39frac_Trypsin_26.raw
P60709	ACTB	R.K(+14.02)DLYANTVLSGGTTM(+15.99)YPGIADR.M	21.07	0	Oxidation	Methionine			1000			Yes	1	F216:28926	291	53.26	791.729	3	-1.7	BJ_HeLa_39_1	20150708_QE3_UPLC8_DBJ_SA_Hela_39frac_Trypsin_31.raw
P60709	ACTB	R.M(-48.00)QKEITALAPSTMK.I	20.44	17800000									1	F206:13100	313	23.14	500.94	3	-1.4	BJ_HeLa_39_1	20150708_QE3_UPLC8_DBJ_SA_Hela_39frac_Trypsin_21.raw
P60709	ACTB	R.MQK(+27.99)EITALAPSTMK.I	20.25	6560000									2	F211:21474	313	39.21	526.274	3	-0.3	BJ_HeLa_39_1	20150708_QE3_UPLC8_DBJ_SA_Hela_39frac_Trypsin_26.raw
P60709	ACTB	K.D(+21.98)LYANTVLSGGTTMYPGIADR.M	20.07	1180000									1	F197:26559	292	29.44	746.355	3	-1.4	BJ_HeLa_39_1	20150708_QE3_UPLC8_DBJ_SA_Hela_39frac_Trypsin_12.raw
P60709	ACTB	R.MQKEITALAPSTM(-48.00)K.I	20.06	53400									1	F211:14669	313	30.42	750.907	2	-1.9	BJ_HeLa_39_1	20150708_QE3_UPLC8_DBJ_SA_Hela_39frac_Trypsin_26.raw
P60709	ACTB	R.K(+42.01)D(+15.99)LYANTVLSGGTTMYPGIADR.M	20.04	0	Oxidation	Other			0				1	F216:34179	291	59.32	801.069	3	9.3	BJ_HeLa_39_1	20150708_QE3_UPLC8_DBJ_SA_Hela_39frac_Trypsin_31.raw
P60709	ACTB	K.EITALAP(+15.99)STMK.I	19.7	620000	Oxidation	Proline			5.77				1	F221:12281	316	32.19	589.309	2	-1.5	BJ_HeLa_39_1	20150708_QE3_UPLC8_DBJ_SA_Hela_39frac_Trypsin_36.raw
P60709	ACTB	R.KDLYANTVLSGGTTM(+15.99)YPGIAD(+21.98)R.M	19.55	14500000	Oxidation	Methionine			1000				1	F216:29101	291	53.45	596.038	4	-5.4	BJ_HeLa_39_1	20150708_QE3_UPLC8_DBJ_SA_Hela_39frac_Trypsin_31.raw
P60709	ACTB	R.MQK(+87.07)EITALAPSTMK.I	19.38	0									1	F207:23612	313	36.85	818.441	2	-3.3	BJ_HeLa_39_1	20150708_QE3_UPLC8_DBJ_SA_Hela_39frac_Trypsin_22.raw
P60709	ACTB	R.MQKE(+21.98)ITALAPSTMK.I	18.81	88000000									2	F211:19913	313	37.12	393.45	4	-9.5	BJ_HeLa_39_1	20150708_QE3_UPLC8_DBJ_SA_Hela_39frac_Trypsin_26.raw
P60709	ACTB	R.MQK(+15.99)EIT(-18.01)ALAPSTMK.I	18.42	16000000	Oxidation	Other			0			Yes	3	F211:17182	313	33.55	773.902	2	-0.6	BJ_HeLa_39_1	20150708_QE3_UPLC8_DBJ_SA_Hela_39frac_Trypsin_26.raw
P60709	ACTB	K.E(+387.13)ITALAPSTMK.I	17.29	1060000									1	F207:24157	316	37.69	516.922	3	2.5	BJ_HeLa_39_1	20150708_QE3_UPLC8_DBJ_SA_Hela_39frac_Trypsin_22.raw
P60709	ACTB	R.K(+42.01)(+42.01)DLY(+31.99)ANTVLSGGTTMYPGIADR.M	15.97	0	Dioxidation	Other			67.73				1	F216:33871	291	58.89	820.392	3	-6.1	BJ_HeLa_39_1	20150708_QE3_UPLC8_DBJ_SA_Hela_39frac_Trypsin_31.raw
P60709	ACTB	K.E(-18.01)ITALAP(+15.99)STMK.I	15.85	1500000	Oxidation	Proline			6.63				1	F204:33542	316	49.21	580.304	2	-1.2	BJ_HeLa_39_1	20150708_QE3_UPLC8_DBJ_SA_Hela_39frac_Trypsin_19.raw
P60709	ACTB	R.KD(+21.98)LYANTVLSGGTTMYPGIADR.M	15.6	41800000									1	F216:33351	291	58.21	592.038	4	-7	BJ_HeLa_39_1	20150708_QE3_UPLC8_DBJ_SA_Hela_39frac_Trypsin_31.raw
P60709	ACTB	K.EITALAPSTM(-48.00)K.I	15.05	445000									1	F207:18867	316	31.25	557.311	2	-0.7	BJ_HeLa_39_1	20150708_QE3_UPLC8_DBJ_SA_Hela_39frac_Trypsin_22.raw
P60709	ACTB	R.KDLYANTVLSGGTT(-2.02)MYPGIADR.M	15.03	8070000									1	F216:31345	291	56.02	781.055	3	0.6	BJ_HeLa_39_1	20150708_QE3_UPLC8_DBJ_SA_Hela_39frac_Trypsin_31.raw
Q08499	PDE4D	K.KLMHSSSLTNSSIPR.F	45.62	25800000									1	F209:12891	369	25.16	829.436	2	-3.1	BJ_HeLa_39_1	20150708_QE3_UPLC8_DBJ_SA_Hela_39frac_Trypsin_24.raw
Q08499	PDE4D	K.LMHSSSLTNSSIPR.F	41.89	177000000									4	F213:14267	370	28.75	765.391	2	0.7	BJ_HeLa_39_1	20150708_QE3_UPLC8_DBJ_SA_Hela_39frac_Trypsin_28.raw
Q08499	PDE4D	K.KLM(+15.99)HSSSLTNSSIPR.F	39.72	3350000	Oxidation	Methionine			33.98			Yes	2	F209:9692	369	21.02	837.434	2	-1.4	BJ_HeLa_39_1	20150708_QE3_UPLC8_DBJ_SA_Hela_39frac_Trypsin_24.raw
Q08499	PDE4D	K.LM(+15.99)HSSSLTNSSIPR.F	39.49	26000000	Oxidation	Methionine			26.02			Yes	4	F212:11206	370	25.34	773.387	2	-1	BJ_HeLa_39_1	20150708_QE3_UPLC8_DBJ_SA_Hela_39frac_Trypsin_27.raw
Q08499	PDE4D	K.LMH(+15.99)SSSLTNSSIPR.F	31.98	1270000	Oxidation	Other			0				1	F206:12913	370	22.95	515.928	3	-0.5	BJ_HeLa_39_1	20150708_QE3_UPLC8_DBJ_SA_Hela_39frac_Trypsin_21.raw
P63151	PPP2R2A	K.IWDLNMENRPVETYQVHEYLR.S	49.53	217000000									3	F220:32956	310	60.67	677.083	4	-1.9	BJ_HeLa_39_1	20150708_QE3_UPLC8_DBJ_SA_Hela_39frac_Trypsin_35.raw
P63151	PPP2R2A	K.IW(+31.99)DLNM(+15.99)ENRPVETYQVHEYLR.S	48.3	4090000	Dioxidation, Oxidation	Other	Methionine		67.69	0			1	F220:26829	310	53.08	918.437	3	-0.9	BJ_HeLa_39_1	20150708_QE3_UPLC8_DBJ_SA_Hela_39frac_Trypsin_35.raw
P63151	PPP2R2A	K.IWDLNM(+15.99)ENRPVETYQVHEYLR.S	47.71	20600000	Oxidation	Methionine			12.28			Yes	2	F220:28589	310	55.31	681.081	4	-2	BJ_HeLa_39_1	20150708_QE3_UPLC8_DBJ_SA_Hela_39frac_Trypsin_35.raw
P63151	PPP2R2A	K.IW(+31.99)DLN(+15.99)MENRPVETYQVHEYLR.S	35.9	17500000	Dioxidation, Oxidation	Other	Other		67.69	0			1	F220:26785	310	53.03	689.081	4	0.6	BJ_HeLa_39_1	20150708_QE3_UPLC8_DBJ_SA_Hela_39frac_Trypsin_35.raw
O00418	EEF2K	K.HMPDPWAEFHLEDIATER.A	53.03	6850000									2	F212:42230	94	62.41	732.006	3	0.5	BJ_HeLa_39_1	20150708_QE3_UPLC8_DBJ_SA_Hela_39frac_Trypsin_27.raw
Q9UGV2	NDRG3	K.MADC(+57.02)GGLPQVVQPGKLTEAFK.Y	55.92	17400000									2	F221:35255	287	61.55	1123.57	2	-0.3	BJ_HeLa_39_1	20150708_QE3_UPLC8_DBJ_SA_Hela_39frac_Trypsin_36.raw
Q9UGV2	NDRG3	K.M(+15.99)ADC(+57.02)GGLPQVVQPGKLTEAFK.Y	49.79	6270000	Oxidation	Methionine			11.1			Yes	1	F221:34706	287	61.03	754.714	3	0.6	BJ_HeLa_39_1	20150708_QE3_UPLC8_DBJ_SA_Hela_39frac_Trypsin_36.raw
Q9UGV2	NDRG3	K.MADC(+57.02)GGLPQVVQPGK.L	40.83	21500000									2	F208:27768	287	43.25	778.881	2	-1.3	BJ_HeLa_39_1	20150708_QE3_UPLC8_DBJ_SA_Hela_39frac_Trypsin_23.raw
P31749	AKT1	K.TFC(+57.02)GTPEYLAPEVLEDNDYGR.A	47.83	0									1	F204:44473	308	62.43	1223.55	2	1.1	BJ_HeLa_39_1	20150708_QE3_UPLC8_DBJ_SA_Hela_39frac_Trypsin_19.raw
P31749	AKT1	R.SGSPSDNSGAEEMEVSLAKPK.H	47.66	10500000									2	F197:13578	122	14.96	707.334	3	3.1	BJ_HeLa_39_1	20150708_QE3_UPLC8_DBJ_SA_Hela_39frac_Trypsin_12.raw
P31749	AKT1	K.KLSPPFKPQVTSETDTR.Y	42.01	21400000									3	F209:19104	420	33.62	644.344	3	-2.5	BJ_HeLa_39_1	20150708_QE3_UPLC8_DBJ_SA_Hela_39frac_Trypsin_24.raw
P31749	AKT1	K.LSPPFKPQVTSETDTR.Y	29.09	0									1	F210:21314	421	38.07	901.968	2	0.6	BJ_HeLa_39_1	20150708_QE3_UPLC8_DBJ_SA_Hela_39frac_Trypsin_25.raw
P31749	AKT1	R.SGSPS(+79.97)DNSGAEEMEVSLAKPK.H	22.19	314000									1	F196:17187	122	17.44	733.991	3	5.2	BJ_HeLa_39_1	20150708_QE3_UPLC8_DBJ_QC_HELA_39frac_Trypsin_9.raw
P04637	TP53	R.ELNEALELKDAQAGKEPGGSR.A	36.09	462000									1	F200:11481	343	13.1	738.046	3	1.7	BJ_HeLa_39_1	20150708_QE3_UPLC8_DBJ_SA_Hela_39frac_Trypsin_15.raw
P10827	THRA	R.SLQQRPEPTPEEWDLIHIATEAHR.S	42.78	6480000									2	F211:40083	153	61.14	571.493	5	2.2	BJ_HeLa_39_1	20150708_QE3_UPLC8_DBJ_SA_Hela_39frac_Trypsin_26.raw
P21333	FLNA	K.F(+27.99)NEEHIPDSPFVVPVASPSGDAR.R	64.54	39100000									3	F166:26049	2311	28.7	832.402	3	3.7	BJ_HeLa_46	20150410_QE3_UPLC9_DBJ_SA_46fractions_Rep1_32.raw
P21333	FLNA	K.FNEEHIPDSPFVVPVASPSGDAR.R	62.43	2660000000									12	F166:19828	2311	22.32	1234.1	2	0.9	BJ_HeLa_46	20150410_QE3_UPLC9_DBJ_SA_46fractions_Rep1_32.raw
P21333	FLNA	K.FNEEHIPDSPFVVPVAS(+79.97)PSGDAR.R	60.57	64200000									2	F158:24734	2311	26.26	1274.08	2	1.6	BJ_HeLa_46	20150410_QE3_UPLC9_DBJ_SA_46fractions_Rep1_25.raw
P21333	FLNA	K.FNEEHIPDSPFVVPVASPSGDARR.L	59.45	912000000									4	F168:18230	2311	19.34	875.104	3	3.1	BJ_HeLa_46	20150410_QE3_UPLC9_DBJ_SA_46fractions_Rep1_34.raw
P21333	FLNA	K.FN(-17.03)EEHIPDSPFVVPVASPSGDAR.R	58.02	18900000									3	F164:26918	2311	27.94	1225.59	2	4.9	BJ_HeLa_46	20150410_QE3_UPLC9_DBJ_SA_46fractions_Rep1_30.raw
P21333	FLNA	K.FN(+.98)EEHIPDSPFVVPVASPSGDAR.R	51.97	12200000									5	F161:21433	2311	24.11	823.397	3	1.7	BJ_HeLa_46	20150410_QE3_UPLC9_DBJ_SA_46fractions_Rep1_28.raw
P21333	FLNA	K.F(+27.99)N(+.98)EEHIPDSPFVVPVASPSGDARR.L	17.83	4290000									1	F168:23953	2311	25.16	884.769	3	9.2	BJ_HeLa_46	20150410_QE3_UPLC9_DBJ_SA_46fractions_Rep1_34.raw
P14618	PKM	R.LAPITSDPTEATAVGAVEASFK.C	81.95	21000000000									148	F152:9360	401	27.28	1088.06	2	1.8	BJ_HeLa_46	20150410_QE3_UPLC9_DBJ_SA_46fractions_Rep1_2.raw
P14618	PKM	R.RLAPITSDPTEATAVGAVEASFK.C	73.97	3140000000									56	F167:21464	400	22.95	1166.11	2	1	BJ_HeLa_46	20150410_QE3_UPLC9_DBJ_SA_46fractions_Rep1_33.raw
P14618	PKM	R.R(+27.99)LAPITSDPTEATAVGAVEASFK.C	65.01	18500000									3	F167:26670	400	28.17	1180.11	2	-0.3	BJ_HeLa_46	20150410_QE3_UPLC9_DBJ_SA_46fractions_Rep1_33.raw
P14618	PKM	R.LAPITSDPTEATAVGAVEASF(+15.99)K.C	53.99	0	Oxidation	Other			8.14				1	F165:23606	401	24.64	1096.06	2	-2.4	BJ_HeLa_46	20150410_QE3_UPLC9_DBJ_SA_46fractions_Rep1_31.raw
P14618	PKM	R.L(+27.99)APITSDPTEATAVGAVEASFK.C	53.49	157000000									11	F167:30034	401	31.38	1102.06	2	2.7	BJ_HeLa_46	20150410_QE3_UPLC9_DBJ_SA_46fractions_Rep1_33.raw
P14618	PKM	R.LAPITSDPTE(+21.98)ATAVGAVEASFK.C	52.85	90000000									2	F166:24239	401	26.85	733.038	3	-0.9	BJ_HeLa_46	20150410_QE3_UPLC9_DBJ_SA_46fractions_Rep1_32.raw
P14618	PKM	R.LAPITSD(+21.98)PTEATAVGAVEASFK.C	47.25	3970000									2	F166:23767	401	26.32	1099.05	2	0	BJ_HeLa_46	20150410_QE3_UPLC9_DBJ_SA_46fractions_Rep1_32.raw
P14618	PKM	R.LAPITSDPTEATAVGAVEASFK(+156.12).C	46.57	155000000									10	F169:22340	401	23.55	777.745	3	-4.7	BJ_HeLa_46	20150410_QE3_UPLC9_DBJ_SA_46fractions_Rep1_35.raw
P14618	PKM	R.LAPITSDPTEATAVGAVEASFK(+27.99).C	44.79	15300000								Yes	5	F167:26534	401	28.03	1102.06	2	2.2	BJ_HeLa_46	20150410_QE3_UPLC9_DBJ_SA_46fractions_Rep1_33.raw
P14618	PKM	R.LAPITSDPTE(+37.95)ATAVGAVEASFK.C	44.75	1570000									2	F166:23877	401	26.46	738.362	3	2.5	BJ_HeLa_46	20150410_QE3_UPLC9_DBJ_SA_46fractions_Rep1_32.raw
P14618	PKM	R.L(+43.01)APITSDPTEATAVGAVEASFK.C	41.33	335000								Yes	1	F166:28614	401	31.06	740.049	3	3.8	BJ_HeLa_46	20150410_QE3_UPLC9_DBJ_SA_46fractions_Rep1_32.raw
P14618	PKM	R.RLAPITSDPTEATAVGAVEASFK(+27.99).C	37.29	169000								Yes	1	F167:23012	400	24.43	787.078	3	2.2	BJ_HeLa_46	20150410_QE3_UPLC9_DBJ_SA_46fractions_Rep1_33.raw
P14618	PKM	R.LAPITSDPTE(+17.03)ATAVGAVEASFK.C	37.12	40400000									3	F166:24313	401	26.93	731.388	3	1.6	BJ_HeLa_46	20150410_QE3_UPLC9_DBJ_SA_46fractions_Rep1_32.raw
P14618	PKM	R.LAPITSDPTE(+53.92)ATAVGAVEASFK.C	33.38	3830000									2	F167:25152	401	26.59	743.682	3	-2.2	BJ_HeLa_46	20150410_QE3_UPLC9_DBJ_SA_46fractions_Rep1_33.raw
P14618	PKM	R.L(-15.01)APITSDPTEATAVGAVEASFK.C	32.26	8620000									4	F167:25031	401	26.46	1080.56	2	1.2	BJ_HeLa_46	20150410_QE3_UPLC9_DBJ_SA_46fractions_Rep1_33.raw
P14618	PKM	R.LAPITSD(+53.92)PTEATAVGAVEASFK.C	30.54	0									1	F166:23816	401	26.38	1115.03	2	5.2	BJ_HeLa_46	20150410_QE3_UPLC9_DBJ_SA_46fractions_Rep1_32.raw
P14618	PKM	R.LAPITSDPTEATAVGAVEASFK(+70.04).C	27.86	319000								Yes	1	F166:24996	401	27.62	749.059	3	1.7	BJ_HeLa_46	20150410_QE3_UPLC9_DBJ_SA_46fractions_Rep1_32.raw
P14618	PKM	R.LAPITSD(+37.95)PTEATAVGAVEASFK.C	27.61	342000									1	F167:25057	401	26.49	554.023	4	1.9	BJ_HeLa_46	20150410_QE3_UPLC9_DBJ_SA_46fractions_Rep1_33.raw
P14618	PKM	R.R(+43.01)(+14.02)LAPITSDPTEATAVGAVEASFK.C	24.26	4190000									1	F166:23823	400	26.39	796.754	3	2.3	BJ_HeLa_46	20150410_QE3_UPLC9_DBJ_SA_46fractions_Rep1_32.raw
P14618	PKM	R.R(+.98)LAPITSDPTEATAVGAVEASFK.C	23.58	0									1	F170:20849	400	22.92	1166.61	2	8.3	BJ_HeLa_46	20150410_QE3_UPLC9_DBJ_SA_46fractions_Rep1_36.raw
P14618	PKM	R.RLAPITS(-20.03)DPTEATAVGAVEASFK.C	18.92	0									1	F165:21927	400	23.03	771.065	3	-5.3	BJ_HeLa_46	20150410_QE3_UPLC9_DBJ_SA_46fractions_Rep1_31.raw
P14618	PKM	R.RLAPITS(+162.05)DPTEATAVGAVEASFK.C	15.4	681000									1	F166:23893	400	26.47	831.756	3	-6.8	BJ_HeLa_46	20150410_QE3_UPLC9_DBJ_SA_46fractions_Rep1_32.raw
P60709	ACTB	K.DLYANTVLSGGTTMYPGIADR.M	60.88	33800000000									179	F181:23434	292	25.51	1108.04	2	2.1	BJ_HeLa_46	20150410_QE3_UPLC9_DBJ_SA_46fractions_Rep1_46.raw
P60709	ACTB	K.DLYAN(+.98)TVLSGGTTMYPGIADR.M	59.93	509000000								Yes	25	F167:24280	292	25.72	1108.53	2	0.2	BJ_HeLa_46	20150410_QE3_UPLC9_DBJ_SA_46fractions_Rep1_33.raw
P60709	ACTB	K.DLYANTVLSGGTTM(+31.99)YPGIADR.M	59.19	18900000	Dioxidation	Methionine			14.02			Yes	4	F152:8233	292	24.24	1124.03	2	0.9	BJ_HeLa_46	20150410_QE3_UPLC9_DBJ_SA_46fractions_Rep1_2.raw
P60709	ACTB	K.DLYAN(+.98)TVLSGGTTM(+15.99)YPGIADR.M	58.49	28600000	Oxidation	Methionine			14.02			Yes	14	F167:20763	292	22.3	1116.53	2	3.3	BJ_HeLa_46	20150410_QE3_UPLC9_DBJ_SA_46fractions_Rep1_33.raw
P60709	ACTB	R.KDLYANTVLSGGTTMYPGIADR.M	58.03	5890000									4	F172:17915	291	19.5	1172.09	2	2.5	BJ_HeLa_46	20150410_QE3_UPLC9_DBJ_SA_46fractions_Rep1_38.raw
P60709	ACTB	K.DLYANTVLSGGTTM(+15.99)YPGIADR.M	56.86	4940000000	Oxidation	Methionine			14.02			Yes	87	F152:7927	292	23.4	744.361	3	1.3	BJ_HeLa_46	20150410_QE3_UPLC9_DBJ_SA_46fractions_Rep1_2.raw
P60709	ACTB	K.DLYANTVLSGGTTMYPGIADRMQK.E	48.12	2650000									4	F177:19598	292	22.97	868.092	3	-0.5	BJ_HeLa_46	20150410_QE3_UPLC9_DBJ_SA_46fractions_Rep1_42.raw
P60709	ACTB	K.D(+27.99)LYANTVLSGGTTMYPGIADR.M	47.46	33700000									2	F172:28090	292	29.95	1122.04	2	1.1	BJ_HeLa_46	20150410_QE3_UPLC9_DBJ_SA_46fractions_Rep1_38.raw
P60709	ACTB	K.D(-18.01)LYANTVLSGGTTMYPGIADR.M	46.64	6450000									2	F172:23329	292	24.88	1099.04	2	4.8	BJ_HeLa_46	20150410_QE3_UPLC9_DBJ_SA_46fractions_Rep1_38.raw
P60709	ACTB	K.DLYAN(-17.03)TVLSGGTTMYPGIADR.M	44.91	872000									1	F172:25038	292	26.69	1099.53	2	3.8	BJ_HeLa_46	20150410_QE3_UPLC9_DBJ_SA_46fractions_Rep1_38.raw
P60709	ACTB	K.DLYANTVLSGGTTM(-48.00)YPGIADR.M	43.97	0								Yes	1	F172:17214	292	18.83	1084.04	2	-1.4	BJ_HeLa_46	20150410_QE3_UPLC9_DBJ_SA_46fractions_Rep1_38.raw
P60709	ACTB	K.EITALAPSTMK.I	43.91	35600000000									42	F160:9936	316	12.01	581.315	2	3.6	BJ_HeLa_46	20150410_QE3_UPLC9_DBJ_SA_46fractions_Rep1_27.raw
P60709	ACTB	K.DLYAN(+15.99)TVLSGGTTMYPGIADR.M	42.99	246000	Oxidation	Other			32.28				2	F173:23861	292	25.89	744.361	3	1.6	BJ_HeLa_46	20150410_QE3_UPLC9_DBJ_SA_46fractions_Rep1_39.raw
P60709	ACTB	K.DLYANTVLSGGTTMY(-18.01)PGIADR.M	39.78	0								Yes	1	F173:24149	292	26.22	1099.04	2	5.5	BJ_HeLa_46	20150410_QE3_UPLC9_DBJ_SA_46fractions_Rep1_39.raw
P60709	ACTB	K.C(+57.02)DVDIRKDLY(+162.05)ANTVLSGGTTMYPGIADR.M	38.79	980000									2	F173:21029	285	22.59	1088.52	3	0.4	BJ_HeLa_46	20150410_QE3_UPLC9_DBJ_SA_46fractions_Rep1_39.raw
P60709	ACTB	K.E(+27.99)ITALAPSTMK.I	38.15	179000000									4	F160:18737	316	20.62	595.311	2	1	BJ_HeLa_46	20150410_QE3_UPLC9_DBJ_SA_46fractions_Rep1_27.raw
P60709	ACTB	K.D(+27.99)LYANTVLSGGTTM(+15.99)YPGIADR.M	38.11	1560000	Oxidation	Methionine			1000			Yes	1	F172:25779	292	27.55	753.691	3	-0.6	BJ_HeLa_46	20150410_QE3_UPLC9_DBJ_SA_46fractions_Rep1_38.raw
P60709	ACTB	K.D(+21.98)LYANTVLSGGTTMYPGIADR.M	37.96	2290000									2	F172:23630	292	25.16	1119.03	2	-1.6	BJ_HeLa_46	20150410_QE3_UPLC9_DBJ_SA_46fractions_Rep1_38.raw
P60709	ACTB	K.DLYANTVLS(-18.01)GGTTMYPGIADR.M	37.87	16700000								Yes	1	F172:24393	292	26.05	1099.04	2	3.9	BJ_HeLa_46	20150410_QE3_UPLC9_DBJ_SA_46fractions_Rep1_38.raw
P60709	ACTB	K.EITALAPSTM(+15.99)K.I	37.39	2600000000	Oxidation	Methionine			8.14			Yes	22	F160:9806	316	11.86	589.31	2	-0.5	BJ_HeLa_46	20150410_QE3_UPLC9_DBJ_SA_46fractions_Rep1_27.raw
P60709	ACTB	K.E(-18.01)ITALAPSTMK.I	37.34	154000000									3	F160:9513	316	11.49	381.874	3	0	BJ_HeLa_46	20150410_QE3_UPLC9_DBJ_SA_46fractions_Rep1_27.raw
P60709	ACTB	K.DLY(+15.99)ANTVLSGGTTM(+15.99)YPGIADR.M	37.11	404000	Oxidation, Oxidation	Other	Methionine		8.22	12.28		Yes	1	F172:18488	292	20.02	1124.04	2	3.6	BJ_HeLa_46	20150410_QE3_UPLC9_DBJ_SA_46fractions_Rep1_38.raw
P60709	ACTB	K.EIT(-18.01)ALAPSTMK.I	35.9	0									1	F161:17608	316	20.2	572.309	2	2.5	BJ_HeLa_46	20150410_QE3_UPLC9_DBJ_SA_46fractions_Rep1_28.raw
P60709	ACTB	K.DLYANTVLSGGTTM(+15.99)Y(+15.99)PGIADR.M	34.49	1490000	Oxidation, Oxidation	Methionine	Other		26.31	14.02		Yes	1	F141:11298	292	23.06	749.693	3	1.9	BJ_HeLa_46	20150410_QE3_UPLC9_DBJ_SA_46fractions_Rep1_1.raw
P60709	ACTB	K.DLYAN(+.98)TVLSGGT(-18.01)TMYPGIADR.M	34.33	0									1	F172:23823	292	25.38	733.36	3	9.4	BJ_HeLa_46	20150410_QE3_UPLC9_DBJ_SA_46fractions_Rep1_38.raw
P60709	ACTB	K.D(+43.01)LYAN(+.98)TVLSGGTTMYPGIADR.M	33.87	322000									1	F172:27841	292	29.73	753.698	3	8.7	BJ_HeLa_46	20150410_QE3_UPLC9_DBJ_SA_46fractions_Rep1_38.raw
P60709	ACTB	K.DLYANTVLSGGTTMYPGIAD(-18.01)R.M	33.82	11900000									2	F172:24765	292	26.42	733.024	3	-1.4	BJ_HeLa_46	20150410_QE3_UPLC9_DBJ_SA_46fractions_Rep1_38.raw
P60709	ACTB	K.DLYANT(+14.02)VLSGGTTMYPGIADR.M	32.43	0									2	F171:26996	292	29.07	743.698	3	-3.3	BJ_HeLa_46	20150410_QE3_UPLC9_DBJ_SA_46fractions_Rep1_37.raw
P60709	ACTB	K.D(+21.98)LYAN(+.98)TVLSGGTTMYPGIADR.M	32	0									1	F172:24051	292	25.66	1119.53	2	8.1	BJ_HeLa_46	20150410_QE3_UPLC9_DBJ_SA_46fractions_Rep1_38.raw
P60709	ACTB	K.EITALAPSTMK(+27.99).I	32	19000000								Yes	2	F160:17040	316	19.01	595.312	2	3.2	BJ_HeLa_46	20150410_QE3_UPLC9_DBJ_SA_46fractions_Rep1_27.raw
P60709	ACTB	K.DLYANTVLSGGTTM(+15.99)YPGIAD(-18.01)R.M	31.95	0	Oxidation	Methionine			1000			Yes	1	F172:21652	292	23.22	1107.03	2	3.5	BJ_HeLa_46	20150410_QE3_UPLC9_DBJ_SA_46fractions_Rep1_38.raw
P60709	ACTB	K.D(+17.03)LYANTVLSGGTTMYPGIADR.M	30.77	498000000									14	F173:24316	292	26.4	744.702	3	-1.9	BJ_HeLa_46	20150410_QE3_UPLC9_DBJ_SA_46fractions_Rep1_39.raw
P60709	ACTB	K.E(+27.99)ITALAPSTM(+15.99)K.I	30.41	6620000	Oxidation	Methionine			1000			Yes	1	F156:13324	316	17.35	603.308	2	1.2	BJ_HeLa_46	20150410_QE3_UPLC9_DBJ_SA_46fractions_Rep1_23.raw
P60709	ACTB	K.EITALAP(+31.99)STMK.I	30.31	73600000								Yes	2	F160:9172	316	11.07	597.308	2	0	BJ_HeLa_46	20150410_QE3_UPLC9_DBJ_SA_46fractions_Rep1_27.raw
P60709	ACTB	K.E(-18.01)ITALAPSTM(+15.99)K.I	29.67	12100000	Oxidation	Methionine			1000			Yes	2	F156:12983	316	16.98	580.306	2	1.3	BJ_HeLa_46	20150410_QE3_UPLC9_DBJ_SA_46fractions_Rep1_23.raw
P60709	ACTB	K.DLYAN(+45.99)TVLSGGTTMYPGIADR.M	27.93	0									1	F172:26879	292	28.77	1131.04	2	4.1	BJ_HeLa_46	20150410_QE3_UPLC9_DBJ_SA_46fractions_Rep1_38.raw
P60709	ACTB	K.CDVDIRK(+42.01)DLYANTVLSGGTTMYPGIADR.M	27.73	641000									1	F172:23747	285	25.29	1029.49	3	-7.7	BJ_HeLa_46	20150410_QE3_UPLC9_DBJ_SA_46fractions_Rep1_38.raw
P60709	ACTB	K.EITALAP(+15.99)STMK.I	27.16	2950000	Oxidation	Proline			16.66			Yes	4	F160:23090	316	25.51	589.311	2	0.5	BJ_HeLa_46	20150410_QE3_UPLC9_DBJ_SA_46fractions_Rep1_27.raw
P60709	ACTB	K.DLYANTVLSGGTTM(+15.99)YPGIADRMQK.E	27.1	983000	Oxidation	Methionine			8.14				1	F175:19209	292	20.46	873.427	3	2.9	BJ_HeLa_46	20150410_QE3_UPLC9_DBJ_SA_46fractions_Rep1_40.raw
P60709	ACTB	K.DLY(+17.99)ANTVLSGGTTMYPGIADR.M	26.81	4460000									1	F166:22534	292	25.14	745.032	3	9.7	BJ_HeLa_46	20150410_QE3_UPLC9_DBJ_SA_46fractions_Rep1_32.raw
P60709	ACTB	K.EITALAPSTM(+31.99)K.I	25.15	1240000	Dioxidation	Methionine			1000			Yes	2	F160:9686	316	11.72	398.541	3	0.1	BJ_HeLa_46	20150410_QE3_UPLC9_DBJ_SA_46fractions_Rep1_27.raw
P60709	ACTB	K.EITALAP(+13.98)STMK.I	23.12	74800000								Yes	1	F160:9398	316	11.35	588.303	2	0.9	BJ_HeLa_46	20150410_QE3_UPLC9_DBJ_SA_46fractions_Rep1_27.raw
P60709	ACTB	K.D(-15.01)LYANTVLSGGTTMYPGIADR.M	23.01	3090000									1	F172:24080	292	25.7	1100.53	2	-5	BJ_HeLa_46	20150410_QE3_UPLC9_DBJ_SA_46fractions_Rep1_38.raw
P60709	ACTB	K.EIT(-18.01)ALAPSTM(+15.99)K.I	20.9	289000	Oxidation	Methionine			1000			Yes	1	F160:6588	316	8.58	387.206	3	0.2	BJ_HeLa_46	20150410_QE3_UPLC9_DBJ_SA_46fractions_Rep1_27.raw
P60709	ACTB	K.DLYANTVLS(+58.03)GGTTMYPGIADR.M	20.72	757000									1	F166:23518	292	26.09	758.365	3	-8.4	BJ_HeLa_46	20150410_QE3_UPLC9_DBJ_SA_46fractions_Rep1_32.raw
P60709	ACTB	K.EITALAP(+31.99)STM(+15.99)K.I	20.63	0	Oxidation	Methionine			1000				1	F160:6590	316	8.58	605.304	2	-1.5	BJ_HeLa_46	20150410_QE3_UPLC9_DBJ_SA_46fractions_Rep1_27.raw
P60709	ACTB	R.K(+26.02)DLYANTVLSGGTTMYPGIADR.M	19.27	0								Yes	1	F172:24040	291	25.65	1185.09	2	-3.6	BJ_HeLa_46	20150410_QE3_UPLC9_DBJ_SA_46fractions_Rep1_38.raw
P60709	ACTB	R.MQKEITALAPSTMK.I	17.96	0									1	F167:8734	313	10.72	516.943	3	1.8	BJ_HeLa_46	20150410_QE3_UPLC9_DBJ_SA_46fractions_Rep1_33.raw
P60709	ACTB	K.C(+57.02)DVDIRK(+225.09)DLYANTVLSGGTTMYPGIADR.M	17.46	0									1	F179:23505	285	25.22	1109.55	3	7.3	BJ_HeLa_46	20150410_QE3_UPLC9_DBJ_SA_46fractions_Rep1_44.raw
P60709	ACTB	K.C(+57.02)DVDIRKDLYAN(-17.03)TVLSGGTTMYPGIADR.M	15.78	0									1	F173:24252	285	26.32	1028.83	3	-2.8	BJ_HeLa_46	20150410_QE3_UPLC9_DBJ_SA_46fractions_Rep1_39.raw
P63151	PPP2R2A	K.IWDLNMENRPVETYQVHEYLR.S	50.39	491000000									5	F179:18189	310	20.12	677.085	4	2.1	BJ_HeLa_46	20150410_QE3_UPLC9_DBJ_SA_46fractions_Rep1_44.raw
P63151	PPP2R2A	K.IWDLNM(+15.99)ENRPVETYQVHEYLR.S	43.93	5540000	Oxidation	Methionine			14.02			Yes	1	F177:14161	310	17.59	907.771	3	-3.4	BJ_HeLa_46	20150410_QE3_UPLC9_DBJ_SA_46fractions_Rep1_42.raw
P63151	PPP2R2A	K.IWDLN(+15.00)MENRPVETYQVHEYLR.S	33.53	24700000									3	F177:11328	310	14.54	907.445	3	2.6	BJ_HeLa_46	20150410_QE3_UPLC9_DBJ_SA_46fractions_Rep1_42.raw
Q08499	PDE4D	R.IAELSGNRPLTVIMHTIFQER.D	55.31	64900000									3	F181:24545	411	26.48	809.106	3	0.9	BJ_HeLa_46	20150410_QE3_UPLC9_DBJ_SA_46fractions_Rep1_46.raw
Q08499	PDE4D	K.KLMHSSSLTNSSIPR.F	52.05	43200000									3	F164:4938	369	6.67	829.438	2	-0.4	BJ_HeLa_46	20150410_QE3_UPLC9_DBJ_SA_46fractions_Rep1_30.raw
Q08499	PDE4D	K.LM(+15.99)HSSSLTNSSIPR.F	42.05	14400000	Oxidation	Methionine			27.96			Yes	3	F169:4659	370	6.55	773.389	2	1.6	BJ_HeLa_46	20150410_QE3_UPLC9_DBJ_SA_46fractions_Rep1_35.raw
Q08499	PDE4D	R.IAELSGNRPLTVIMHTIFQERDLLK.T	29.41	570000									1	F181:26839	411	28.54	579.725	5	1.6	BJ_HeLa_46	20150410_QE3_UPLC9_DBJ_SA_46fractions_Rep1_46.raw
Q9UGV2	NDRG3	K.M(+15.99)ADC(+57.02)GGLPQVVQPGK.L	50.15	5310000	Oxidation	Methionine			18.53			Yes	2	F162:10617	287	12.16	786.88	2	1.8	BJ_HeLa_46	20150410_QE3_UPLC9_DBJ_SA_46fractions_Rep1_29.raw
Q9UGV2	NDRG3	K.MADC(+57.02)GGLPQVVQPGK.L	43.58	47900000									3	F162:12731	287	14.34	778.883	2	1.9	BJ_HeLa_46	20150410_QE3_UPLC9_DBJ_SA_46fractions_Rep1_29.raw
Q9Y4R8	TELO2	K.AVLIC(+57.02)LAQLGEPELRDSRDELLASMMAGVK.C	35.65	0								Yes	1	F181:28878	363	30.33	822.181	4	1	BJ_HeLa_46	20150410_QE3_UPLC9_DBJ_SA_46fractions_Rep1_46.raw
O00418	EEF2K	K.HM(+15.99)PDPWAEFHLEDIATER.A	58.03	2500000	Oxidation	Methionine			0				1	F167:21344	94	22.84	737.337	3	-0.5	BJ_HeLa_46	20150410_QE3_UPLC9_DBJ_SA_46fractions_Rep1_33.raw
O00418	EEF2K	K.HMPDPWAEFHLEDIATER.A	51.8	19100000									1	F167:23796	94	25.23	549.256	4	0.8	BJ_HeLa_46	20150410_QE3_UPLC9_DBJ_SA_46fractions_Rep1_33.raw
O00763	ACACB	K.RIPVQAVWAGWGHASENPK.L	57.44	18300000									1	F180:11322	341	16.29	526.527	4	-0.8	BJ_HeLa_46	20150410_QE3_UPLC9_DBJ_SA_46fractions_Rep1_45.raw
P31749	AKT1	K.TFC(+57.02)GTPEYLAPEVLEDNDYGR.A	52.53	86000000								Yes	4	F156:21467	308	25.49	1223.55	2	-0.9	BJ_HeLa_46	20150410_QE3_UPLC9_DBJ_SA_46fractions_Rep1_23.raw
P31749	AKT1	K.KLSPPFKPQVTSETDTR.Y	45.08	10500000									1	F164:8086	420	9.52	644.347	3	1	BJ_HeLa_46	20150410_QE3_UPLC9_DBJ_SA_46fractions_Rep1_30.raw
P31749	AKT1	K.LSPPFKPQVTSETDTR.Y	36	2110000									1	F166:8821	421	11.39	601.648	3	1.4	BJ_HeLa_46	20150410_QE3_UPLC9_DBJ_SA_46fractions_Rep1_32.raw
P31749	AKT1	K.TFC(+15.99)GTPEY(+31.99)LAPEVLEDNDYGR.A	31.6	147000	Oxidation, Dioxidation	Other	Other		0	71.87			1	F153:26457	308	29.27	813.022	3	0.2	BJ_HeLa_46	20150410_QE3_UPLC9_DBJ_SA_46fractions_Rep1_20.raw
P31749	AKT1	K.TFC(+57.02)GTPE(+17.03)YLAPEVLEDNDYGR.A	30.04	6950000									1	F155:24021	308	25.3	821.709	3	-0.2	BJ_HeLa_46	20150410_QE3_UPLC9_DBJ_SA_46fractions_Rep1_22.raw
P31749	AKT1	K.TFC(+57.02)GTPEYLAPE(+17.03)VLEDNDYGR.A	27.42	630000									1	F156:21493	308	25.52	821.707	3	-2.7	BJ_HeLa_46	20150410_QE3_UPLC9_DBJ_SA_46fractions_Rep1_23.raw
P31749	AKT1	R.SGSPS(+79.97)DNSGAEEMEVSLAKPK.H	21.54	395000									1	F142:13121	122	14.18	733.987	3	-1	BJ_HeLa_46	20150410_QE3_UPLC9_DBJ_SA_46fractions_Rep1_10.raw
P10827	THRA	R.SLQQRPEPTPEEWDLIHIATEAHR.S	48.39	4900000									1	F166:18146	153	20.73	571.492	5	1.9	BJ_HeLa_46	20150410_QE3_UPLC9_DBJ_SA_46fractions_Rep1_32.raw
P07550	ADRB2	K.LLC(+57.02)EDLPGTEDFVGHQGTVPSDNIDSQGR.N	48.26	0									1	F159:19282	376	21.1	1052.83	3	2.3	BJ_HeLa_46	20150410_QE3_UPLC9_DBJ_SA_46fractions_Rep1_26.raw
P21333	FLNA	K.FNEEHIPDSPFVVPVASPSGDAR.R	60.48	4660000000									17	F41:20223	2311	21.79	1234.1	2	-1.7	BJ_HeLa_70	20150115_QE3_UPLC9_DBJ_SA_Waters_70frac_no_concatenation_rep1_46.raw
P21333	FLNA	K.FNEEHIPDSPFVVPVASPSGDARR.L	52.48	846000000									5	F46:16552	2311	18.21	656.577	4	-1.5	BJ_HeLa_70	20150115_QE3_UPLC9_DBJ_SA_Waters_70frac_no_concatenation_rep1_50.raw
P21333	FLNA	K.FN(+.98)EEHIPDSPFVVPVASPSGDAR.R	47.19	544000									2	F36:23611	2311	24.41	823.394	3	-1.6	BJ_HeLa_70	20150115_QE3_UPLC9_DBJ_SA_Waters_70frac_no_concatenation_rep1_41.raw
P21333	FLNA	K.FN(-17.03)EEHIPDSPFVVPVASPSGDARR.L	44.26	3140000									1	F43:22095	2311	23.51	869.426	3	-0.1	BJ_HeLa_70	20150115_QE3_UPLC9_DBJ_SA_Waters_70frac_no_concatenation_rep1_48.raw
P21333	FLNA	K.FNEEHIPDSPFVVPVAS(+79.97)PSGDARR.L	40.64	0									1	F33:22268	2311	23.68	901.751	3	-6.5	BJ_HeLa_70	20150115_QE3_UPLC9_DBJ_SA_Waters_70frac_no_concatenation_rep1_39.raw
P21333	FLNA	K.FN(-17.03)EEHIPDSPFVVPVASPSGDAR.R	40.39	6830000									3	F39:25476	2311	27.21	1225.58	2	-0.5	BJ_HeLa_70	20150115_QE3_UPLC9_DBJ_SA_Waters_70frac_no_concatenation_rep1_44.raw
P21333	FLNA	K.FNEEH(+156.12)IPDSPFVVPVASPSGDAR.R	38.99	1020000									1	F44:17809	2311	19.45	875.103	3	-3.2	BJ_HeLa_70	20150115_QE3_UPLC9_DBJ_SA_Waters_70frac_no_concatenation_rep1_49.raw
P21333	FLNA	K.FN(+.98)EEHIPDSPFVVPVASPSGDARR.L	38.49	508000									1	F40:19490	2311	20.47	875.43	3	0.8	BJ_HeLa_70	20150115_QE3_UPLC9_DBJ_SA_Waters_70frac_no_concatenation_rep1_45.raw
P21333	FLNA	K.F(+27.99)NEEHIPDSPFVVPVASPSGDAR.R	38.15	2320000									1	F42:19573	2311	22.28	832.4	3	0.4	BJ_HeLa_70	20150115_QE3_UPLC9_DBJ_SA_Waters_70frac_no_concatenation_rep1_47.raw
P21333	FLNA	K.FNEEHIPD(+17.03)SPFVVPVASPSGDAR.R	33.82	12200000									2	F42:19059	2311	21.79	621.806	4	-5.7	BJ_HeLa_70	20150115_QE3_UPLC9_DBJ_SA_Waters_70frac_no_concatenation_rep1_47.raw
P21333	FLNA	K.FNEEHIPDSPFVVPVAS(-18.01)PSGDAR.R	28.24	0									1	F42:19447	2311	22.17	817.07	3	7.6	BJ_HeLa_70	20150115_QE3_UPLC9_DBJ_SA_Waters_70frac_no_concatenation_rep1_47.raw
P21333	FLNA	K.FNEEHIPD(-18.01)SPFVVPVASPSGDAR.R	23.33	0									1	F43:25462	2311	26.85	1225.09	2	-3.5	BJ_HeLa_70	20150115_QE3_UPLC9_DBJ_SA_Waters_70frac_no_concatenation_rep1_48.raw
P21333	FLNA	K.F(+27.99)N(+.98)EEHIPDSPFVVPVASPSGDAR.R	22.69	0									1	F41:26339	2311	27.71	1248.6	2	7.6	BJ_HeLa_70	20150115_QE3_UPLC9_DBJ_SA_Waters_70frac_no_concatenation_rep1_46.raw
P21333	FLNA	K.FNEEHIPDSPFVVPVASPSGD(-18.01)ARR.L	15.71	530000									1	F46:16436	2311	18.11	869.095	3	-3.8	BJ_HeLa_70	20150115_QE3_UPLC9_DBJ_SA_Waters_70frac_no_concatenation_rep1_50.raw
P21333	FLNA	K.FNEEHIPDSPFVVPVASPSGDARR(-.98).L	15.15	0									1	F68:15445	2311	20.28	874.765	3	-10	BJ_HeLa_70	20150115_QE3_UPLC9_DBJ_SA_Waters_70frac_no_concatenation_rep1_70.raw
P14618	PKM	R.LAPITSDPTEATAVGAVEASFK.C	62.77	29900000000									129	F66:18385	401	26.42	1088.06	2	-0.5	BJ_HeLa_70	20150115_QE3_UPLC9_DBJ_SA_Waters_70frac_no_concatenation_rep1_69.raw
P14618	PKM	R.RLAPITSDPTEATAVGAVEASFK.C	57.94	3800000000									78	F47:20133	400	21.85	1166.11	2	-2.1	BJ_HeLa_70	20150115_QE3_UPLC9_DBJ_SA_Waters_70frac_no_concatenation_rep1_51.raw
P14618	PKM	R.L(+27.99)APITSDPTEATAVGAVEASFK.C	49.43	205000000									13	F43:29602	401	31.03	1102.06	2	-0.2	BJ_HeLa_70	20150115_QE3_UPLC9_DBJ_SA_Waters_70frac_no_concatenation_rep1_48.raw
P14618	PKM	R.LAPITSDPTEATAVGAVEASFK(+156.12).C	43.03	181000000									8	F49:19488	401	22.1	777.743	3	-7.6	BJ_HeLa_70	20150115_QE3_UPLC9_DBJ_SA_Waters_70frac_no_concatenation_rep1_53.raw
P14618	PKM	R.LAPITSDPTEATAVGAVEASFK(+27.99).C	40.98	58500000									3	F44:25862	401	27.19	1102.06	2	-2.9	BJ_HeLa_70	20150115_QE3_UPLC9_DBJ_SA_Waters_70frac_no_concatenation_rep1_49.raw
P14618	PKM	R.RLAP(-27.99)ITSDPTEATAVGAVEASFK.C	40.91	789000									1	F44:20629	400	22.05	1152.11	2	-5.2	BJ_HeLa_70	20150115_QE3_UPLC9_DBJ_SA_Waters_70frac_no_concatenation_rep1_49.raw
P14618	PKM	R.R(+27.99)LAPITSDPTEATAVGAVEASFK.C	40.66	2020000									2	F46:25583	400	27.01	787.073	3	-3.5	BJ_HeLa_70	20150115_QE3_UPLC9_DBJ_SA_Waters_70frac_no_concatenation_rep1_50.raw
P14618	PKM	R.RLAPITSDPTE(+17.03)ATAVGAVEASFK.C	39.19	4750000									3	F46:20411	400	21.9	783.418	3	-3.2	BJ_HeLa_70	20150115_QE3_UPLC9_DBJ_SA_Waters_70frac_no_concatenation_rep1_50.raw
P14618	PKM	R.LAPITSD(+21.98)PTEATAVGAVEASFK.C	36.6	8610000									1	F44:24349	401	25.64	1099.05	2	-3.8	BJ_HeLa_70	20150115_QE3_UPLC9_DBJ_SA_Waters_70frac_no_concatenation_rep1_49.raw
P14618	PKM	R.LAPITSDPTEATAVGAVE(+21.98)ASFK.C	35.67	8610000									1	F44:24360	401	25.65	1099.05	2	-5.1	BJ_HeLa_70	20150115_QE3_UPLC9_DBJ_SA_Waters_70frac_no_concatenation_rep1_49.raw
P14618	PKM	R.LAPIT(-2.02)SDPTEATAVGAVEASFK.C	34.4	1910000									1	F68:20784	401	25.61	1087.05	2	-7	BJ_HeLa_70	20150115_QE3_UPLC9_DBJ_SA_Waters_70frac_no_concatenation_rep1_70.raw
P14618	PKM	R.LAPITSD(+15.99)P(+15.99)TEATAVGAVEASFK.C	34.15	134000	Oxidation, Oxidation	Other	Proline		4.08	3.36			1	F44:24431	401	25.73	736.37	3	-5.6	BJ_HeLa_70	20150115_QE3_UPLC9_DBJ_SA_Waters_70frac_no_concatenation_rep1_49.raw
P14618	PKM	R.LAP(+15.99)ITS(+79.97)DPTEATAVGAVEASFK.C	32.66	189000	Oxidation	Proline			0				1	F57:31875	401	32.85	757.705	3	8.7	BJ_HeLa_70	20150115_QE3_UPLC9_DBJ_SA_Waters_70frac_no_concatenation_rep1_60.raw
P14618	PKM	R.LAPITSDPTE(+17.03)ATAVGAVEASFK.C	31.42	31900000									4	F44:25467	401	26.78	731.388	3	2.6	BJ_HeLa_70	20150115_QE3_UPLC9_DBJ_SA_Waters_70frac_no_concatenation_rep1_49.raw
P14618	PKM	R.R(+.98)LAPITSDPTEATAVGAVEASFK.C	30.2	0									3	F46:21925	400	23.38	583.81	4	6.5	BJ_HeLa_70	20150115_QE3_UPLC9_DBJ_SA_Waters_70frac_no_concatenation_rep1_50.raw
P14618	PKM	R.RLAPITSDPTEATAVGAVEASFK(+27.99).C	29.89	1040000								Yes	1	F46:21448	400	22.91	787.075	3	-1.8	BJ_HeLa_70	20150115_QE3_UPLC9_DBJ_SA_Waters_70frac_no_concatenation_rep1_50.raw
P14618	PKM	R.RLAPIT(+438.09)SDPTEATAVGAVEASFK.C	29.44	121000									1	F43:24957	400	26.29	1385.15	2	-4.6	BJ_HeLa_70	20150115_QE3_UPLC9_DBJ_SA_Waters_70frac_no_concatenation_rep1_48.raw
P14618	PKM	R.LAPITSDPTE(+21.97)ATAVGAVEASFK.C	29.03	2910000									1	F44:24390	401	25.68	733.03	3	-5.7	BJ_HeLa_70	20150115_QE3_UPLC9_DBJ_SA_Waters_70frac_no_concatenation_rep1_49.raw
P14618	PKM	R.LAPITSD(+53.92)PTEATAVGAVEASFK.C	25.21	782000									1	F44:24855	401	26.16	1115.02	2	-5.1	BJ_HeLa_70	20150115_QE3_UPLC9_DBJ_SA_Waters_70frac_no_concatenation_rep1_49.raw
P14618	PKM	R.LAPIT(+95.94)SDPTEATAVGAVEASFK.C	22.01	0									1	F43:24638	401	25.96	757.686	3	-7.5	BJ_HeLa_70	20150115_QE3_UPLC9_DBJ_SA_Waters_70frac_no_concatenation_rep1_48.raw
P60709	ACTB	K.DLYANTVLSGGTTMYPGIADR.M	61.83	34400000000									162	F61:20737	292	27.28	1108.04	2	-1.5	BJ_HeLa_70	20150115_QE3_UPLC9_DBJ_SA_Waters_70frac_no_concatenation_rep1_64.raw
P60709	ACTB	R.KDLYANTVLSGGTTMYPGIADR.M	54.78	1100000									2	F54:17970	291	19.38	1172.08	2	-3.6	BJ_HeLa_70	20150115_QE3_UPLC9_DBJ_SA_Waters_70frac_no_concatenation_rep1_58.raw
P60709	ACTB	K.DLYANTVLSGGTTM(+15.99)YPGIADR.M	53.4	13600000000	Oxidation	Methionine			10.11			Yes	71	F65:16028	292	22.58	1116.03	2	-1.5	BJ_HeLa_70	20150115_QE3_UPLC9_DBJ_SA_Waters_70frac_no_concatenation_rep1_68.raw
P60709	ACTB	R.K(+43.01)(+14.02)DLYANTVLSGGTTMYPGIADR.M	52.1	504000									2	F53:17454	291	19.28	1200.6	2	-0.6	BJ_HeLa_70	20150115_QE3_UPLC9_DBJ_SA_Waters_70frac_no_concatenation_rep1_57.raw
P60709	ACTB	K.D(+27.99)LYANTVLSGGTTMYPGIADR.M	51.92	30600000									3	F54:28422	292	29.57	1122.03	2	-2.8	BJ_HeLa_70	20150115_QE3_UPLC9_DBJ_SA_Waters_70frac_no_concatenation_rep1_58.raw
P60709	ACTB	K.DLYANTVLSGGTTMYPGIAD(-18.01)R.M	51.86	29500000									3	F61:20144	292	26.61	1099.03	2	-4.1	BJ_HeLa_70	20150115_QE3_UPLC9_DBJ_SA_Waters_70frac_no_concatenation_rep1_64.raw
P60709	ACTB	K.DLYAN(+.98)TVLSGGTTMYPGIADR.M	51	384000000								Yes	25	F48:25215	292	26.31	1108.53	2	-3	BJ_HeLa_70	20150115_QE3_UPLC9_DBJ_SA_Waters_70frac_no_concatenation_rep1_52.raw
P60709	ACTB	K.DLYANTVLSGGTTM(+15.99)YPGIAD(-18.01)R.M	50.42	4480000	Oxidation	Methionine			1000			Yes	2	F61:17543	292	23.29	1107.03	2	-3.5	BJ_HeLa_70	20150115_QE3_UPLC9_DBJ_SA_Waters_70frac_no_concatenation_rep1_64.raw
P60709	ACTB	K.DLY(+15.99)ANTVLSGGTTM(+15.99)YPGIADR.M	49.07	33900000	Oxidation, Oxidation	Other	Methionine		8.22	24.44		Yes	9	F54:19247	292	20.55	1124.03	2	-2.7	BJ_HeLa_70	20150115_QE3_UPLC9_DBJ_SA_Waters_70frac_no_concatenation_rep1_58.raw
P60709	ACTB	K.DLYAN(+.98)TVLSGGTTM(+15.99)YPGIADR.M	48.27	311000000	Oxidation	Methionine			12.28			Yes	22	F48:22168	292	23.3	1116.53	2	-0.3	BJ_HeLa_70	20150115_QE3_UPLC9_DBJ_SA_Waters_70frac_no_concatenation_rep1_52.raw
P60709	ACTB	K.D(+27.99)LYANTVLSGGTTM(+15.99)YPGIADR.M	47.51	11200000	Oxidation	Methionine			1000			Yes	4	F53:25294	292	26.92	1130.04	2	1.8	BJ_HeLa_70	20150115_QE3_UPLC9_DBJ_SA_Waters_70frac_no_concatenation_rep1_57.raw
P60709	ACTB	K.D(-18.01)LYANTVLSGGTTMYPGIADR.M	45.13	21300000									3	F54:23161	292	24.34	1099.03	2	-0.6	BJ_HeLa_70	20150115_QE3_UPLC9_DBJ_SA_Waters_70frac_no_concatenation_rep1_58.raw
P60709	ACTB	K.DLYAN(-17.03)TVLSGGTTMYPGIADR.M	43.25	1590000									4	F53:24652	292	26.22	1099.53	2	3.9	BJ_HeLa_70	20150115_QE3_UPLC9_DBJ_SA_Waters_70frac_no_concatenation_rep1_57.raw
P60709	ACTB	R.KDLY(+162.05)ANTVLSGGTTMYPGIADR.M	41.6	1240000									2	F53:17388	291	19.23	1253.11	2	-0.3	BJ_HeLa_70	20150115_QE3_UPLC9_DBJ_SA_Waters_70frac_no_concatenation_rep1_57.raw
P60709	ACTB	K.EITALAPSTMK.I	38.67	17500000000									35	F66:6862	316	14.53	581.311	2	-2.7	BJ_HeLa_70	20150115_QE3_UPLC9_DBJ_SA_Waters_70frac_no_concatenation_rep1_69.raw
P60709	ACTB	K.DLYANTVLSGGTTMYPGIADRMQK.E	38.26	571000									1	F58:19813	292	22.31	868.09	3	-2.9	BJ_HeLa_70	20150115_QE3_UPLC9_DBJ_SA_Waters_70frac_no_concatenation_rep1_61.raw
P60709	ACTB	K.DLYAN(+.98)TVLSGGTTMYPGIAD(-18.01)R.M	37.64	1680000								Yes	2	F61:20604	292	27.12	1099.53	2	8.2	BJ_HeLa_70	20150115_QE3_UPLC9_DBJ_SA_Waters_70frac_no_concatenation_rep1_64.raw
P60709	ACTB	K.DLYANTVLSGGT(-18.01)TMYPGIADR.M	37.17	0									1	F53:23421	292	24.92	733.023	3	-1.8	BJ_HeLa_70	20150115_QE3_UPLC9_DBJ_SA_Waters_70frac_no_concatenation_rep1_57.raw
P60709	ACTB	K.DLYAN(+15.99)TVLSGGTTMYPGIADR.M	35.97	10600000	Oxidation	Other			9.4				5	F54:31361	292	32.48	744.361	3	0.9	BJ_HeLa_70	20150115_QE3_UPLC9_DBJ_SA_Waters_70frac_no_concatenation_rep1_58.raw
P60709	ACTB	K.DLY(+15.99)AN(+15.99)TVLSGGTTMYPGIADR.M	35.93	985000	Oxidation, Oxidation	Other	Other		11.1	8.26			1	F53:23199	292	24.67	1124.03	2	-6.2	BJ_HeLa_70	20150115_QE3_UPLC9_DBJ_SA_Waters_70frac_no_concatenation_rep1_57.raw
P60709	ACTB	K.DLYAN(+.98)TVLSGGTTM(+15.99)Y(+15.99)PGIADR.M	34.98	0	Oxidation, Oxidation	Methionine	Other		32.28	17.01		Yes	1	F53:19370	292	21	1124.53	2	2.7	BJ_HeLa_70	20150115_QE3_UPLC9_DBJ_SA_Waters_70frac_no_concatenation_rep1_57.raw
P60709	ACTB	K.C(+57.02)DVDIRK(+145.02)DLYANTVLSGGTTMYPGIADR.M	34.82	3380000									1	F58:24845	285	27.15	1082.84	3	-1.8	BJ_HeLa_70	20150115_QE3_UPLC9_DBJ_SA_Waters_70frac_no_concatenation_rep1_61.raw
P60709	ACTB	K.DLY(+31.99)ANTVLSGGTTMYPGIADR.M	34.6	0	Dioxidation	Other			60.94				2	F54:23892	292	25.18	1124.03	2	-0.8	BJ_HeLa_70	20150115_QE3_UPLC9_DBJ_SA_Waters_70frac_no_concatenation_rep1_58.raw
P60709	ACTB	K.E(-18.01)ITALAPSTMK.I	34.58	677000000									9	F47:18341	316	19.79	572.306	2	-3.7	BJ_HeLa_70	20150115_QE3_UPLC9_DBJ_SA_Waters_70frac_no_concatenation_rep1_51.raw
P60709	ACTB	K.DLYANTVLSGGTTMYP(-27.99)GIADR.M	34.44	5800000									2	F53:22942	292	24.45	1094.03	2	-6.1	BJ_HeLa_70	20150115_QE3_UPLC9_DBJ_SA_Waters_70frac_no_concatenation_rep1_57.raw
P60709	ACTB	K.DLY(+17.99)ANTVLSGGTTMYPGIADR.M	33.63	897000									1	F46:23616	292	25.11	745.028	3	4.4	BJ_HeLa_70	20150115_QE3_UPLC9_DBJ_SA_Waters_70frac_no_concatenation_rep1_50.raw
P60709	ACTB	R.KDLY(+162.05)ANTVLSGGTTM(+15.99)YPGIADR.M	33.53	621000	Oxidation	Methionine			1000			Yes	1	F53:14818	291	16.72	841.073	3	-3.2	BJ_HeLa_70	20150115_QE3_UPLC9_DBJ_SA_Waters_70frac_no_concatenation_rep1_57.raw
P60709	ACTB	K.EITALAPSTMK(+15.99).I	33.26	148000000	Oxidation	Other			0				4	F1:3417	316	10.45	589.31	2	0	BJ_HeLa_70	20150115_QE3_UPLC9_DBJ_SA_Waters_70frac_no_concatenation_rep1_1.raw
P60709	ACTB	K.DLY(+15.99)AN(+.98)TVLSGGTTMYPGIADR.M	32.02	7070000	Oxidation	Other			9.4				2	F53:23136	292	24.61	744.692	3	5.2	BJ_HeLa_70	20150115_QE3_UPLC9_DBJ_SA_Waters_70frac_no_concatenation_rep1_57.raw
P60709	ACTB	K.EITALAPSTM(+15.99)K.I	31.77	3010000000	Oxidation	Methionine			0			Yes	24	F58:6673	316	9.57	589.31	2	-0.3	BJ_HeLa_70	20150115_QE3_UPLC9_DBJ_SA_Waters_70frac_no_concatenation_rep1_61.raw
P60709	ACTB	K.DLY(+31.99)ANTVLSGGTTM(+15.99)YPGIADR.M	31.55	0	Dioxidation, Oxidation	Other	Methionine		35.89	14.02		Yes	1	F53:20463	292	22.14	1132.02	2	-6.9	BJ_HeLa_70	20150115_QE3_UPLC9_DBJ_SA_Waters_70frac_no_concatenation_rep1_57.raw
P60709	ACTB	K.DLYAN(+30.01)TVLSGGTTMYPGIADR.M	31.05	24600000									2	F51:22177	292	24.19	749.033	3	2.2	BJ_HeLa_70	20150115_QE3_UPLC9_DBJ_SA_Waters_70frac_no_concatenation_rep1_55.raw
P60709	ACTB	K.D(+15.99)LYANTVLSGGTTM(+15.99)YPGIADR.M	30.32	4530000	Oxidation, Oxidation	Other	Methionine		0	0		Yes	1	F54:20000	292	21.21	749.688	3	-5.2	BJ_HeLa_70	20150115_QE3_UPLC9_DBJ_SA_Waters_70frac_no_concatenation_rep1_58.raw
P60709	ACTB	K.D(+17.03)LYANTVLSGGTTMYPGIADR.M	29.51	1940000000									16	F63:19740	292	25.93	744.7	3	-5.1	BJ_HeLa_70	20150115_QE3_UPLC9_DBJ_SA_Waters_70frac_no_concatenation_rep1_66.raw
P60709	ACTB	K.E(+27.99)ITALAPSTMK.I	28.93	58400000									4	F38:18764	316	20.61	595.309	2	-1.5	BJ_HeLa_70	20150115_QE3_UPLC9_DBJ_SA_Waters_70frac_no_concatenation_rep1_43.raw
P60709	ACTB	K.E(-18.01)ITALAPSTM(+15.99)K.I	27.57	420000000	Oxidation	Methionine			1000			Yes	3	F39:14905	316	16.38	580.304	2	-1.6	BJ_HeLa_70	20150115_QE3_UPLC9_DBJ_SA_Waters_70frac_no_concatenation_rep1_44.raw
P60709	ACTB	K.E(+27.99)ITALAPSTM(+15.99)K.I	26.68	22000000	Oxidation	Methionine			1000			Yes	3	F36:15733	316	17.07	603.307	2	-0.8	BJ_HeLa_70	20150115_QE3_UPLC9_DBJ_SA_Waters_70frac_no_concatenation_rep1_41.raw
P60709	ACTB	K.EITALAP(+31.99)STMK.I	25.34	5510000								Yes	1	F36:10123	316	11.53	597.305	2	-4.2	BJ_HeLa_70	20150115_QE3_UPLC9_DBJ_SA_Waters_70frac_no_concatenation_rep1_41.raw
P60709	ACTB	K.EITALAPSTM(+15.99)KIK.I	25.15	488000	Oxidation	Methionine			0				1	F50:6292	316	8.35	709.899	2	-0.9	BJ_HeLa_70	20150115_QE3_UPLC9_DBJ_SA_Waters_70frac_no_concatenation_rep1_54.raw
P60709	ACTB	K.EITALAPS(+79.97)TMK.I	24.98	3380000									1	F22:14239	316	15.49	621.295	2	-1.9	BJ_HeLa_70	20150115_QE3_UPLC9_DBJ_SA_Waters_70frac_no_concatenation_rep1_29.raw
P60709	ACTB	K.EITALAPSTMK(+383.23)IK.I	24.96	1110000									2	F54:9149	316	11.25	893.517	2	0.7	BJ_HeLa_70	20150115_QE3_UPLC9_DBJ_SA_Waters_70frac_no_concatenation_rep1_58.raw
P60709	ACTB	K.D(-18.01)LYANTVLSGGTTM(+15.99)YPGIADR.M	22.49	12700000	Oxidation	Methionine			1000			Yes	1	F53:20200	292	21.89	738.357	3	0.7	BJ_HeLa_70	20150115_QE3_UPLC9_DBJ_SA_Waters_70frac_no_concatenation_rep1_57.raw
P60709	ACTB	K.DLY(+15.99)AN(+.98)TVLSGGTTM(+15.99)YPGIADR.M	22.43	0	Oxidation, Oxidation	Other	Methionine		8.22	0			1	F53:19462	292	21.11	750.022	3	3.9	BJ_HeLa_70	20150115_QE3_UPLC9_DBJ_SA_Waters_70frac_no_concatenation_rep1_57.raw
P60709	ACTB	K.DLYANTVLSGGTTMYPGIAD(+43.99)R.M	22.34	6810000									2	F53:21171	292	22.8	1130.03	2	-3.5	BJ_HeLa_70	20150115_QE3_UPLC9_DBJ_SA_Waters_70frac_no_concatenation_rep1_57.raw
P60709	ACTB	K.DLYANTVLS(+44.01)GGTTMYPGIADR.M	22.31	2820000									1	F48:21398	292	22.57	1130.03	2	-9.7	BJ_HeLa_70	20150115_QE3_UPLC9_DBJ_SA_Waters_70frac_no_concatenation_rep1_52.raw
P60709	ACTB	K.EITALAP(+31.99)STM(+15.99)K.I	21.1	2140000	Oxidation	Methionine			1000			Yes	1	F37:5837	316	8	605.303	2	-3.9	BJ_HeLa_70	20150115_QE3_UPLC9_DBJ_SA_Waters_70frac_no_concatenation_rep1_42.raw
P60709	ACTB	K.DLYAN(+15.99)TVLSGGTT(-18.01)MYPGIADR.M	20.76	0	Oxidation	Other			11.12				1	F46:22022	292	23.49	1107.03	2	-1.6	BJ_HeLa_70	20150115_QE3_UPLC9_DBJ_SA_Waters_70frac_no_concatenation_rep1_50.raw
P60709	ACTB	K.EITALAPSTMK(+14.02)IK(+43.01).I	20.43	8070000									1	F48:9998	316	11.93	730.41	2	-3.6	BJ_HeLa_70	20150115_QE3_UPLC9_DBJ_SA_Waters_70frac_no_concatenation_rep1_52.raw
P60709	ACTB	K.EITALAPSTM(+31.99)K.I	20.39	3970000	Dioxidation	Methionine			1000				1	F37:8678	316	10.74	597.305	2	-4.2	BJ_HeLa_70	20150115_QE3_UPLC9_DBJ_SA_Waters_70frac_no_concatenation_rep1_42.raw
P60709	ACTB	K.DLYANTVLSGGTTMYPGIADR(+.98).M	19.98	551000									1	F58:24382	292	26.71	1108.54	2	4.3	BJ_HeLa_70	20150115_QE3_UPLC9_DBJ_SA_Waters_70frac_no_concatenation_rep1_61.raw
P60709	ACTB	K.EITALAPSTMK(+42.01)IK(+14.02).I	19.9	824000									1	F50:10864	316	12.58	729.913	2	-3.5	BJ_HeLa_70	20150115_QE3_UPLC9_DBJ_SA_Waters_70frac_no_concatenation_rep1_54.raw
P60709	ACTB	K.EITALAPSTMK(+27.99).I	18.9	30900000								Yes	1	F36:11560	316	12.99	595.309	2	-1.9	BJ_HeLa_70	20150115_QE3_UPLC9_DBJ_SA_Waters_70frac_no_concatenation_rep1_41.raw
P60709	ACTB	K.DLYANT(-15.99)VLSGGTTMYPGIADR.M	18.23	2780000									1	F54:24211	292	25.52	1100.04	2	-2.5	BJ_HeLa_70	20150115_QE3_UPLC9_DBJ_SA_Waters_70frac_no_concatenation_rep1_58.raw
P60709	ACTB	K.D(+53.92)LYANTVLSGGTTMYPGIADR.M	17.22	11500000									1	F53:23219	292	24.69	1134.99	2	-4.9	BJ_HeLa_70	20150115_QE3_UPLC9_DBJ_SA_Waters_70frac_no_concatenation_rep1_57.raw
P60709	ACTB	K.C(+57.02)DVDIRKDLYAN(-17.03)TVLSGGTTMYPGIADR.M	16.92	0									1	F58:23542	285	25.94	1028.82	3	-5.5	BJ_HeLa_70	20150115_QE3_UPLC9_DBJ_SA_Waters_70frac_no_concatenation_rep1_61.raw
P21333	FLNA	K.FNEEHIPDSPFVVPVASPSGDAR.R	52.84	54900000									7	F71:22885	2311	25.75	617.553	4	1.2	BJ_HCT116_2	20151020_QE3_UPLC8_DBJ_SA_HCT116_Rep2_46frac_31.raw
P21333	FLNA	K.FNEEHIPDSPFVVPVASPSGDARR.L	47.24	63100000									2	F73:19075	2311	21.86	656.58	4	2.4	BJ_HCT116_2	20151020_QE3_UPLC8_DBJ_SA_HCT116_Rep2_46frac_33.raw
P21333	FLNA	K.FN(+.98)EEHIPDSPFVVPVASPSGDAR.R	46.75	13800000									2	F67:23564	2311	26.05	823.395	3	-1.3	BJ_HCT116_2	20151020_QE3_UPLC8_DBJ_SA_HCT116_Rep2_46frac_28.raw
P21333	FLNA	K.FNEEHIPDSPFVVPVAS(+79.97)PSGDAR.R	26.24	1920000									1	F63:26015	2311	28.18	849.729	3	6.4	BJ_HCT116_2	20151020_QE3_UPLC8_DBJ_SA_HCT116_Rep2_46frac_24.raw
P14618	PKM	R.RLAPITSDPTEATAVGAVEASFK.C	60.13	1750000000									36	F81:20724	400	24.89	777.748	3	3.9	BJ_HCT116_2	20151020_QE3_UPLC8_DBJ_SA_HCT116_Rep2_46frac_40.raw
P14618	PKM	R.LAPITSDPTEATAVGAVEASFK.C	59.05	13100000000									67	F72:30929	401	32.68	1088.06	2	1.2	BJ_HCT116_2	20151020_QE3_UPLC8_DBJ_SA_HCT116_Rep2_46frac_32.raw
P14618	PKM	R.LAPITSDPTEATAVGAVEASFK(+156.12).C	38.5	234000000									8	F75:23722	401	26.22	1166.12	2	-1.5	BJ_HCT116_2	20151020_QE3_UPLC8_DBJ_SA_HCT116_Rep2_46frac_35.raw
P14618	PKM	R.L(+27.99)APITSDPTEATAVGAVEASFK.C	35.39	518000									1	F72:30687	401	32.45	735.043	3	1.2	BJ_HCT116_2	20151020_QE3_UPLC8_DBJ_SA_HCT116_Rep2_46frac_32.raw
P14618	PKM	R.L(+43.01)APITSDPTEATAVGAVEASFK.C	27.93	121000								Yes	1	F71:29903	401	32.28	740.047	3	0.6	BJ_HCT116_2	20151020_QE3_UPLC8_DBJ_SA_HCT116_Rep2_46frac_31.raw
P14618	PKM	R.R(+.98)LAPITSDPTEATAVGAVEASFK.C	26.64	2650000									2	F84:19467	400	24.74	778.08	3	9.1	BJ_HCT116_2	20151020_QE3_UPLC8_DBJ_SA_HCT116_Rep2_46frac_43.raw
P14618	PKM	R.LAPITSD(+37.95)PTEATAVGAVEASFK.C	26.47	1250000									1	F72:27147	401	29.19	738.359	3	-1.3	BJ_HCT116_2	20151020_QE3_UPLC8_DBJ_SA_HCT116_Rep2_46frac_32.raw
P14618	PKM	R.RLAP(-27.99)ITSDPTEATAVGAVEASFK.C	26.43	0									1	F73:22551	400	25.13	1152.11	2	-3.4	BJ_HCT116_2	20151020_QE3_UPLC8_DBJ_SA_HCT116_Rep2_46frac_33.raw
P14618	PKM	R.LAPITSDPTE(+53.92)ATAVGAVEASFK.C	16.04	20900000									2	F72:27024	401	29.06	558.015	4	0.5	BJ_HCT116_2	20151020_QE3_UPLC8_DBJ_SA_HCT116_Rep2_46frac_32.raw
P60709	ACTB	K.DLYANTVLSGGTTMYPGIADR.M	60.73	34500000000									119	F81:24397	292	28.52	1108.04	2	0.8	BJ_HCT116_2	20151020_QE3_UPLC8_DBJ_SA_HCT116_Rep2_46frac_40.raw
P60709	ACTB	R.KDLYANTVLSGGTTMYPGIADR.M	60.72	199000000									10	F81:19422	291	23.69	1172.09	2	1.8	BJ_HCT116_2	20151020_QE3_UPLC8_DBJ_SA_HCT116_Rep2_46frac_40.raw
P60709	ACTB	K.C(+57.02)DVDIRKDLYANTVLSGGTTMYPGIADR.M	59.11	0									4	F81:20308	285	24.5	1034.5	3	-0.9	BJ_HCT116_2	20151020_QE3_UPLC8_DBJ_SA_HCT116_Rep2_46frac_40.raw
P60709	ACTB	K.DLYAN(+.98)TVLSGGTTMYPGIADR.M	56.2	1050000000								Yes	27	F81:22919	292	26.97	1108.53	2	2.5	BJ_HCT116_2	20151020_QE3_UPLC8_DBJ_SA_HCT116_Rep2_46frac_40.raw
P60709	ACTB	K.DLYANTVLSGGTTMYPGIADRMQK.E	54.34	31500000									4	F82:20690	292	24.84	1301.64	2	-0.1	BJ_HCT116_2	20151020_QE3_UPLC8_DBJ_SA_HCT116_Rep2_46frac_41.raw
P60709	ACTB	K.C(+57.02)DVDIRKDLYAN(+.98)TVLSGGTTMYPGIADR.M	54.12	1790000									1	F81:20303	285	24.5	1034.84	3	5.7	BJ_HCT116_2	20151020_QE3_UPLC8_DBJ_SA_HCT116_Rep2_46frac_40.raw
P60709	ACTB	K.DLYANTVLSGGTTM(+15.99)YPGIADR.M	51.1	2650000000	Oxidation	Methionine			9.34			Yes	48	F81:20406	292	24.59	1116.04	2	4	BJ_HCT116_2	20151020_QE3_UPLC8_DBJ_SA_HCT116_Rep2_46frac_40.raw
P60709	ACTB	K.D(+27.99)LYANTVLSGGTTMYPGIADR.M	50.85	46500000									3	F79:27981	292	31.21	1122.04	2	0.9	BJ_HCT116_2	20151020_QE3_UPLC8_DBJ_SA_HCT116_Rep2_46frac_39.raw
P60709	ACTB	R.K(+43.01)(+14.02)DLYANTVLSGGTTMYPGIADR.M	50.7	152000000									5	F78:18676	291	22.11	1200.6	2	-1.4	BJ_HCT116_2	20151020_QE3_UPLC8_DBJ_SA_HCT116_Rep2_46frac_38.raw
P60709	ACTB	K.DLYANTVLSGGTTMY(+15.99)PGIADR.M	47.16	21400000	Oxidation	Other			0			Yes	1	F78:23428	292	26.59	1116.04	2	2	BJ_HCT116_2	20151020_QE3_UPLC8_DBJ_SA_HCT116_Rep2_46frac_38.raw
P60709	ACTB	K.DLY(-18.01)ANTVLSGGTTMYPGIADR.M	46.44	10100000								Yes	3	F78:24009	292	27.11	1099.04	2	1.6	BJ_HCT116_2	20151020_QE3_UPLC8_DBJ_SA_HCT116_Rep2_46frac_38.raw
P60709	ACTB	K.DLYAN(+.98)TVLSGGTTM(+15.99)YPGIADR.M	46.14	46000000	Oxidation	Methionine			11.06			Yes	7	F73:21679	292	24.33	1116.53	2	3.2	BJ_HCT116_2	20151020_QE3_UPLC8_DBJ_SA_HCT116_Rep2_46frac_33.raw
P60709	ACTB	K.DLY(+15.99)ANTVLSGGTTM(+15.99)YPGIADR.M	46.06	5250000	Oxidation, Oxidation	Other	Methionine		11.1	30.46		Yes	2	F78:19606	292	22.97	1124.04	2	1.5	BJ_HCT116_2	20151020_QE3_UPLC8_DBJ_SA_HCT116_Rep2_46frac_38.raw
P60709	ACTB	R.KDLYAN(+.98)TVLSGGTTMYPGIADR.M	45.53	1870000								Yes	2	F74:21578	291	23.95	782.054	3	-0.8	BJ_HCT116_2	20151020_QE3_UPLC8_DBJ_SA_HCT116_Rep2_46frac_34.raw
P60709	ACTB	K.DLYANTVLSGGTTMYPGIAD(-18.01)R.M	45.16	72400000									6	F84:23075	292	28.47	1099.03	2	0.7	BJ_HCT116_2	20151020_QE3_UPLC8_DBJ_SA_HCT116_Rep2_46frac_43.raw
P60709	ACTB	R.KDLYANTVLSGGTTM(+15.99)YPGIADR.M	44.81	3830000	Oxidation	Methionine			11.06			Yes	1	F79:17328	291	21.11	787.062	3	5.5	BJ_HCT116_2	20151020_QE3_UPLC8_DBJ_SA_HCT116_Rep2_46frac_39.raw
P60709	ACTB	R.MQKEITALAPSTMK.I	44.5	16400000									3	F72:10055	313	12.78	774.909	2	-1.1	BJ_HCT116_2	20151020_QE3_UPLC8_DBJ_SA_HCT116_Rep2_46frac_32.raw
P60709	ACTB	K.DLYAN(+.98)TVLSGGTT(-18.01)MYPGIADR.M	42.18	0								Yes	1	F81:24821	292	28.92	1099.53	2	4.7	BJ_HCT116_2	20151020_QE3_UPLC8_DBJ_SA_HCT116_Rep2_46frac_40.raw
P60709	ACTB	K.DLYANTVLSGGTTMYPGIADRM(+15.99)QK.E	41.65	558000	Oxidation	Methionine			0				1	F82:18860	292	23.21	873.43	3	6.1	BJ_HCT116_2	20151020_QE3_UPLC8_DBJ_SA_HCT116_Rep2_46frac_41.raw
P60709	ACTB	K.DLYAN(+.98)T(-18.01)VLSGGTTMYPGIADR.M	41.6	0									1	F79:25729	292	29.2	1099.53	2	2.7	BJ_HCT116_2	20151020_QE3_UPLC8_DBJ_SA_HCT116_Rep2_46frac_39.raw
P60709	ACTB	R.KDLY(+162.05)ANTVLSGGTTMYPGIADR.M	40.78	22700000									2	F78:18557	291	22	1253.11	2	1.6	BJ_HCT116_2	20151020_QE3_UPLC8_DBJ_SA_HCT116_Rep2_46frac_38.raw
P60709	ACTB	K.DLYANTVLS(+58.03)GGTTMYPGIADR.M	40	315000									1	F72:26502	292	28.57	1137.04	2	-8.7	BJ_HCT116_2	20151020_QE3_UPLC8_DBJ_SA_HCT116_Rep2_46frac_32.raw
P60709	ACTB	K.EITALAPSTMK.I	38.45	53500000000									56	F87:7859	316	14.79	581.313	2	0.2	BJ_HCT116_2	20151020_QE3_UPLC8_DBJ_SA_HCT116_Rep2_46frac_46.raw
P60709	ACTB	K.EITALAPSTMKIK.I	38.44	16500000									2	F78:12365	316	15.98	701.904	2	2.2	BJ_HCT116_2	20151020_QE3_UPLC8_DBJ_SA_HCT116_Rep2_46frac_38.raw
P60709	ACTB	R.K(+43.01)DLYANTVLSGGTTMYPGIADR.M	37.69	2730000									1	F78:23066	291	26.26	1193.59	2	0.5	BJ_HCT116_2	20151020_QE3_UPLC8_DBJ_SA_HCT116_Rep2_46frac_38.raw
P60709	ACTB	K.DLYANT(-18.01)VLSGGTTMYPGIADR.M	37.4	561000								Yes	1	F79:24663	292	28.14	1099.03	2	0.8	BJ_HCT116_2	20151020_QE3_UPLC8_DBJ_SA_HCT116_Rep2_46frac_39.raw
P60709	ACTB	K.EITALAPSTMK(+15.99).I	37.21	827000	Oxidation	Other			0				1	F47:6309	316	12.89	589.311	2	1.7	BJ_HCT116_2	20151020_QE3_UPLC8_DBJ_SA_HCT116_Rep2_46frac_1.raw
P60709	ACTB	K.DLYAN(+.98)TVLSGGTTMY(+15.99)PGIADR.M	36.39	0	Oxidation	Other			0			Yes	1	F77:23502	292	26.7	1116.54	2	8.7	BJ_HCT116_2	20151020_QE3_UPLC8_DBJ_SA_HCT116_Rep2_46frac_37.raw
P60709	ACTB	K.DLYANTVLSGGTTMYP(-30.01)GIADR.M	35.71	882000									1	F74:22858	292	25.21	1093.04	2	10.1	BJ_HCT116_2	20151020_QE3_UPLC8_DBJ_SA_HCT116_Rep2_46frac_34.raw
P60709	ACTB	K.E(+43.01)ITALAPSTMK.I	34.16	9900000								Yes	1	F67:20709	316	23.29	602.817	2	1.5	BJ_HCT116_2	20151020_QE3_UPLC8_DBJ_SA_HCT116_Rep2_46frac_28.raw
P60709	ACTB	K.EITALAPSTM(+15.99)K.I	34.14	4300000000	Oxidation	Methionine			7.65			Yes	12	F62:7691	316	9.95	589.311	2	1.8	BJ_HCT116_2	20151020_QE3_UPLC8_DBJ_SA_HCT116_Rep2_46frac_23.raw
P60709	ACTB	R.MQK(+43.01)EITALAPSTMK.I	33.98	5330000								Yes	1	F72:15861	313	18.32	796.412	2	-1.6	BJ_HCT116_2	20151020_QE3_UPLC8_DBJ_SA_HCT116_Rep2_46frac_32.raw
P60709	ACTB	K.EITALAPSTMK(+27.99)IK.I	32.69	557000									1	F74:17794	316	20.32	715.9	2	0.9	BJ_HCT116_2	20151020_QE3_UPLC8_DBJ_SA_HCT116_Rep2_46frac_34.raw
P60709	ACTB	K.E(+27.99)ITALAPSTMK.I	32.41	225000000									2	F66:20562	316	22.96	595.31	2	-1	BJ_HCT116_2	20151020_QE3_UPLC8_DBJ_SA_HCT116_Rep2_46frac_27.raw
P60709	ACTB	K.E(+104.03)ITALAPSTMK.I	32.03	614000								Yes	1	F66:22350	316	24.83	633.33	2	5.6	BJ_HCT116_2	20151020_QE3_UPLC8_DBJ_SA_HCT116_Rep2_46frac_27.raw
P60709	ACTB	K.DLYANT(+14.02)VLSGGTTMYPGIADR.M	31.09	970000									1	F77:23786	292	26.95	743.7	3	-0.2	BJ_HCT116_2	20151020_QE3_UPLC8_DBJ_SA_HCT116_Rep2_46frac_37.raw
P60709	ACTB	K.EITALAPSTMK(+43.01)IK.I	30.28	21700000								Yes	2	F74:17582	316	20.14	723.406	2	0.7	BJ_HCT116_2	20151020_QE3_UPLC8_DBJ_SA_HCT116_Rep2_46frac_34.raw
P60709	ACTB	R.M(+43.01)QK(+14.02)EITALAPSTMK.I	30.1	221000000									4	F73:8923	313	12.01	803.42	2	-1.2	BJ_HCT116_2	20151020_QE3_UPLC8_DBJ_SA_HCT116_Rep2_46frac_33.raw
P60709	ACTB	K.D(+17.03)LYANTVLSGGTTMYPGIADR.M	29.33	585000000									14	F81:23512	292	27.53	744.706	3	3.4	BJ_HCT116_2	20151020_QE3_UPLC8_DBJ_SA_HCT116_Rep2_46frac_40.raw
P60709	ACTB	K.C(+57.02)DVDIRKDLY(+93.98)ANTVLSGGTTMYPGIADR.M	29.12	3780000									1	F78:23412	285	26.58	1065.84	3	2.7	BJ_HCT116_2	20151020_QE3_UPLC8_DBJ_SA_HCT116_Rep2_46frac_38.raw
P60709	ACTB	K.C(+57.02)DVDIRK(+158.13)DLYANTVLSGGTTMYPGIADR.M	29.11	436000									1	F81:23587	285	27.62	1087.21	3	-4.8	BJ_HCT116_2	20151020_QE3_UPLC8_DBJ_SA_HCT116_Rep2_46frac_40.raw
P60709	ACTB	K.DLYANTVLSGGTTMYPGIAD(+43.99)R(+14.02).M	28.42	4620000									2	F74:26577	292	28.73	1137.04	2	2.3	BJ_HCT116_2	20151020_QE3_UPLC8_DBJ_SA_HCT116_Rep2_46frac_34.raw
P60709	ACTB	K.E(-18.01)ITALAPSTMK.I	27.78	37700000									1	F67:20131	316	22.72	572.307	2	-1.9	BJ_HCT116_2	20151020_QE3_UPLC8_DBJ_SA_HCT116_Rep2_46frac_28.raw
P60709	ACTB	K.E(+27.99)ITALAPSTM(+15.99)K.I	27.1	11500000	Oxidation	Methionine			1000				2	F66:16365	316	18.87	603.307	2	-0.5	BJ_HCT116_2	20151020_QE3_UPLC8_DBJ_SA_HCT116_Rep2_46frac_27.raw
P60709	ACTB	K.DLY(+15.99)ANTVLSGGTTMYPGIADR.M	27.07	475000	Oxidation	Other			6.59			Yes	1	F81:22610	292	26.7	1116.04	2	3.3	BJ_HCT116_2	20151020_QE3_UPLC8_DBJ_SA_HCT116_Rep2_46frac_40.raw
P60709	ACTB	K.DLYANTVLS(+44.01)GGTTMYPGIADR.M	26.11	4640000									2	F78:22168	292	25.43	1130.04	2	-5.7	BJ_HCT116_2	20151020_QE3_UPLC8_DBJ_SA_HCT116_Rep2_46frac_38.raw
P60709	ACTB	K.D(+21.98)LYANTVLSGGTTMYPGIADR.M	25.9	982000									1	F78:25059	292	28.21	1119.03	2	-1.2	BJ_HCT116_2	20151020_QE3_UPLC8_DBJ_SA_HCT116_Rep2_46frac_38.raw
P60709	ACTB	K.EITALAPS(-18.01)TMK.I	25.72	0									1	F68:15056	316	17.38	572.307	2	-0.4	BJ_HCT116_2	20151020_QE3_UPLC8_DBJ_SA_HCT116_Rep2_46frac_29.raw
P60709	ACTB	K.EITALAP(+15.99)STMK.I	25.58	3380000	Oxidation	Proline			0				2	F66:25208	316	27.58	589.31	2	0.2	BJ_HCT116_2	20151020_QE3_UPLC8_DBJ_SA_HCT116_Rep2_46frac_27.raw
P60709	ACTB	K.D(+55.92)LYANTVLSGGTTMYPGIADR.M	24.94	0									1	F79:24254	292	27.68	1136	2	3.6	BJ_HCT116_2	20151020_QE3_UPLC8_DBJ_SA_HCT116_Rep2_46frac_39.raw
P60709	ACTB	K.C(+57.02)DVDIRK(+210.20)DLYANTVLSGGTTMYPGIADR.M	24.68	828000								Yes	1	F79:26199	285	29.65	1104.57	3	-2.4	BJ_HCT116_2	20151020_QE3_UPLC8_DBJ_SA_HCT116_Rep2_46frac_39.raw
P60709	ACTB	K.DLY(+17.99)ANTVLSGGTTMYPGIADR.M	23.98	12900000									2	F73:25318	292	27.91	745.032	3	8.8	BJ_HCT116_2	20151020_QE3_UPLC8_DBJ_SA_HCT116_Rep2_46frac_33.raw
P60709	ACTB	K.DLYANT(+126.10)VLSGGTTMYPGIADR.M	23.68	0									1	F81:23942	292	28.04	1171.1	2	8.1	BJ_HCT116_2	20151020_QE3_UPLC8_DBJ_SA_HCT116_Rep2_46frac_40.raw
P60709	ACTB	K.DLYANTVLSGGTTM(+15.99)YPGIADRMQK.E	23.26	1000000	Oxidation	Methionine			0				1	F82:18176	292	22.55	873.429	3	5.2	BJ_HCT116_2	20151020_QE3_UPLC8_DBJ_SA_HCT116_Rep2_46frac_41.raw
P60709	ACTB	K.EITALAPSTMK(+383.23)IK.I	22.77	990000									1	F78:9900	316	13.6	447.263	4	2.6	BJ_HCT116_2	20151020_QE3_UPLC8_DBJ_SA_HCT116_Rep2_46frac_38.raw
P60709	ACTB	K.DLY(+15.99)AN(+.98)TVLSGGTTM(+15.99)YPGIADR.M	21.91	0	Oxidation, Oxidation	Other	Methionine		8.22	11.06			1	F78:18648	292	22.08	1124.54	2	9.8	BJ_HCT116_2	20151020_QE3_UPLC8_DBJ_SA_HCT116_Rep2_46frac_38.raw
P60709	ACTB	R.M(+42.01)(+31.99)QKEITALAPSTMK.I	21.57	0	Dioxidation	Methionine			71.85				1	F73:7708	313	10.89	811.918	2	9.8	BJ_HCT116_2	20151020_QE3_UPLC8_DBJ_SA_HCT116_Rep2_46frac_33.raw
P60709	ACTB	K.EITALAPSTMK(+167.98)IK.I	19.08	0									1	F66:20652	316	23.04	785.893	2	-0.6	BJ_HCT116_2	20151020_QE3_UPLC8_DBJ_SA_HCT116_Rep2_46frac_27.raw
P60709	ACTB	K.D(+53.92)LYANTVLSGGTTMYPGIADR.M	18.16	16200000									2	F78:25265	292	28.42	1135	2	2.7	BJ_HCT116_2	20151020_QE3_UPLC8_DBJ_SA_HCT116_Rep2_46frac_38.raw
P60709	ACTB	K.D(+127.06)LYANTVLSGGTTMYPGIADR.M	18	0									1	F79:20336	292	23.9	1171.58	2	5.8	BJ_HCT116_2	20151020_QE3_UPLC8_DBJ_SA_HCT116_Rep2_46frac_39.raw
P60709	ACTB	K.DLYANT(+27.05)VLSGGTTMYPGIADR.M	17.48	0									1	F78:28414	292	31.43	748.05	3	7.7	BJ_HCT116_2	20151020_QE3_UPLC8_DBJ_SA_HCT116_Rep2_46frac_38.raw
P60709	ACTB	K.EITALAPSTM(-48.00)K.I	16.4	10900000									1	F64:4652	316	7.34	557.31	2	-2.4	BJ_HCT116_2	20151020_QE3_UPLC8_DBJ_SA_HCT116_Rep2_46frac_25.raw
P60709	ACTB	K.D(+43.01)LYAN(+.98)TVLSGGTTMYPGIADR.M	16.15	133000									1	F78:27905	292	30.99	753.698	3	8.3	BJ_HCT116_2	20151020_QE3_UPLC8_DBJ_SA_HCT116_Rep2_46frac_38.raw
P60709	ACTB	K.EITALAPSTMK(+43.99).I	15.19	0									1	F66:8727	316	11.17	603.308	2	-0.3	BJ_HCT116_2	20151020_QE3_UPLC8_DBJ_SA_HCT116_Rep2_46frac_27.raw
P63151	PPP2R2A	K.IW(+31.99)DLNM(+15.99)ENRPVETYQVHEYLR.S	53.83	1910000	Dioxidation, Oxidation	Other	Methionine		87.62	14.02		Yes	1	F83:14219	310	19.49	689.079	4	-1.8	BJ_HCT116_2	20151020_QE3_UPLC8_DBJ_SA_HCT116_Rep2_46frac_42.raw
P63151	PPP2R2A	K.IWDLNMENRPVETYQVHEYLR.S	53.41	358000000									3	F83:17698	310	22.98	1353.16	2	-1.5	BJ_HCT116_2	20151020_QE3_UPLC8_DBJ_SA_HCT116_Rep2_46frac_42.raw
P63151	PPP2R2A	K.IWDLNM(+15.99)ENRPVETYQVHEYLR.S	49.95	7490000	Oxidation	Methionine			27.96			Yes	2	F83:15385	310	20.88	907.774	3	-0.1	BJ_HCT116_2	20151020_QE3_UPLC8_DBJ_SA_HCT116_Rep2_46frac_42.raw
P63151	PPP2R2A	K.IWDLN(+.98)MENRPVETYQVHEYLR.S	32.6	58400000								Yes	2	F78:20997	310	24.22	902.775	3	4.8	BJ_HCT116_2	20151020_QE3_UPLC8_DBJ_SA_HCT116_Rep2_46frac_38.raw
P63151	PPP2R2A	K.IW(+17.99)DLNMENRPVETYQVHEYLR.S	18.64	0									1	F83:15947	310	21.4	681.584	4	3	BJ_HCT116_2	20151020_QE3_UPLC8_DBJ_SA_HCT116_Rep2_46frac_42.raw
Q9Y4R8	TELO2	K.AVLIC(+57.02)LAQLGEPELR.D	42.42	6090000								Yes	1	F85:24414	363	30.31	841.472	2	4.1	BJ_HCT116_2	20151020_QE3_UPLC8_DBJ_SA_HCT116_Rep2_46frac_44.raw
Q9Y4R8	TELO2	R.IHPEGPPLK.F	32.05	32100000									2	F60:3730	417	6.05	494.284	2	-0.9	BJ_HCT116_2	20151020_QE3_UPLC8_DBJ_SA_HCT116_Rep2_46frac_21.raw
Q9UGV2	NDRG3	K.MADC(+57.02)GGLPQVVQPGK.L	44.31	102000000								Yes	3	F67:12825	287	15.02	778.881	2	-1.3	BJ_HCT116_2	20151020_QE3_UPLC8_DBJ_SA_HCT116_Rep2_46frac_28.raw
P31749	AKT1	K.TFC(+57.02)GTPEYLAPEVLEDNDYGR.A	54.14	111000000									3	F61:26079	308	28.05	816.034	3	0.5	BJ_HCT116_2	20151020_QE3_UPLC8_DBJ_SA_HCT116_Rep2_46frac_22.raw
P31749	AKT1	K.TFC(+57.02)GTPEYLAPEVLEDN(+.98)DYGR.A	44.65	829000								Yes	1	F56:26181	308	28.03	1224.04	2	2.8	BJ_HCT116_2	20151020_QE3_UPLC8_DBJ_SA_HCT116_Rep2_46frac_18.raw
P31749	AKT1	K.KLSPPFKPQVTSETDTR.Y	43.17	29300000									4	F70:8438	420	11.28	483.511	4	-0.2	BJ_HCT116_2	20151020_QE3_UPLC8_DBJ_SA_HCT116_Rep2_46frac_30.raw
P31749	AKT1	K.LSPPFKPQVTSETDTR.Y	42.19	8220000									1	F72:10620	421	13.3	901.968	2	0.7	BJ_HCT116_2	20151020_QE3_UPLC8_DBJ_SA_HCT116_Rep2_46frac_32.raw
P31749	AKT1	K.TFC(+57.02)GTPEYLAPE(+17.03)VLEDNDYGR.A	36.55	6190000									1	F61:26086	308	28.05	821.71	3	1.1	BJ_HCT116_2	20151020_QE3_UPLC8_DBJ_SA_HCT116_Rep2_46frac_22.raw
O00763	ACACB	K.RIPVQAVWAGWGHASENPK.L	60.61	53600000									3	F86:12175	341	18.31	701.702	3	0.7	BJ_HCT116_2	20151020_QE3_UPLC8_DBJ_SA_HCT116_Rep2_46frac_45.raw
O00418	EEF2K	K.HMPDPWAEFHLEDIATER.A	44.79	31300000									3	F73:25200	94	27.79	732.009	3	4.7	BJ_HCT116_2	20151020_QE3_UPLC8_DBJ_SA_HCT116_Rep2_46frac_33.raw
P04637	TP53	K.TC(+57.02)PVQ(+.98)LWVDSTPPPGTR.V	24.58	0								Yes	1	F77:19583	140	22.95	956.471	2	3.8	BJ_HCT116_2	20151020_QE3_UPLC8_DBJ_SA_HCT116_Rep2_46frac_37.raw
P21333	FLNA	K.FNEEHIPDSPFVVPVASPSGDAR.R	61.63	2680000000									16	F25:21077	2311	23.98	1234.1	2	2	BJ_MCF7_1	20151028_QE5_UPLC10_DBJ_SA_MCF7_REP2_46frac_31.raw
P21333	FLNA	K.FNEEHIPDSPFVVPVASPSGDARR.L	56.89	299000000									6	F27:17658	2311	20.68	875.104	3	2.9	BJ_MCF7_1	20151028_QE5_UPLC10_DBJ_SA_MCF7_REP2_46frac_33.raw
P21333	FLNA	K.FN(-17.03)EEHIPDSPFVVPVASPSGDAR.R	52.08	2810000									3	F22:24288	2311	28.98	1225.59	2	5.9	BJ_MCF7_1	20151028_QE5_UPLC10_DBJ_SA_MCF7_REP2_46frac_29.raw
P21333	FLNA	K.FN(+.98)EEHIPDSPFVVPVASPSGDAR.R	48.64	21100000									1	F20:21003	2311	24.82	823.396	3	0.9	BJ_MCF7_1	20151028_QE5_UPLC10_DBJ_SA_MCF7_REP2_46frac_27.raw
P21333	FLNA	K.FNEEHIPDSPFVVP(+15.99)VASPSGDAR.R	42.1	0	Oxidation	Proline			16.03				1	F25:20902	2311	23.81	828.405	3	6.6	BJ_MCF7_1	20151028_QE5_UPLC10_DBJ_SA_MCF7_REP2_46frac_31.raw
P14618	PKM	R.RLAPITSDPTEATAVGAVEASFK.C	61.04	1340000000									42	F27:21479	400	24.61	1166.12	2	3.7	BJ_MCF7_1	20151028_QE5_UPLC10_DBJ_SA_MCF7_REP2_46frac_33.raw
P14618	PKM	R.LAPITSDPTEATAVGAVEASFK.C	58.47	6850000000									74	F26:25699	401	29.68	1088.06	2	1.7	BJ_MCF7_1	20151028_QE5_UPLC10_DBJ_SA_MCF7_REP2_46frac_32.raw
P14618	PKM	R.LAPITSDPTE(+21.98)ATAVGAVEASFK.C	43.52	8080000									1	F26:23844	401	27.7	1099.05	2	1	BJ_MCF7_1	20151028_QE5_UPLC10_DBJ_SA_MCF7_REP2_46frac_32.raw
P14618	PKM	R.LAPITSDPTEATAVGAVEASFK(+156.12).C	39	35900000									5	F30:20957	401	24.67	1166.12	2	-2.8	BJ_MCF7_1	20151028_QE5_UPLC10_DBJ_SA_MCF7_REP2_46frac_36.raw
P14618	PKM	R.LAPITSD(+53.92)PTEATAVGAVEASFK.C	28.19	48400000									1	F26:24766	401	28.73	743.682	3	-1.9	BJ_MCF7_1	20151028_QE5_UPLC10_DBJ_SA_MCF7_REP2_46frac_32.raw
P14618	PKM	R.R(+.98)LAPITSDPTEATAVGAVEASFK.C	23.22	28400000									1	F27:21696	400	24.82	583.811	4	8.5	BJ_MCF7_1	20151028_QE5_UPLC10_DBJ_SA_MCF7_REP2_46frac_33.raw
P14618	PKM	R.LAPITSDPTE(+53.92)ATAVGAVEASFK.C	18.1	48400000									1	F26:24287	401	28.22	743.684	3	0.7	BJ_MCF7_1	20151028_QE5_UPLC10_DBJ_SA_MCF7_REP2_46frac_32.raw
P60709	ACTB	K.DLYANTVLSGGTTMYPGIADR.M	57	27800000000									164	F40:20348	292	25.08	1108.04	2	0.7	BJ_MCF7_1	20151028_QE5_UPLC10_DBJ_SA_MCF7_REP2_46frac_45.raw
P60709	ACTB	K.DLYAN(+.98)TVLSGGTTMYPGIADR.M	55.53	276000000								Yes	19	F27:22620	292	25.72	1108.54	2	4	BJ_MCF7_1	20151028_QE5_UPLC10_DBJ_SA_MCF7_REP2_46frac_33.raw
P60709	ACTB	R.KDLYANTVLSGGTTMYPGIADR.M	52.94	18200000									4	F32:17726	291	20.98	1172.09	2	5.3	BJ_MCF7_1	20151028_QE5_UPLC10_DBJ_SA_MCF7_REP2_46frac_38.raw
P60709	ACTB	K.DLYANTVLSGGTTMYPGIAD(-18.01)R.M	51.87	38500000									6	F38:19982	292	26.81	1099.04	2	4.4	BJ_MCF7_1	20151028_QE5_UPLC10_DBJ_SA_MCF7_REP2_46frac_43.raw
P60709	ACTB	K.DLYANTVLSGGTTM(+15.99)YPGIADR.M	51.18	2940000000	Oxidation	Methionine			12.28			Yes	42	F39:16824	292	22.75	1116.04	2	2.2	BJ_MCF7_1	20151028_QE5_UPLC10_DBJ_SA_MCF7_REP2_46frac_44.raw
P60709	ACTB	K.DLYANTVLSGGTTMYPGIADRMQK.E	50.75	20800000									4	F37:18659	292	23.43	868.095	3	2.6	BJ_MCF7_1	20151028_QE5_UPLC10_DBJ_SA_MCF7_REP2_46frac_42.raw
P60709	ACTB	R.K(+43.01)(+14.02)DLYANTVLSGGTTMYPGIADR.M	49.39	4100000									2	F32:17655	291	20.92	1200.6	2	4.5	BJ_MCF7_1	20151028_QE5_UPLC10_DBJ_SA_MCF7_REP2_46frac_38.raw
P60709	ACTB	K.DLYAN(+.98)TVLSGGTTM(+15.99)YPGIADR.M	47.58	22400000	Oxidation	Methionine			11.06			Yes	5	F21:19665	292	22.64	1116.53	2	3.7	BJ_MCF7_1	20151028_QE5_UPLC10_DBJ_SA_MCF7_REP2_46frac_28.raw
P60709	ACTB	K.D(+27.99)LYANTVLSGGTTMYPGIADR.M	44.97	2970000									2	F32:27183	292	30.34	1122.04	2	2.7	BJ_MCF7_1	20151028_QE5_UPLC10_DBJ_SA_MCF7_REP2_46frac_38.raw
P60709	ACTB	R.KDLY(+162.05)ANTVLSGGTTMYPGIADR.M	43.99	17700000									2	F32:17552	291	20.82	835.746	3	2.7	BJ_MCF7_1	20151028_QE5_UPLC10_DBJ_SA_MCF7_REP2_46frac_38.raw
P60709	ACTB	K.D(-18.01)LYANTVLSGGTTMYPGIADR.M	43.97	6670000									3	F32:22644	292	25.66	1099.04	2	2	BJ_MCF7_1	20151028_QE5_UPLC10_DBJ_SA_MCF7_REP2_46frac_38.raw
P60709	ACTB	K.DLY(+15.99)ANTVLSGGTTM(+15.99)YPGIADR.M	43.33	15300000	Oxidation, Oxidation	Other	Methionine		8.22	26.02		Yes	3	F32:17564	292	20.83	1124.04	2	1.8	BJ_MCF7_1	20151028_QE5_UPLC10_DBJ_SA_MCF7_REP2_46frac_38.raw
P60709	ACTB	K.DLYANTVLSGGTTMY(+15.99)PGIADR.M	42.44	27400000	Oxidation	Other			0			Yes	1	F32:22160	292	25.22	1116.04	2	1.7	BJ_MCF7_1	20151028_QE5_UPLC10_DBJ_SA_MCF7_REP2_46frac_38.raw
P60709	ACTB	K.DLY(+15.99)AN(+.98)TVLSGGTTM(+15.99)YPGIADR.M	40.94	4490000	Oxidation, Oxidation	Other	Methionine		7.32	10.11		Yes	2	F32:18196	292	21.4	1124.54	2	9	BJ_MCF7_1	20151028_QE5_UPLC10_DBJ_SA_MCF7_REP2_46frac_38.raw
P60709	ACTB	K.DLYAN(+15.99)TVLSGGTTMYPGIADR.M	40.73	0	Oxidation	Other			26.31				1	F33:22349	292	25.95	1116.05	2	8.6	BJ_MCF7_1	20151028_QE5_UPLC10_DBJ_SA_MCF7_REP2_46frac_39.raw
P60709	ACTB	K.EITALAPSTMK(+15.99).I	39.61	742000	Oxidation	Other			0				1	F1:3709	316	11.56	589.314	2	6	BJ_MCF7_1	20151028_QE5_UPLC10_DBJ_SA_MCF7_REP2_46frac_1.raw
P60709	ACTB	K.DLY(-18.01)ANTVLSGGTTM(+15.99)YPGIADR.M	38.03	500000	Oxidation	Methionine			1000			Yes	2	F32:20316	292	23.48	1107.03	2	-2.5	BJ_MCF7_1	20151028_QE5_UPLC10_DBJ_SA_MCF7_REP2_46frac_38.raw
P60709	ACTB	K.EITALAPSTMK.I	37.93	28100000000									43	F39:7755	316	13	581.315	2	3.2	BJ_MCF7_1	20151028_QE5_UPLC10_DBJ_SA_MCF7_REP2_46frac_44.raw
P60709	ACTB	R.MQKEITALAPSTMK.I	36.9	167000									1	F27:8618	313	12.03	774.91	2	0.5	BJ_MCF7_1	20151028_QE5_UPLC10_DBJ_SA_MCF7_REP2_46frac_33.raw
P60709	ACTB	K.DLYANTVLSGGTTMYP(-27.99)GIADR.M	35.2	2010000									1	F32:22490	292	25.52	1094.04	2	-0.6	BJ_MCF7_1	20151028_QE5_UPLC10_DBJ_SA_MCF7_REP2_46frac_38.raw
P60709	ACTB	K.DLYANTVLSGGTTMYPGIADRM(+15.99)QK.E	33.72	996000	Oxidation	Methionine			11.06				1	F37:16586	292	21.31	873.427	3	2.3	BJ_MCF7_1	20151028_QE5_UPLC10_DBJ_SA_MCF7_REP2_46frac_42.raw
P60709	ACTB	K.EITALAPSTM(+15.99)K.I	33.47	3850000000	Oxidation	Methionine			7.65			Yes	15	F16:6686	316	8.55	589.312	2	2.4	BJ_MCF7_1	20151028_QE5_UPLC10_DBJ_SA_MCF7_REP2_46frac_23.raw
P60709	ACTB	K.DLYAN(+.98)TVLSGGTTM(+15.99)Y(+15.99)PGIADR.M	33.27	0	Oxidation, Oxidation	Methionine	Other		22.85	12.28		Yes	1	F32:18703	292	21.91	1124.54	2	8.6	BJ_MCF7_1	20151028_QE5_UPLC10_DBJ_SA_MCF7_REP2_46frac_38.raw
P60709	ACTB	K.EIT(-18.01)ALAPSTMK.I	32.78	2570000								Yes	1	F20:17140	316	20.49	572.309	2	2.3	BJ_MCF7_1	20151028_QE5_UPLC10_DBJ_SA_MCF7_REP2_46frac_27.raw
P60709	ACTB	K.E(-18.01)ITALAPSTM(+15.99)K.I	32	1650000	Oxidation	Methionine			1000				1	F16:14507	316	17.14	580.308	2	4.4	BJ_MCF7_1	20151028_QE5_UPLC10_DBJ_SA_MCF7_REP2_46frac_23.raw
P60709	ACTB	K.E(-18.01)ITALAPSTMK.I	31.57	276000000									4	F20:17768	316	21.06	572.309	2	1.9	BJ_MCF7_1	20151028_QE5_UPLC10_DBJ_SA_MCF7_REP2_46frac_27.raw
P60709	ACTB	K.C(+45.99)DVDIRKDLYANTVLSGGTTMYPGIADR.M	31.44	23400000									1	F32:23964	285	27.16	1030.83	3	5.1	BJ_MCF7_1	20151028_QE5_UPLC10_DBJ_SA_MCF7_REP2_46frac_38.raw
P60709	ACTB	K.D(+53.92)LYANTVLSGGTTMYPGIADR.M	31.09	3450000									4	F32:23223	292	26.33	1135	2	1.8	BJ_MCF7_1	20151028_QE5_UPLC10_DBJ_SA_MCF7_REP2_46frac_38.raw
P60709	ACTB	K.DLYANT(-18.01)VLSGGTTMYPGIADR.M	30.81	0								Yes	1	F32:23728	292	26.93	1099.04	2	9.3	BJ_MCF7_1	20151028_QE5_UPLC10_DBJ_SA_MCF7_REP2_46frac_38.raw
P60709	ACTB	K.E(+27.99)ITALAPSTMK.I	30.65	6090000									1	F20:17969	316	21.25	595.311	2	1.7	BJ_MCF7_1	20151028_QE5_UPLC10_DBJ_SA_MCF7_REP2_46frac_27.raw
P60709	ACTB	K.DLYANTVLSGGTTMYPGIAD(+43.99)R(+14.02).M	30.62	148000									1	F28:23247	292	27.01	1137.05	2	7.9	BJ_MCF7_1	20151028_QE5_UPLC10_DBJ_SA_MCF7_REP2_46frac_34.raw
P60709	ACTB	R.M(+43.01)QK(+14.02)EITALAPSTMK.I	30.13	9510000									2	F27:8466	313	11.89	803.421	2	1.1	BJ_MCF7_1	20151028_QE5_UPLC10_DBJ_SA_MCF7_REP2_46frac_33.raw
P60709	ACTB	K.C(+57.02)DVDIRKD(+6.01)LYANTVLSGGTTMYPGIADR.M	29.43	34200000									2	F32:23968	285	27.17	1036.51	3	1.1	BJ_MCF7_1	20151028_QE5_UPLC10_DBJ_SA_MCF7_REP2_46frac_38.raw
P60709	ACTB	K.C(+57.02)DVDIRK(+14.02)DLY(+79.97)ANTVLSGGTTMYPGIADR.M	29.27	3110000									1	F32:22170	285	25.23	1065.83	3	1.1	BJ_MCF7_1	20151028_QE5_UPLC10_DBJ_SA_MCF7_REP2_46frac_38.raw
P60709	ACTB	K.DLYANTVLSGGTTMY(+44.99)PGIADR.M	28.97	3340000								Yes	1	F32:26784	292	29.96	1130.53	2	-0.4	BJ_MCF7_1	20151028_QE5_UPLC10_DBJ_SA_MCF7_REP2_46frac_38.raw
P60709	ACTB	K.C(+57.02)DVDIRK(+210.20)DLYANTVLSGGTTMYPGIADR.M	28.07	2300000								Yes	1	F33:23902	285	27.86	1104.57	3	-4.7	BJ_MCF7_1	20151028_QE5_UPLC10_DBJ_SA_MCF7_REP2_46frac_39.raw
P60709	ACTB	K.D(+17.03)LYANTVLSGGTTMYPGIADR.M	28.04	1720000000									22	F32:29759	292	32.79	744.704	3	0.2	BJ_MCF7_1	20151028_QE5_UPLC10_DBJ_SA_MCF7_REP2_46frac_38.raw
P60709	ACTB	K.C(+57.02)DVDIRK(+210.20)DLYAN(+.98)TVLSGGTTMYPGIADR.M	27.4	2090000								Yes	1	F33:23985	285	27.97	1104.91	3	5.2	BJ_MCF7_1	20151028_QE5_UPLC10_DBJ_SA_MCF7_REP2_46frac_39.raw
P60709	ACTB	K.C(+57.02)DVDIRK(+145.02)DLYANTVLSGGTTMYPGIADR.M	27.13	0									1	F33:24641	285	28.65	1082.85	3	3.6	BJ_MCF7_1	20151028_QE5_UPLC10_DBJ_SA_MCF7_REP2_46frac_39.raw
P60709	ACTB	R.K(+164.06)DLYANTVLSGGTTMYPGIADR.M	26.18	0									1	F33:22716	291	26.42	1254.12	2	-0.7	BJ_MCF7_1	20151028_QE5_UPLC10_DBJ_SA_MCF7_REP2_46frac_39.raw
P60709	ACTB	K.D(+21.98)LYANTVLSGGTTMYPGIADR.M	25.9	13400000									3	F32:23236	292	26.35	1119.03	2	3.8	BJ_MCF7_1	20151028_QE5_UPLC10_DBJ_SA_MCF7_REP2_46frac_38.raw
P60709	ACTB	K.EITALAPSTMK(+167.98)IK.I	25.88	0									1	F20:17910	316	21.2	785.894	2	0.7	BJ_MCF7_1	20151028_QE5_UPLC10_DBJ_SA_MCF7_REP2_46frac_27.raw
P60709	ACTB	K.EIT(-18.01)ALAPSTM(+15.99)K.I	25.14	0	Oxidation	Methionine			1000			Yes	1	F22:14377	316	17.65	580.301	2	-6.3	BJ_MCF7_1	20151028_QE5_UPLC10_DBJ_SA_MCF7_REP2_46frac_29.raw
P60709	ACTB	K.DLYANTVLSGGT(-18.01)TMYPGIADR.M	24.87	120000									1	F32:23182	292	26.28	733.03	3	7.7	BJ_MCF7_1	20151028_QE5_UPLC10_DBJ_SA_MCF7_REP2_46frac_38.raw
P60709	ACTB	K.DLYANTVLS(+58.03)GGTTMYPGIADR.M	24.3	0									2	F28:23301	292	27.06	1137.06	2	1.7	BJ_MCF7_1	20151028_QE5_UPLC10_DBJ_SA_MCF7_REP2_46frac_34.raw
P60709	ACTB	K.C(+57.02)DVDIRKDLY(+162.05)ANTVLSGGTTMYPGIADR.M	23.9	0									1	F33:20244	285	23.75	1088.53	3	1.8	BJ_MCF7_1	20151028_QE5_UPLC10_DBJ_SA_MCF7_REP2_46frac_39.raw
P60709	ACTB	K.D(+42.01)LYAN(+203.08)TVLSGGTTMYPGIADR.M	23.15	389000									1	F32:24346	292	27.54	1230.59	2	2.9	BJ_MCF7_1	20151028_QE5_UPLC10_DBJ_SA_MCF7_REP2_46frac_38.raw
P60709	ACTB	K.DLYAN(-17.03)TVLSGGTTMYPGIADR.M	22.87	200000									1	F32:24678	292	27.86	733.351	3	-2.5	BJ_MCF7_1	20151028_QE5_UPLC10_DBJ_SA_MCF7_REP2_46frac_38.raw
P60709	ACTB	K.DLYANTVLSGGTTMYPGIADRMQ(+.98)K.E	22.01	934000									1	F35:24113	292	27.56	868.424	3	3.7	BJ_MCF7_1	20151028_QE5_UPLC10_DBJ_SA_MCF7_REP2_46frac_40.raw
P60709	ACTB	K.C(+57.02)DVDIRK(+225.09)DLYANTVLSGGTTMYPGIADR.M	19.94	0									1	F39:19875	285	25.92	1109.54	3	7	BJ_MCF7_1	20151028_QE5_UPLC10_DBJ_SA_MCF7_REP2_46frac_44.raw
P60709	ACTB	R.MQK(+40.03)EITALAPSTMK.I	19.66	3190000									1	F20:9509	313	12.01	794.92	2	-7.4	BJ_MCF7_1	20151028_QE5_UPLC10_DBJ_SA_MCF7_REP2_46frac_27.raw
P60709	ACTB	K.D(+42.01)(+15.99)LY(+31.99)ANTVLSGGTTMYPGIADR.M	18.16	0	Oxidation, Dioxidation	Other	Other		0	73.38			1	F32:22883	292	25.9	769.033	3	8.2	BJ_MCF7_1	20151028_QE5_UPLC10_DBJ_SA_MCF7_REP2_46frac_38.raw
P60709	ACTB	K.EITALAPS(+162.05)TMKIK.I	17.97	1450000									1	F29:12440	316	15.51	782.929	2	1	BJ_MCF7_1	20151028_QE5_UPLC10_DBJ_SA_MCF7_REP2_46frac_35.raw
P60709	ACTB	K.EITALAPSTMK(+27.99).I	17.87	6760000									1	F20:10775	316	13.34	595.311	2	1.9	BJ_MCF7_1	20151028_QE5_UPLC10_DBJ_SA_MCF7_REP2_46frac_27.raw
P60709	ACTB	K.D(+55.92)LYANTVLSGGTTMYPGIADR.M	16.64	13100000									1	F32:23201	292	26.31	568.504	4	2.3	BJ_MCF7_1	20151028_QE5_UPLC10_DBJ_SA_MCF7_REP2_46frac_38.raw
P60709	ACTB	K.EITALAPSTMK(+43.01)IK(+14.02).I	15.42	1670000									1	F28:10997	316	14.75	730.415	2	2.2	BJ_MCF7_1	20151028_QE5_UPLC10_DBJ_SA_MCF7_REP2_46frac_34.raw
P63151	PPP2R2A	K.IWDLNMENRPVETYQVHEYLR.S	47.46	81600000									3	F37:15659	310	20.3	677.085	4	1.5	BJ_MCF7_1	20151028_QE5_UPLC10_DBJ_SA_MCF7_REP2_46frac_42.raw
P63151	PPP2R2A	K.IW(+31.99)DLNM(+15.99)ENRPVETYQVHEYLR.S	46.81	259000	Dioxidation, Oxidation	Other	Methionine		87.62	10.11		Yes	1	F37:12735	310	17.31	918.439	3	1	BJ_MCF7_1	20151028_QE5_UPLC10_DBJ_SA_MCF7_REP2_46frac_42.raw
P63151	PPP2R2A	K.IWDLNM(+15.99)ENRPVETYQVHEYLR.S	36.48	1730000	Oxidation	Methionine			11.06			Yes	1	F37:13938	310	18.73	907.774	3	-0.1	BJ_MCF7_1	20151028_QE5_UPLC10_DBJ_SA_MCF7_REP2_46frac_42.raw
P63151	PPP2R2A	K.IWDLN(+.98)MENRPVETYQVHEYLR.S	23.4	0									1	F38:15162	310	21.38	677.335	4	6.9	BJ_MCF7_1	20151028_QE5_UPLC10_DBJ_SA_MCF7_REP2_46frac_43.raw
O00763	ACACB	K.RIPVQAVWAGWGHASENPK.L	64.67	53200000									5	F40:10421	341	15.62	526.529	4	3.5	BJ_MCF7_1	20151028_QE5_UPLC10_DBJ_SA_MCF7_REP2_46frac_45.raw
Q9UGV2	NDRG3	K.M(+15.99)ADC(+57.02)GGLPQVVQPGK.L	44.08	677000	Oxidation	Methionine			22.85			Yes	1	F17:10379	287	13.21	786.88	2	1.7	BJ_MCF7_1	20151028_QE5_UPLC10_DBJ_SA_MCF7_REP2_46frac_24.raw
Q9UGV2	NDRG3	K.MADC(+57.02)GGLPQVVQPGK.L	39.48	42900000								Yes	2	F21:11763	287	14.24	778.883	2	1.2	BJ_MCF7_1	20151028_QE5_UPLC10_DBJ_SA_MCF7_REP2_46frac_28.raw
O00418	EEF2K	K.HMPDPWAEFHLEDIATER.A	53.19	8260000									4	F26:23740	94	27.59	549.257	4	2.3	BJ_MCF7_1	20151028_QE5_UPLC10_DBJ_SA_MCF7_REP2_46frac_32.raw
Q9Y4R8	TELO2	R.IHPEGPPLK.F	39.1	7680000									1	F14:3391	417	5.39	494.286	2	1.9	BJ_MCF7_1	20151028_QE5_UPLC10_DBJ_SA_MCF7_REP2_46frac_21.raw
P31749	AKT1	K.TFC(+57.02)GTPEYLAPEVLEDNDYGR.A	52.09	18600000									2	F14:23303	308	26.59	1223.55	2	-0.3	BJ_MCF7_1	20151028_QE5_UPLC10_DBJ_SA_MCF7_REP2_46frac_21.raw
P31749	AKT1	K.KLSPPFKPQVTSETDTR.Y	34.55	4020000									2	F25:7776	420	10.59	644.347	3	1.2	BJ_MCF7_1	20151028_QE5_UPLC10_DBJ_SA_MCF7_REP2_46frac_31.raw
P31749	AKT1	K.LSPPFKPQVTSETDTR.Y	33.58	38500000									2	F26:9513	421	12.82	901.97	2	2	BJ_MCF7_1	20151028_QE5_UPLC10_DBJ_SA_MCF7_REP2_46frac_32.raw
P04637	TP53	K.TC(+57.02)PVQLWVDSTPPPGTR.V	39.93	828000									1	F31:17249	140	21.8	955.974	2	-0.8	BJ_MCF7_1	20151028_QE5_UPLC10_DBJ_SA_MCF7_REP2_46frac_37.raw
P21333	FLNA	K.FNEEHIPDSPFVVPVASPSGDARR.L	55.55	91600000									4	F27:19028	2311	21.94	656.579	4	1	BJ_SH_SY5Y_1	20151023_QE3_UPLC8_DBJ_SA_SH-SY5Y_Rep1_46frac_33.raw
P21333	FLNA	K.FNEEHIPDSPFVVPVASPSGDAR.R	48.67	13100000									2	F25:22847	2311	25	617.552	4	-0.6	BJ_SH_SY5Y_1	20151023_QE3_UPLC8_DBJ_SA_SH-SY5Y_Rep1_46frac_31.raw
P21333	FLNA	K.FN(-17.03)EEHIPDSPFVVPVASPSGDAR.R	46.1	0									1	F22:27422	2311	29.79	1225.59	2	4	BJ_SH_SY5Y_1	20151023_QE3_UPLC8_DBJ_SA_SH-SY5Y_Rep1_46frac_29.raw
P21333	FLNA	K.FN(+.98)EEHIPDSPFVVPVASPSGDAR.R	46.01	17800000									4	F21:24122	2311	26.49	823.392	3	-5	BJ_SH_SY5Y_1	20151023_QE3_UPLC8_DBJ_SA_SH-SY5Y_Rep1_46frac_28.raw
P60709	ACTB	K.DLYANTVLSGGTTMYPGIADR.M	59.03	28400000000									117	F1:13454	292	28.54	1108.04	2	-1.3	BJ_SH_SY5Y_1	20151023_QE3_UPLC8_DBJ_SA_SH-SY5Y_Rep1_46frac_1.raw
P60709	ACTB	K.DLYANTVLSGGTTM(+15.99)YPGIADR.M	56.53	2600000000	Oxidation	Methionine			17.01			Yes	42	F1:11584	292	25.61	1116.03	2	-1.6	BJ_SH_SY5Y_1	20151023_QE3_UPLC8_DBJ_SA_SH-SY5Y_Rep1_46frac_1.raw
P60709	ACTB	K.DLYAN(+.98)TVLSGGTTMYPGIADR.M	56.11	571000000								Yes	26	F26:25052	292	27.13	1108.53	2	-1.9	BJ_SH_SY5Y_1	20151023_QE3_UPLC8_DBJ_SA_SH-SY5Y_Rep1_46frac_32.raw
P60709	ACTB	R.K(+43.01)(+14.02)DLYANTVLSGGTTMYPGIADR.M	54.21	69200000									4	F32:19234	291	21.98	1200.59	2	-2.1	BJ_SH_SY5Y_1	20151023_QE3_UPLC8_DBJ_SA_SH-SY5Y_Rep1_46frac_38.raw
P60709	ACTB	R.KDLYANTVLSGGTTMYPGIADR.M	52.7	4770000									5	F35:19581	291	23.22	1172.09	2	1.5	BJ_SH_SY5Y_1	20151023_QE3_UPLC8_DBJ_SA_SH-SY5Y_Rep1_46frac_40.raw
P60709	ACTB	K.DLYAN(+.98)TVLSGGTTM(+15.99)YPGIADR.M	52.36	35500000	Oxidation	Methionine			17.01			Yes	12	F27:22175	292	24.9	1116.53	2	-0.3	BJ_SH_SY5Y_1	20151023_QE3_UPLC8_DBJ_SA_SH-SY5Y_Rep1_46frac_33.raw
P60709	ACTB	K.C(+57.02)DVDIRKDLYANTVLSGGTTMYPGIADR.M	50.13	0									1	F33:21916	285	24.6	1034.5	3	-6.8	BJ_SH_SY5Y_1	20151023_QE3_UPLC8_DBJ_SA_SH-SY5Y_Rep1_46frac_39.raw
P60709	ACTB	K.D(-18.01)LYANTVLSGGTTMYPGIADR.M	48.08	5020000									1	F32:24629	292	27.05	1099.03	2	1	BJ_SH_SY5Y_1	20151023_QE3_UPLC8_DBJ_SA_SH-SY5Y_Rep1_46frac_38.raw
P60709	ACTB	K.D(+27.99)LYANTVLSGGTTMYPGIADR.M	47.51	395000									1	F32:28737	292	31.01	1122.04	2	1.2	BJ_SH_SY5Y_1	20151023_QE3_UPLC8_DBJ_SA_SH-SY5Y_Rep1_46frac_38.raw
P60709	ACTB	K.DLY(+15.99)ANTVLSGGTTM(+15.99)YPGIADR.M	47.26	3870000	Oxidation, Oxidation	Other	Methionine		9.4	17.01		Yes	2	F32:20117	292	22.79	1124.03	2	-0.5	BJ_SH_SY5Y_1	20151023_QE3_UPLC8_DBJ_SA_SH-SY5Y_Rep1_46frac_38.raw
P60709	ACTB	K.DLYANTVLSGGTTMYPGIADRMQK.E	47.16	5630000									4	F36:21069	292	24.94	868.092	3	-0.4	BJ_SH_SY5Y_1	20151023_QE3_UPLC8_DBJ_SA_SH-SY5Y_Rep1_46frac_41.raw
P60709	ACTB	K.DLYAN(+15.99)TVLSGGTTMYPGIADR.M	44.71	385000	Oxidation	Other			18.23				1	F32:24955	292	27.34	1116.03	2	-2.1	BJ_SH_SY5Y_1	20151023_QE3_UPLC8_DBJ_SA_SH-SY5Y_Rep1_46frac_38.raw
P60709	ACTB	K.DLY(-18.01)ANTVLSGGTTMYPGIADR.M	42.44	801000									1	F33:24604	292	27.09	1099.03	2	0.9	BJ_SH_SY5Y_1	20151023_QE3_UPLC8_DBJ_SA_SH-SY5Y_Rep1_46frac_39.raw
P60709	ACTB	K.DLYANTVLSGGTTMYPGIAD(-18.01)R.M	42.01	38600000									2	F32:25860	292	28.33	733.027	3	2.6	BJ_SH_SY5Y_1	20151023_QE3_UPLC8_DBJ_SA_SH-SY5Y_Rep1_46frac_38.raw
P60709	ACTB	K.E(+43.01)ITALAPSTMK.I	39.91	15500000								Yes	1	F21:20864	316	23.37	602.816	2	0.3	BJ_SH_SY5Y_1	20151023_QE3_UPLC8_DBJ_SA_SH-SY5Y_Rep1_46frac_28.raw
P60709	ACTB	K.EITALAPSTMK.I	39.86	46300000000									52	F20:21930	316	23.91	581.313	2	0.4	BJ_SH_SY5Y_1	20151023_QE3_UPLC8_DBJ_SA_SH-SY5Y_Rep1_46frac_27.raw
P60709	ACTB	K.DLYAN(+.98)T(-18.01)VLSGGTTMYPGIADR.M	39.46	13700000								Yes	1	F32:25831	292	28.3	1099.53	2	4.7	BJ_SH_SY5Y_1	20151023_QE3_UPLC8_DBJ_SA_SH-SY5Y_Rep1_46frac_38.raw
P60709	ACTB	K.DLYANTVLSGGT(-18.01)TMYPGIADR.M	39.41	127000								Yes	1	F35:25237	292	28.96	1099.04	2	3.6	BJ_SH_SY5Y_1	20151023_QE3_UPLC8_DBJ_SA_SH-SY5Y_Rep1_46frac_40.raw
P60709	ACTB	K.DLYANTVLSGGTTMY(+31.99)PGIADR.M	39.13	2330000	Dioxidation	Other			0				1	F32:20802	292	23.41	1124.04	2	5.6	BJ_SH_SY5Y_1	20151023_QE3_UPLC8_DBJ_SA_SH-SY5Y_Rep1_46frac_38.raw
P60709	ACTB	K.DLYANTVLSGGTTMY(-18.01)PGIADR.M	38.62	25200000								Yes	2	F33:25721	292	28.26	1099.03	2	-7.4	BJ_SH_SY5Y_1	20151023_QE3_UPLC8_DBJ_SA_SH-SY5Y_Rep1_46frac_39.raw
P60709	ACTB	K.DLYAN(+.98)TVLSGGTTMYPGIAD(-18.01)R.M	38.36	1240000									2	F38:23464	292	28.42	1099.53	2	5.2	BJ_SH_SY5Y_1	20151023_QE3_UPLC8_DBJ_SA_SH-SY5Y_Rep1_46frac_43.raw
P60709	ACTB	K.EITALAPSTMKIK.I	37.85	3010000									1	F32:12785	316	15.77	701.903	2	1.4	BJ_SH_SY5Y_1	20151023_QE3_UPLC8_DBJ_SA_SH-SY5Y_Rep1_46frac_38.raw
P60709	ACTB	R.KDLY(+162.05)ANTVLSGGTTMYPGIADR.M	37.66	3690000									1	F32:19121	291	21.88	835.741	3	-4.1	BJ_SH_SY5Y_1	20151023_QE3_UPLC8_DBJ_SA_SH-SY5Y_Rep1_46frac_38.raw
P60709	ACTB	R.MQK(+43.01)EITALAPSTMK.I	36.88	4390000								Yes	1	F26:15771	313	17.97	796.413	2	0.9	BJ_SH_SY5Y_1	20151023_QE3_UPLC8_DBJ_SA_SH-SY5Y_Rep1_46frac_32.raw
P60709	ACTB	K.EITALAPSTM(+15.99)K.I	36.55	3710000000	Oxidation	Methionine			0			Yes	18	F1:4985	316	12.57	589.311	2	1	BJ_SH_SY5Y_1	20151023_QE3_UPLC8_DBJ_SA_SH-SY5Y_Rep1_46frac_1.raw
P60709	ACTB	R.KDLYAN(+.98)TVLSGGTTMYPGIADR.M	36.01	62700000									1	F33:20993	291	23.7	782.058	3	4.3	BJ_SH_SY5Y_1	20151023_QE3_UPLC8_DBJ_SA_SH-SY5Y_Rep1_46frac_39.raw
P60709	ACTB	R.MQKEITALAPSTMK.I	35.67	8200000									3	F26:10046	313	12.47	516.942	3	0.2	BJ_SH_SY5Y_1	20151023_QE3_UPLC8_DBJ_SA_SH-SY5Y_Rep1_46frac_32.raw
P60709	ACTB	R.K(+43.01)DLYANTVLSGGTTMYPGIADR.M	34.96	0									1	F32:23707	291	26.18	1193.58	2	-3.4	BJ_SH_SY5Y_1	20151023_QE3_UPLC8_DBJ_SA_SH-SY5Y_Rep1_46frac_38.raw
P60709	ACTB	R.KDLYANTVLSGGTTM(+15.99)YPGIADR.M	34.84	1820000	Oxidation	Methionine			12.28			Yes	1	F33:18126	291	21.03	787.063	3	6.6	BJ_SH_SY5Y_1	20151023_QE3_UPLC8_DBJ_SA_SH-SY5Y_Rep1_46frac_39.raw
P60709	ACTB	K.DLY(+15.99)AN(+.98)TVLSGGTTMYPGIADR.M	32.8	193000	Oxidation	Other			6.59				1	F32:25593	292	28.05	1116.53	2	2.9	BJ_SH_SY5Y_1	20151023_QE3_UPLC8_DBJ_SA_SH-SY5Y_Rep1_46frac_38.raw
P60709	ACTB	K.C(+57.02)DVDIRK(+210.20)DLYANTVLSGGTTMYPGIADR.M	32.53	4510000								Yes	1	F33:26788	285	29.38	1104.56	3	-9.5	BJ_SH_SY5Y_1	20151023_QE3_UPLC8_DBJ_SA_SH-SY5Y_Rep1_46frac_39.raw
P60709	ACTB	K.D(+17.03)LYANTVLSGGTTMYPGIADR.M	31.34	3270000000									24	F37:22706	292	27.49	744.705	3	1.6	BJ_SH_SY5Y_1	20151023_QE3_UPLC8_DBJ_SA_SH-SY5Y_Rep1_46frac_42.raw
P60709	ACTB	K.EITALAPSTMK(+43.01)IK.I	31.14	11000000								Yes	2	F28:17518	316	19.81	723.405	2	0.2	BJ_SH_SY5Y_1	20151023_QE3_UPLC8_DBJ_SA_SH-SY5Y_Rep1_46frac_34.raw
P60709	ACTB	K.E(+42.01)ITALAPSTMK.I	31.04	1130000									1	F20:17889	316	20.02	602.319	2	1.5	BJ_SH_SY5Y_1	20151023_QE3_UPLC8_DBJ_SA_SH-SY5Y_Rep1_46frac_27.raw
P60709	ACTB	K.E(+104.03)ITALAPSTMK.I	30.87	577000								Yes	1	F20:22928	316	24.93	633.331	2	8.2	BJ_SH_SY5Y_1	20151023_QE3_UPLC8_DBJ_SA_SH-SY5Y_Rep1_46frac_27.raw
P60709	ACTB	K.C(+57.02)DVDIRKDLYAN(-17.03)TVLSGGTTMYPGIADR.M	30.77	0									1	F33:26382	285	28.99	1028.83	3	3.5	BJ_SH_SY5Y_1	20151023_QE3_UPLC8_DBJ_SA_SH-SY5Y_Rep1_46frac_39.raw
P60709	ACTB	R.M(+43.01)QK(+14.02)EITALAPSTMK.I	30.64	112000000									3	F26:10114	313	12.52	803.419	2	-2	BJ_SH_SY5Y_1	20151023_QE3_UPLC8_DBJ_SA_SH-SY5Y_Rep1_46frac_32.raw
P60709	ACTB	K.E(-18.01)ITALAPSTMK.I	30.06	165000000									1	F20:20159	316	22.22	572.309	2	1.9	BJ_SH_SY5Y_1	20151023_QE3_UPLC8_DBJ_SA_SH-SY5Y_Rep1_46frac_27.raw
P60709	ACTB	K.DLYAN(+15.99)T(-18.01)VLSGGTTMYPGIADR.M	29.31	0	Oxidation	Other			26.31				1	F38:24821	292	29.72	1107.03	2	-2.4	BJ_SH_SY5Y_1	20151023_QE3_UPLC8_DBJ_SA_SH-SY5Y_Rep1_46frac_43.raw
P60709	ACTB	K.E(-18.01)ITALAPSTM(+15.99)K.I	28.66	5190000	Oxidation	Methionine			1000			Yes	1	F20:16001	316	18.23	580.305	2	-0.8	BJ_SH_SY5Y_1	20151023_QE3_UPLC8_DBJ_SA_SH-SY5Y_Rep1_46frac_27.raw
P60709	ACTB	K.EITALAPSTMKIK(+27.99).I	27.26	954000									1	F28:17719	316	19.98	715.903	2	4.3	BJ_SH_SY5Y_1	20151023_QE3_UPLC8_DBJ_SA_SH-SY5Y_Rep1_46frac_34.raw
P60709	ACTB	K.C(+57.02)DVDIRK(+136.09)DLYANTVLSGGTTMYPGIADR.M	27.02	0									1	F32:27294	285	29.73	1079.87	3	-2.5	BJ_SH_SY5Y_1	20151023_QE3_UPLC8_DBJ_SA_SH-SY5Y_Rep1_46frac_38.raw
P60709	ACTB	K.DLY(+17.99)ANTVLSGGTTMYPGIADR.M	26.66	23500000									2	F27:24560	292	27.13	745.032	3	9.4	BJ_SH_SY5Y_1	20151023_QE3_UPLC8_DBJ_SA_SH-SY5Y_Rep1_46frac_33.raw
P60709	ACTB	K.EITALAP(+15.99)STMK.I	26.39	14000000	Oxidation	Proline			0				5	F17:8048	316	10.1	589.31	2	-0.7	BJ_SH_SY5Y_1	20151023_QE3_UPLC8_DBJ_SA_SH-SY5Y_Rep1_46frac_24.raw
P60709	ACTB	K.D(+21.98)LYANTVLSGGTTMYPGIADR.M	24.9	0									1	F32:25457	292	27.89	1119.03	2	-1.6	BJ_SH_SY5Y_1	20151023_QE3_UPLC8_DBJ_SA_SH-SY5Y_Rep1_46frac_38.raw
P60709	ACTB	K.EITALAP(+31.99)STM(+15.99)K.I	23.33	6330000	Oxidation	Methionine			1000			Yes	1	F16:7453	316	9.66	605.304	2	-2.6	BJ_SH_SY5Y_1	20151023_QE3_UPLC8_DBJ_SA_SH-SY5Y_Rep1_46frac_23.raw
P60709	ACTB	K.DLYAN(+30.01)TVLSGGTTMYPGIADR.M	22.56	1240000									1	F31:24187	292	27.02	749.039	3	9.5	BJ_SH_SY5Y_1	20151023_QE3_UPLC8_DBJ_SA_SH-SY5Y_Rep1_46frac_37.raw
P60709	ACTB	K.EITALAPSTMK(+42.01)IK.I	22.48	1410000									1	F29:17492	316	20.1	722.908	2	0.4	BJ_SH_SY5Y_1	20151023_QE3_UPLC8_DBJ_SA_SH-SY5Y_Rep1_46frac_35.raw
P60709	ACTB	K.D(-15.01)LYANTVLSGGTTMYPGIADR.M	20.24	0								Yes	1	F33:25103	292	27.62	1100.52	2	-9.1	BJ_SH_SY5Y_1	20151023_QE3_UPLC8_DBJ_SA_SH-SY5Y_Rep1_46frac_39.raw
P60709	ACTB	K.EITALAPSTMK(+14.02)IK(+43.01).I	18.52	36000000									2	F28:12738	316	15.29	730.413	2	0.2	BJ_SH_SY5Y_1	20151023_QE3_UPLC8_DBJ_SA_SH-SY5Y_Rep1_46frac_34.raw
P60709	ACTB	K.EITALAPSTM(-48.00)K.I	18.45	3350000									1	F18:4547	316	6.76	557.31	2	-2.1	BJ_SH_SY5Y_1	20151023_QE3_UPLC8_DBJ_SA_SH-SY5Y_Rep1_46frac_25.raw
P60709	ACTB	K.C(+57.02)DVDIRK(+225.09)DLYANTVLSGGTTMYPGIADR.M	17.37	0									1	F38:23009	285	27.94	1109.54	3	5.5	BJ_SH_SY5Y_1	20151023_QE3_UPLC8_DBJ_SA_SH-SY5Y_Rep1_46frac_43.raw
P60709	ACTB	K.EITALAPSTMK(+298.19).I	16.12	49700000								Yes	1	F28:12716	316	15.27	487.278	3	4.7	BJ_SH_SY5Y_1	20151023_QE3_UPLC8_DBJ_SA_SH-SY5Y_Rep1_46frac_34.raw
P60709	ACTB	K.D(+55.92)LYANTVLSGGTTMYPGIADR.M	16.01	1450000									1	F32:25590	292	28.05	568.503	4	0.5	BJ_SH_SY5Y_1	20151023_QE3_UPLC8_DBJ_SA_SH-SY5Y_Rep1_46frac_38.raw
P14618	PKM	R.RLAPITSDPTEATAVGAVEASFK.C	63.35	1540000000									29	F27:23209	400	25.86	1166.11	2	1.1	BJ_SH_SY5Y_1	20151023_QE3_UPLC8_DBJ_SA_SH-SY5Y_Rep1_46frac_33.raw
P14618	PKM	R.LAPITSDPTEATAVGAVEASFK.C	58.53	11300000000									62	F26:27500	401	29.51	1088.06	2	0.7	BJ_SH_SY5Y_1	20151023_QE3_UPLC8_DBJ_SA_SH-SY5Y_Rep1_46frac_32.raw
P14618	PKM	R.L(+27.99)APITSDPTEATAVGAVEASFK.C	37.72	698000									1	F26:30600	401	32.31	735.045	3	3.3	BJ_SH_SY5Y_1	20151023_QE3_UPLC8_DBJ_SA_SH-SY5Y_Rep1_46frac_32.raw
P14618	PKM	R.R(+.98)LAPITSDPTEATAVGAVEASFK.C	30.6	2940000									2	F41:18501	400	24.64	778.079	3	8.8	BJ_SH_SY5Y_1	20151023_QE3_UPLC8_DBJ_SA_SH-SY5Y_Rep1_46frac_46.raw
P14618	PKM	R.LAPITSDPTE(+53.92)ATAVGAVEASFK.C	27.07	6130000									1	F26:27001	401	29.03	558.015	4	1.1	BJ_SH_SY5Y_1	20151023_QE3_UPLC8_DBJ_SA_SH-SY5Y_Rep1_46frac_32.raw
P14618	PKM	R.LAPITSD(+53.92)PTEATAVGAVEASFK.C	24.19	6300000									2	F26:26992	401	29.02	743.684	3	-0.2	BJ_SH_SY5Y_1	20151023_QE3_UPLC8_DBJ_SA_SH-SY5Y_Rep1_46frac_32.raw
P63151	PPP2R2A	K.IW(+31.99)DLNM(+15.99)ENRPVETYQVHEYLR.S	58.04	4990000	Dioxidation, Oxidation	Other	Methionine		72.09	8.69		Yes	2	F37:14451	310	19.31	689.079	4	-2.2	BJ_SH_SY5Y_1	20151023_QE3_UPLC8_DBJ_SA_SH-SY5Y_Rep1_46frac_42.raw
P63151	PPP2R2A	K.IWDLNM(+15.99)ENRPVETYQVHEYLR.S	54.5	51200000	Oxidation	Methionine			7.65			Yes	4	F37:15577	310	20.64	681.083	4	-0.2	BJ_SH_SY5Y_1	20151023_QE3_UPLC8_DBJ_SA_SH-SY5Y_Rep1_46frac_42.raw
P63151	PPP2R2A	K.IWDLNMENRPVETYQVHEYLR.S	53.81	536000000									5	F37:17698	310	22.51	902.443	3	0.7	BJ_SH_SY5Y_1	20151023_QE3_UPLC8_DBJ_SA_SH-SY5Y_Rep1_46frac_42.raw
P63151	PPP2R2A	K.IWDLN(+.98)MENRPVETYQVHEYLR.S	37.99	1320000								Yes	1	F32:21383	310	23.91	677.328	4	-3.4	BJ_SH_SY5Y_1	20151023_QE3_UPLC8_DBJ_SA_SH-SY5Y_Rep1_46frac_38.raw
Q9UGV2	NDRG3	K.MADC(+57.02)GGLPQVVQPGK.L	44.74	130000000									4	F21:12866	287	14.99	778.883	2	1.8	BJ_SH_SY5Y_1	20151023_QE3_UPLC8_DBJ_SA_SH-SY5Y_Rep1_46frac_28.raw
Q9UGV2	NDRG3	K.M(+15.99)ADC(+57.02)GGLPQVVQPGK.L	36.28	0	Oxidation	Methionine			8.22			Yes	1	F22:11762	287	14.07	786.881	2	3	BJ_SH_SY5Y_1	20151023_QE3_UPLC8_DBJ_SA_SH-SY5Y_Rep1_46frac_29.raw
Q9UGV2	NDRG3	K.MADC(+57.02)GGLPQ(+.98)VVQPGK.L	19.43	348000									1	F22:13299	287	15.57	779.381	2	9.6	BJ_SH_SY5Y_1	20151023_QE3_UPLC8_DBJ_SA_SH-SY5Y_Rep1_46frac_29.raw
P31749	AKT1	K.TFC(+57.02)GTPEYLAPEVLEDN(+.98)DYGR.A	62.48	1250000								Yes	2	F10:25778	308	27.98	1224.04	2	2	BJ_SH_SY5Y_1	20151023_QE3_UPLC8_DBJ_SA_SH-SY5Y_Rep1_46frac_18.raw
P31749	AKT1	K.T(+79.97)FC(+57.02)GTPEYLAPEVLEDNDYGR.A	57.19	1030000									1	F9:28057	308	30.13	842.689	3	0.3	BJ_SH_SY5Y_1	20151023_QE3_UPLC8_DBJ_SA_SH-SY5Y_Rep1_46frac_17.raw
P31749	AKT1	K.TFC(+57.02)GTPEYLAPEVLEDNDYGR.A	56.32	196000000								Yes	7	F15:26273	308	28.02	1223.55	2	2.1	BJ_SH_SY5Y_1	20151023_QE3_UPLC8_DBJ_SA_SH-SY5Y_Rep1_46frac_22.raw
P31749	AKT1	K.TFC(+57.02)GTPEYLAPE(+17.03)VLEDNDYGR.A	40.34	34200000									1	F15:26294	308	28.04	821.709	3	0.1	BJ_SH_SY5Y_1	20151023_QE3_UPLC8_DBJ_SA_SH-SY5Y_Rep1_46frac_22.raw
P31749	AKT1	K.KLSPPFKPQVTSETDTR.Y	38.73	16300000									4	F24:8708	420	11.01	644.346	3	-0.6	BJ_SH_SY5Y_1	20151023_QE3_UPLC8_DBJ_SA_SH-SY5Y_Rep1_46frac_30.raw
P31749	AKT1	K.LSPPFKPQVTSETDTR.Y	37.31	12200000									1	F26:10634	421	12.97	901.969	2	1	BJ_SH_SY5Y_1	20151023_QE3_UPLC8_DBJ_SA_SH-SY5Y_Rep1_46frac_32.raw
P31749	AKT1	K.LS(+13.03)PPFKPQVTSETDTR.Y	29.01	6960000									1	F35:10189	421	13.53	908.487	2	3.7	BJ_SH_SY5Y_1	20151023_QE3_UPLC8_DBJ_SA_SH-SY5Y_Rep1_46frac_40.raw
Q9Y4R8	TELO2	K.AVLIC(+57.02)LAQLGEPELR.D	48.14	6310000								Yes	3	F40:11496	363	30.56	841.471	2	2.3	BJ_SH_SY5Y_1	20151023_QE3_UPLC8_DBJ_SA_SH-SY5Y_Rep1_46frac_45.raw
Q9Y4R8	TELO2	R.IHPEGPPLK.F	31.09	24100000									1	F14:3950	417	6.04	494.285	2	1	BJ_SH_SY5Y_1	20151023_QE3_UPLC8_DBJ_SA_SH-SY5Y_Rep1_46frac_21.raw
O00418	EEF2K	K.HMPDPWAEFHLEDIATER.A	46.33	18100000									3	F27:25254	94	27.87	732.004	3	-2.1	BJ_SH_SY5Y_1	20151023_QE3_UPLC8_DBJ_SA_SH-SY5Y_Rep1_46frac_33.raw
Q08499	PDE4D	K.LMHSSSLTNSSIPR.F	38.96	8980000									1	F29:7400	370	9.74	765.393	2	2.5	BJ_SH_SY5Y_1	20151023_QE3_UPLC8_DBJ_SA_SH-SY5Y_Rep1_46frac_35.raw
O43597	SPRY2	R.AQSGN(+.98)GSQPLLQTPR.D	43.33	6320000								Yes	2	F14:9556	5	11.53	777.894	2	-3.9	BJ_SH_SY5Y_1	20151023_QE3_UPLC8_DBJ_SA_SH-SY5Y_Rep1_46frac_21.raw
O43597	SPRY2	R.AQSGNGSQPLLQTPR.D	39.69	1920000									1	F16:7428	5	9.64	777.407	2	2.5	BJ_SH_SY5Y_1	20151023_QE3_UPLC8_DBJ_SA_SH-SY5Y_Rep1_46frac_23.raw
O43597	SPRY2	K.SELKPGELKPLSK.E	35.34	659000									1	F19:5665	156	8.02	475.949	3	0.2	BJ_SH_SY5Y_1	20151023_QE3_UPLC8_DBJ_SA_SH-SY5Y_Rep1_46frac_26.raw
P10827	THRA	R.SLQQRPEPTPEEWDLIHIATEAHR.S	42.01	9440000									1	F26:21300	153	23.45	571.491	5	-0.3	BJ_SH_SY5Y_1	20151023_QE3_UPLC8_DBJ_SA_SH-SY5Y_Rep1_46frac_32.raw
P21333	FLNA	K.FNEEHIPDSPFVVPVASPSGDAR.R	57.37	629000000									13	F118:8842	2311	26.82	823.069	3	2	BJ_MCF7_2	20151028_QE3_UPLC8_DBJ_SA_MCF7_Rep1_46frac_32.raw
P21333	FLNA	K.FNEEHIPDSPFVVPVASPSGDARR.L	49.33	186000000									5	F119:18767	2311	21.63	525.462	5	-2.4	BJ_MCF7_2	20151028_QE3_UPLC8_DBJ_SA_MCF7_Rep1_46frac_33.raw
P21333	FLNA	K.FN(+.98)EEHIPDSPFVVPVASPSGDAR.R	48.44	41600000									1	F112:22283	2311	26.25	823.396	3	0	BJ_MCF7_2	20151028_QE3_UPLC8_DBJ_SA_MCF7_Rep1_46frac_27.raw
P21333	FLNA	K.FN(-17.03)EEHIPDSPFVVPVASPSGDAR.R	47.69	5160000									2	F114:25674	2311	29.82	1225.58	2	-0.2	BJ_MCF7_2	20151028_QE3_UPLC8_DBJ_SA_MCF7_Rep1_46frac_29.raw
P21333	FLNA	K.FNEEHIPDSP(+15.99)FVVPVASPSGDAR.R	34.29	2590000	Oxidation	Proline			0				1	F117:22279	2311	25.39	828.4	3	1.1	BJ_MCF7_2	20151028_QE3_UPLC8_DBJ_SA_MCF7_Rep1_46frac_31.raw
P21333	FLNA	K.FNEEHIPDSPFVVPVAS(+79.97)PSGDAR.R	29.97	176000									1	F109:25868	2311	28.44	1274.08	2	1.6	BJ_MCF7_2	20151028_QE3_UPLC8_DBJ_SA_MCF7_Rep1_46frac_24.raw
P60709	ACTB	K.DLYANTVLSGGTTMYPGIADR.M	63.73	39200000000									135	F130:22218	292	28.9	1108.04	2	-0.3	BJ_MCF7_2	20151028_QE3_UPLC8_DBJ_SA_MCF7_Rep1_46frac_43.raw
P60709	ACTB	K.DLYAN(+.98)TVLSGGTTMYPGIADR.M	57.88	262000000								Yes	24	F129:24774	292	27.02	1108.53	2	0.8	BJ_MCF7_2	20151028_QE3_UPLC8_DBJ_SA_MCF7_Rep1_46frac_42.raw
P60709	ACTB	K.DLYANTVLSGGTTM(+15.99)YPGIADR.M	57.08	4190000000	Oxidation	Methionine			9.34			Yes	53	F130:18464	292	24.64	1116.03	2	-1.5	BJ_MCF7_2	20151028_QE3_UPLC8_DBJ_SA_MCF7_Rep1_46frac_43.raw
P60709	ACTB	R.KDLYANTVLSGGTTMYPGIADR.M	57.04	15700000									5	F124:17729	291	22.64	1172.09	2	1.3	BJ_MCF7_2	20151028_QE3_UPLC8_DBJ_SA_MCF7_Rep1_46frac_38.raw
P60709	ACTB	K.DLYAN(+.98)TVLSGGTTM(+15.99)YPGIADR.M	53.45	56500000	Oxidation	Methionine			10.11			Yes	8	F129:21835	292	24.06	1116.52	2	-4.9	BJ_MCF7_2	20151028_QE3_UPLC8_DBJ_SA_MCF7_Rep1_46frac_42.raw
P60709	ACTB	K.DLYANTVLSGGTTMYPGIADRMQK.E	52.75	8520000									1	F129:23208	292	25.32	868.093	3	0.2	BJ_MCF7_2	20151028_QE3_UPLC8_DBJ_SA_MCF7_Rep1_46frac_42.raw
P60709	ACTB	K.DLYANTVLSGGTTMYPGIAD(-18.01)R.M	51.86	112000000									8	F130:22113	292	28.8	1099.03	2	-2	BJ_MCF7_2	20151028_QE3_UPLC8_DBJ_SA_MCF7_Rep1_46frac_43.raw
P60709	ACTB	K.DLYAN(+15.99)TVLSGGTTMYPGIADR.M	49.61	345000	Oxidation	Other			26.31				2	F128:23181	292	28.05	1116.04	2	5.1	BJ_MCF7_2	20151028_QE3_UPLC8_DBJ_SA_MCF7_Rep1_46frac_41.raw
P60709	ACTB	R.K(+43.01)(+14.02)DLYANTVLSGGTTMYPGIADR.M	47.42	5710000									2	F124:17676	291	22.59	1200.6	2	-1	BJ_MCF7_2	20151028_QE3_UPLC8_DBJ_SA_MCF7_Rep1_46frac_38.raw
P60709	ACTB	K.D(-18.01)LYANTVLSGGTTMYPGIADR.M	46.5	13900000									2	F124:22705	292	27.37	1099.03	2	0.9	BJ_MCF7_2	20151028_QE3_UPLC8_DBJ_SA_MCF7_Rep1_46frac_38.raw
P60709	ACTB	R.KDLY(+162.05)ANTVLSGGTTMYPGIADR.M	46.04	15700000									2	F124:17502	291	22.44	835.745	3	1.2	BJ_MCF7_2	20151028_QE3_UPLC8_DBJ_SA_MCF7_Rep1_46frac_38.raw
P60709	ACTB	K.D(+27.99)LYANTVLSGGTTMYPGIADR.M	45.23	2390000									2	F124:26551	292	31.1	748.358	3	-2.5	BJ_MCF7_2	20151028_QE3_UPLC8_DBJ_SA_MCF7_Rep1_46frac_38.raw
P60709	ACTB	K.DLY(+15.99)ANTVLSGGTTM(+15.99)YPGIADR.M	43.52	3000000	Oxidation, Oxidation	Other	Methionine		5.99	21.94		Yes	1	F124:18308	292	23.16	1124.03	2	0.9	BJ_MCF7_2	20151028_QE3_UPLC8_DBJ_SA_MCF7_Rep1_46frac_38.raw
P60709	ACTB	K.DLYAN(+.98)TVLSGGTTM(+15.99)YPGIADRM(+15.99)QK.E	42.7	2450000	Oxidation, Oxidation	Methionine	Methionine		17.01	0		Yes	1	F93:16696	292	23.21	879.086	3	2	BJ_MCF7_2	20151028_QE3_UPLC8_DBJ_SA_MCF7_Rep1_46frac_1.raw
P60709	ACTB	K.DLYANTVLSGGTTM(+15.99)YPGIADRMQK.E	42.6	643000	Oxidation	Methionine			14.02				1	F93:18349	292	25.77	873.427	3	2.4	BJ_MCF7_2	20151028_QE3_UPLC8_DBJ_SA_MCF7_Rep1_46frac_1.raw
P60709	ACTB	K.EITALAPSTMK.I	42.34	49300000000									60	F112:22675	316	26.64	581.312	2	-0.5	BJ_MCF7_2	20151028_QE3_UPLC8_DBJ_SA_MCF7_Rep1_46frac_27.raw
P60709	ACTB	K.EITALAPSTM(+15.99)K.I	42.03	6160000000	Oxidation	Methionine			8.69			Yes	18	F93:9766	316	14.04	589.31	2	-0.6	BJ_MCF7_2	20151028_QE3_UPLC8_DBJ_SA_MCF7_Rep1_46frac_1.raw
P60709	ACTB	K.DLY(+15.99)AN(+15.99)TVLSGGTTMYPGIADR.M	40.01	365000	Oxidation, Oxidation	Other	Other		11.1	8.26			1	F127:23185	292	27.74	1124.03	2	-0.1	BJ_MCF7_2	20151028_QE3_UPLC8_DBJ_SA_MCF7_Rep1_46frac_40.raw
P60709	ACTB	K.DLYAN(+15.99)TVLSGGTTM(+15.99)YPGIADR.M	39.81	8600000	Oxidation, Oxidation	Other	Methionine		0	15.91		Yes	4	F124:20162	292	24.94	1124.04	2	2.1	BJ_MCF7_2	20151028_QE3_UPLC8_DBJ_SA_MCF7_Rep1_46frac_38.raw
P60709	ACTB	K.DLYANTVLSGGTTM(+15.99)YPGIADRM(+15.99)QK.E	38.71	8750000	Oxidation, Oxidation	Methionine	Methionine		9.34	0			3	F93:17144	292	23.91	1317.63	2	1.1	BJ_MCF7_2	20151028_QE3_UPLC8_DBJ_SA_MCF7_Rep1_46frac_1.raw
P60709	ACTB	K.EIT(-18.01)ALAPSTMK.I	37.18	0								Yes	1	F112:18326	316	21.87	572.306	2	-2.6	BJ_MCF7_2	20151028_QE3_UPLC8_DBJ_SA_MCF7_Rep1_46frac_27.raw
P60709	ACTB	K.DLYANTVLSGGTTM(+15.99)YPGIAD(-18.01)R.M	36.84	1600000	Oxidation	Methionine			1000			Yes	1	F124:20913	292	25.69	1107.03	2	1.4	BJ_MCF7_2	20151028_QE3_UPLC8_DBJ_SA_MCF7_Rep1_46frac_38.raw
P60709	ACTB	K.E(-18.01)ITALAPSTMK.I	36.42	344000000									4	F119:19476	316	22.4	572.308	2	0.1	BJ_MCF7_2	20151028_QE3_UPLC8_DBJ_SA_MCF7_Rep1_46frac_33.raw
P60709	ACTB	K.DLYANT(-18.01)VLSGGTTMYPGIADR.M	36.34	0									1	F124:23084	292	27.78	550.019	4	-1.5	BJ_MCF7_2	20151028_QE3_UPLC8_DBJ_SA_MCF7_Rep1_46frac_38.raw
P60709	ACTB	K.E(+27.99)ITALAPSTMK.I	36.17	52800000									3	F112:19512	316	22.91	595.31	2	-0.1	BJ_MCF7_2	20151028_QE3_UPLC8_DBJ_SA_MCF7_Rep1_46frac_27.raw
P60709	ACTB	K.DLYANTVLSGGTTMYPGIAD(+43.99)R(+14.02).M	35.41	855000									1	F120:24946	292	28.63	1137.04	2	0.6	BJ_MCF7_2	20151028_QE3_UPLC8_DBJ_SA_MCF7_Rep1_46frac_34.raw
P60709	ACTB	K.DLYANTVLSGGTTMYP(-27.99)GIADR.M	35.05	4840000									3	F124:22566	292	27.24	1094.04	2	-3.8	BJ_MCF7_2	20151028_QE3_UPLC8_DBJ_SA_MCF7_Rep1_46frac_38.raw
P60709	ACTB	K.DLYANTVLSGGTTM(+31.99)YPGIADR.M	34.36	24700000	Dioxidation	Methionine			0				1	F124:22780	292	27.43	1124.03	2	-3.1	BJ_MCF7_2	20151028_QE3_UPLC8_DBJ_SA_MCF7_Rep1_46frac_38.raw
P60709	ACTB	K.DLY(+31.99)ANTVLSGGTTMYPGIADR.M	33.87	28000000	Dioxidation	Other			66.28				2	F125:23058	292	27.39	1124.03	2	-2	BJ_MCF7_2	20151028_QE3_UPLC8_DBJ_SA_MCF7_Rep1_46frac_39.raw
P60709	ACTB	K.DLY(+17.99)ANTVLSGGTTMYPGIADR.M	33.62	2250000									3	F119:25074	292	28	745.03	3	6.5	BJ_MCF7_2	20151028_QE3_UPLC8_DBJ_SA_MCF7_Rep1_46frac_33.raw
P60709	ACTB	K.EITALAP(+31.99)STMK.I	31.59	22100000								Yes	1	F112:10019	316	12.31	597.306	2	-3.4	BJ_MCF7_2	20151028_QE3_UPLC8_DBJ_SA_MCF7_Rep1_46frac_27.raw
P60709	ACTB	K.EITALAPSTMK(+42.01)IK.I	30.74	2590000									1	F121:16500	316	21.47	722.907	2	-0.3	BJ_MCF7_2	20151028_QE3_UPLC8_DBJ_SA_MCF7_Rep1_46frac_35.raw
P60709	ACTB	K.DLYANTVLS(+44.01)GGTTMYPGIADR.M	29.17	190000									1	F124:20923	292	25.7	1130.03	2	-8.9	BJ_MCF7_2	20151028_QE3_UPLC8_DBJ_SA_MCF7_Rep1_46frac_38.raw
P60709	ACTB	R.M(+43.01)QK(+14.02)EITALAPSTMK.I	28.29	9420000									2	F119:9069	313	12.4	803.419	2	-1.5	BJ_MCF7_2	20151028_QE3_UPLC8_DBJ_SA_MCF7_Rep1_46frac_33.raw
P60709	ACTB	K.E(-18.01)ITALAPSTM(+15.99)K.I	27.98	37000000	Oxidation	Methionine			1000				1	F119:15304	316	18.38	580.304	2	-1.3	BJ_MCF7_2	20151028_QE3_UPLC8_DBJ_SA_MCF7_Rep1_46frac_33.raw
P60709	ACTB	K.D(+17.03)LYANTVLSGGTTMYPGIADR.M	27.87	1170000000									14	F125:23430	292	27.85	744.704	3	0	BJ_MCF7_2	20151028_QE3_UPLC8_DBJ_SA_MCF7_Rep1_46frac_39.raw
P60709	ACTB	K.EIT(-18.01)ALAPSTM(+15.99)K.I	27.34	7770000	Oxidation	Methionine			1000				1	F108:15773	316	18.45	580.306	2	1.6	BJ_MCF7_2	20151028_QE3_UPLC8_DBJ_SA_MCF7_Rep1_46frac_23.raw
P60709	ACTB	K.D(+21.98)LYANTVLSGGTTMYPGIADR.M	26.92	2200000									2	F124:22928	292	27.59	1119.03	2	3.4	BJ_MCF7_2	20151028_QE3_UPLC8_DBJ_SA_MCF7_Rep1_46frac_38.raw
P60709	ACTB	K.EIT(-2.02)ALAPSTMK.I	26.44	31900000000									1	F112:10271	316	12.74	580.308	2	4.3	BJ_MCF7_2	20151028_QE3_UPLC8_DBJ_SA_MCF7_Rep1_46frac_27.raw
P60709	ACTB	K.DLYANTVLSGGTTM(+15.99)YP(+15.99)GIADR.M	25.14	2550000	Oxidation, Oxidation	Methionine	Proline		17.01	0		Yes	2	F124:18823	292	23.67	1124.04	2	1.7	BJ_MCF7_2	20151028_QE3_UPLC8_DBJ_SA_MCF7_Rep1_46frac_38.raw
P60709	ACTB	K.DLYAN(+15.00)TVLSGGTTMYPGIADR.M	24.76	599000									2	F124:24785	292	29.54	1115.53	2	-5.1	BJ_MCF7_2	20151028_QE3_UPLC8_DBJ_SA_MCF7_Rep1_46frac_38.raw
P60709	ACTB	K.EITALAPSTMK(+15.99).I	24.62	648000	Oxidation	Other			0				1	F118:3569	316	12.36	589.312	2	2.5	BJ_MCF7_2	20151028_QE3_UPLC8_DBJ_SA_MCF7_Rep1_46frac_32.raw
P60709	ACTB	K.D(+55.92)LYANTVLSGGTTMYPGIADR.M	24.54	6760000									1	F124:23628	292	28.37	757.667	3	-1.4	BJ_MCF7_2	20151028_QE3_UPLC8_DBJ_SA_MCF7_Rep1_46frac_38.raw
P60709	ACTB	K.EITALAP(+31.99)STM(+15.99)K.I	24.42	40600000	Oxidation	Methionine			1000			Yes	1	F112:7442	316	9.9	605.306	2	0.6	BJ_MCF7_2	20151028_QE3_UPLC8_DBJ_SA_MCF7_Rep1_46frac_27.raw
P60709	ACTB	K.EITALAP(+15.99)STMK.I	23.73	8320000	Oxidation	Proline			7.77				2	F112:27135	316	31.59	589.309	2	-1.6	BJ_MCF7_2	20151028_QE3_UPLC8_DBJ_SA_MCF7_Rep1_46frac_27.raw
P60709	ACTB	K.DLYAN(+15.99)TVLSGGT(-18.01)TMYPGIADR.M	23.31	316000	Oxidation	Other			11.12				1	F119:23683	292	26.58	1107.03	2	1.1	BJ_MCF7_2	20151028_QE3_UPLC8_DBJ_SA_MCF7_Rep1_46frac_33.raw
P60709	ACTB	K.D(-15.01)LYANTVLSGGTTMYPGIADR.M	22.94	1140000									1	F125:23067	292	27.4	1100.53	2	-6.8	BJ_MCF7_2	20151028_QE3_UPLC8_DBJ_SA_MCF7_Rep1_46frac_39.raw
P60709	ACTB	K.DLYAN(+15.99)T(-18.01)VLSGGTTMYPGIADR.M	22.83	0	Oxidation	Other			7.32				1	F130:22786	292	29.42	1107.03	2	-2.7	BJ_MCF7_2	20151028_QE3_UPLC8_DBJ_SA_MCF7_Rep1_46frac_43.raw
P60709	ACTB	K.EITALAPSTM(-48.00)K.I	22.07	600000								Yes	1	F112:7564	316	10.06	557.31	2	-2.2	BJ_MCF7_2	20151028_QE3_UPLC8_DBJ_SA_MCF7_Rep1_46frac_27.raw
P60709	ACTB	K.EITALAPSTM(+31.99)K.I	20.51	400000	Dioxidation	Methionine			1000				1	F112:10381	316	12.91	398.541	3	0.1	BJ_MCF7_2	20151028_QE3_UPLC8_DBJ_SA_MCF7_Rep1_46frac_27.raw
P60709	ACTB	K.EITALAPSTMK(+27.99).I	20.21	0								Yes	1	F112:17305	316	20.92	595.311	2	0.4	BJ_MCF7_2	20151028_QE3_UPLC8_DBJ_SA_MCF7_Rep1_46frac_27.raw
P60709	ACTB	K.DLY(+31.99)ANTVLSGGTTM(+15.99)YPGIADR.M	19.87	0	Dioxidation, Oxidation	Other	Methionine		17.27	11.06		Yes	1	F124:20336	292	25.1	1132.03	2	-1.4	BJ_MCF7_2	20151028_QE3_UPLC8_DBJ_SA_MCF7_Rep1_46frac_38.raw
P60709	ACTB	K.DLYAN(+.98)TVLSGGTT(-18.01)MYPGIADR.M	19.67	0									1	F124:23271	292	28.01	733.356	3	5.2	BJ_MCF7_2	20151028_QE3_UPLC8_DBJ_SA_MCF7_Rep1_46frac_38.raw
P60709	ACTB	K.D(+88.00)LYANTVLSGGTTMYPGIADR.M	18.51	0									1	F124:22890	292	27.54	768.36	3	-0.9	BJ_MCF7_2	20151028_QE3_UPLC8_DBJ_SA_MCF7_Rep1_46frac_38.raw
P60709	ACTB	K.D(+21.98)LYAN(+.98)TVLSGGTTMYPGIADR.M	18.1	1480000									1	F124:22960	292	27.64	1119.53	2	4.5	BJ_MCF7_2	20151028_QE3_UPLC8_DBJ_SA_MCF7_Rep1_46frac_38.raw
P60709	ACTB	R.KDLYANTVLSGGTTMYPGIADRMQK.E	17.65	0									1	F131:4718	291	9.73	683.345	4	-0.9	BJ_MCF7_2	20151028_QE3_UPLC8_DBJ_SA_MCF7_Rep1_46frac_44.raw
P60709	ACTB	K.DLY(+15.99)AN(+.98)TVLSGGTTM(+15.99)YPGIADR.M	16.89	443000	Oxidation, Oxidation	Other	Methionine		9.4	12.28		Yes	1	F125:18564	292	22.93	750.026	3	8.5	BJ_MCF7_2	20151028_QE3_UPLC8_DBJ_SA_MCF7_Rep1_46frac_39.raw
P60709	ACTB	K.DLYANTVLSGGTTM(+15.99)Y(+31.99)PGIADR.M	16.77	0	Oxidation, Dioxidation	Methionine	Other		0	0			1	F124:20228	292	25	755.021	3	-3.1	BJ_MCF7_2	20151028_QE3_UPLC8_DBJ_SA_MCF7_Rep1_46frac_38.raw
P60709	ACTB	K.EITALAPS(+162.05)TM(+15.99)KIK.I	16.34	1550000	Oxidation	Methionine			1000				1	F119:16226	316	19.27	790.927	2	0.7	BJ_MCF7_2	20151028_QE3_UPLC8_DBJ_SA_MCF7_Rep1_46frac_33.raw
P60709	ACTB	K.DLYANTVLSGGTT(-15.99)MYPGIADR.M	15.05	0									1	F124:24297	292	29.06	1100.04	2	-3.6	BJ_MCF7_2	20151028_QE3_UPLC8_DBJ_SA_MCF7_Rep1_46frac_38.raw
P14618	PKM	R.LAPITSDPTEATAVGAVEASFK.C	64.53	7640000000									60	F130:22429	401	29.1	1088.07	2	4.2	BJ_MCF7_2	20151028_QE3_UPLC8_DBJ_SA_MCF7_Rep1_46frac_43.raw
P14618	PKM	R.RLAPITSDPTEATAVGAVEASFK.C	62.98	2040000000									48	F119:23155	400	26.09	1166.11	2	0.4	BJ_MCF7_2	20151028_QE3_UPLC8_DBJ_SA_MCF7_Rep1_46frac_33.raw
P14618	PKM	R.LAPITSDPTEATAVGAVEASFK(+156.12).C	37.51	76700000									3	F122:22338	401	26.22	1166.11	2	-4.7	BJ_MCF7_2	20151028_QE3_UPLC8_DBJ_SA_MCF7_Rep1_46frac_36.raw
P14618	PKM	R.L(+41.03)APITSDPTEATAVGAVEASFK.C	18.57	0									1	F129:23645	401	25.72	739.381	3	-6.9	BJ_MCF7_2	20151028_QE3_UPLC8_DBJ_SA_MCF7_Rep1_46frac_42.raw
P14618	PKM	R.RLAP(-27.99)ITSDPTEATAVGAVEASFK.C	18.37	1040000									1	F119:22615	400	25.56	768.411	3	-2.8	BJ_MCF7_2	20151028_QE3_UPLC8_DBJ_SA_MCF7_Rep1_46frac_33.raw
P63151	PPP2R2A	K.IWDLNMENRPVETYQVHEYLR.S	56.99	120000000									2	F129:20527	310	22.73	902.443	3	0.7	BJ_MCF7_2	20151028_QE3_UPLC8_DBJ_SA_MCF7_Rep1_46frac_42.raw
P63151	PPP2R2A	K.IWDLNMEN(+.98)R(+14.02)PVETYQVHEYLR.S	30.95	0									1	F129:18196	310	20.61	907.44	3	-3.3	BJ_MCF7_2	20151028_QE3_UPLC8_DBJ_SA_MCF7_Rep1_46frac_42.raw
O00763	ACACB	K.RIPVQAVWAGWGHASENPK.L	53.57	70500000									4	F132:11699	341	17.79	1052.05	2	-0.1	BJ_MCF7_2	20151028_QE3_UPLC8_DBJ_SA_MCF7_Rep1_46frac_45.raw
O43524	FOXO3	K.GSGLGSPTSSFNSTVFGPSSLNSLR.Q	43.21	774000									1	F132:21376	420	27.03	1228.61	2	-1	BJ_MCF7_2	20151028_QE3_UPLC8_DBJ_SA_MCF7_Rep1_46frac_45.raw
P31749	AKT1	K.TFC(+57.02)GTPEYLAPEVLEDNDYGR.A	53.33	12100000									2	F106:25432	308	28.36	1223.54	2	-2.5	BJ_MCF7_2	20151028_QE3_UPLC8_DBJ_SA_MCF7_Rep1_46frac_21.raw
P31749	AKT1	K.KLSPPFKPQVTSETDTR.Y	42.64	10100000									2	F117:8336	420	11.38	644.348	3	3.7	BJ_MCF7_2	20151028_QE3_UPLC8_DBJ_SA_MCF7_Rep1_46frac_31.raw
P31749	AKT1	K.LSPPFKPQVTSETDTR.Y	38.7	21400000									2	F129:10513	421	12.62	901.965	2	-3.4	BJ_MCF7_2	20151028_QE3_UPLC8_DBJ_SA_MCF7_Rep1_46frac_42.raw
O00418	EEF2K	K.HMPDPWAEFHLEDIATER.A	49.49	11300000									3	F119:25255	94	28.18	1097.51	2	0.9	BJ_MCF7_2	20151028_QE3_UPLC8_DBJ_SA_MCF7_Rep1_46frac_33.raw
Q9UGV2	NDRG3	K.MADC(+57.02)GGLPQVVQPGK.L	48.52	57700000									2	F113:12681	287	15.39	778.882	2	0.7	BJ_MCF7_2	20151028_QE3_UPLC8_DBJ_SA_MCF7_Rep1_46frac_28.raw
Q9Y4R8	TELO2	R.IHPEGPPLK.F	29.16	1030000									1	F105:4098	417	6.26	494.283	2	-3.9	BJ_MCF7_2	20151028_QE3_UPLC8_DBJ_SA_MCF7_Rep1_46frac_20.raw
P04637	TP53	K.TC(+57.02)PVQ(+.98)LWVDSTPPPGTR.V	27.88	0								Yes	1	F123:18829	140	23.53	956.476	2	9.2	BJ_MCF7_2	20151028_QE3_UPLC8_DBJ_SA_MCF7_Rep1_46frac_37.raw
Q08499	PDE4D	K.LMHSSSLTNSSIPR.F	31.51	683000									1	F121:6343	370	11.02	765.393	2	2.7	BJ_MCF7_2	20151028_QE3_UPLC8_DBJ_SA_MCF7_Rep1_46frac_35.raw
P21333	FLNA	K.FNEEHIPDSPFVVPVASPSGDARR.L	58.23	109000000									4	F73:17566	2311	20.04	875.105	3	3.5	BJ_SH_SY5Y_2	20151022_QE5_UPLC10_DBJ_SA_SH-SY5Y_REP2_46frac_33.raw
P21333	FLNA	K.FNEEHIPDSPFVVPVASPSGDAR.R	49.21	647000000									6	F71:20800	2311	22.78	823.067	3	-0.9	BJ_SH_SY5Y_2	20151022_QE5_UPLC10_DBJ_SA_SH-SY5Y_REP2_46frac_31.raw
P21333	FLNA	K.FN(+.98)EEHIPDSPFVVPVASPSGDAR.R	47.33	8070000									4	F66:22671	2311	24.56	823.397	3	1.5	BJ_SH_SY5Y_2	20151022_QE5_UPLC10_DBJ_SA_SH-SY5Y_REP2_46frac_27.raw
P21333	FLNA	K.FN(-17.03)EEHIPDSPFVVPVASPSGDAR.R	45.63	1390000									2	F68:25905	2311	28.38	1225.59	2	2.3	BJ_SH_SY5Y_2	20151022_QE5_UPLC10_DBJ_SA_SH-SY5Y_REP2_46frac_29.raw
P21333	FLNA	K.F(+27.99)NEEHIPDSPFVVPVASPSGDAR.R	34.37	823000									1	F71:26771	2311	29.2	832.398	3	-1.4	BJ_SH_SY5Y_2	20151022_QE5_UPLC10_DBJ_SA_SH-SY5Y_REP2_46frac_31.raw
P21333	FLNA	K.FNEEHIPDSPFVVPVASPSGDAR(-.98).R	20.32	0									1	F71:21616	2311	23.73	822.731	3	-10.1	BJ_SH_SY5Y_2	20151022_QE5_UPLC10_DBJ_SA_SH-SY5Y_REP2_46frac_31.raw
P14618	PKM	R.LAPITSDPTEATAVGAVEASFK.C	65.19	15000000000									95	F47:16680	401	27.55	1088.07	2	2.6	BJ_SH_SY5Y_2	20151022_QE5_UPLC10_DBJ_SA_SH-SY5Y_REP2_46frac_1.raw
P14618	PKM	R.RLAPITSDPTEATAVGAVEASFK.C	63.7	1330000000									24	F73:20676	400	23.02	1166.11	2	0.1	BJ_SH_SY5Y_2	20151022_QE5_UPLC10_DBJ_SA_SH-SY5Y_REP2_46frac_33.raw
P14618	PKM	R.L(+27.99)APITSDPTEATAVGAVEASFK.C	47.39	13900000									4	F72:29505	401	31.66	1102.06	2	1.8	BJ_SH_SY5Y_2	20151022_QE5_UPLC10_DBJ_SA_SH-SY5Y_REP2_46frac_32.raw
P14618	PKM	R.L(+43.01)APITSDPTEATAVGAVEASFK.C	39.25	228000								Yes	1	F71:29120	401	31.38	740.048	3	2.1	BJ_SH_SY5Y_2	20151022_QE5_UPLC10_DBJ_SA_SH-SY5Y_REP2_46frac_31.raw
P14618	PKM	R.R(+.98)LAPITSDPTEATAVGAVEASFK.C	24.88	0									2	F72:19639	400	21.84	1166.61	2	8.2	BJ_SH_SY5Y_2	20151022_QE5_UPLC10_DBJ_SA_SH-SY5Y_REP2_46frac_32.raw
P14618	PKM	R.LAPITSDPTEATAVGAVE(+28.03)ASFK.C	23.26	1490000									1	F72:26327	401	28.61	1102.08	2	2	BJ_SH_SY5Y_2	20151022_QE5_UPLC10_DBJ_SA_SH-SY5Y_REP2_46frac_32.raw
P14618	PKM	R.L(-15.01)APITSDPTEATAVGAVEASFK.C	15.66	3610000									1	F72:24833	401	27.07	720.702	3	-6.9	BJ_SH_SY5Y_2	20151022_QE5_UPLC10_DBJ_SA_SH-SY5Y_REP2_46frac_32.raw
P60709	ACTB	K.DLYANTVLSGGTTMYPGIADR.M	57.27	35000000000									172	F47:15936	292	26.62	1108.04	2	3.5	BJ_SH_SY5Y_2	20151022_QE5_UPLC10_DBJ_SA_SH-SY5Y_REP2_46frac_1.raw
P60709	ACTB	R.KDLYANTVLSGGTTMYPGIADR.M	56.8	104000000									8	F79:18629	291	21.96	1172.09	2	4.5	BJ_SH_SY5Y_2	20151022_QE5_UPLC10_DBJ_SA_SH-SY5Y_REP2_46frac_39.raw
P60709	ACTB	K.DLYAN(+.98)TVLSGGTTM(+15.99)YPGIADR.M	55.06	31800000	Oxidation	Methionine			12.28			Yes	9	F73:20041	292	22.42	1116.53	2	3.8	BJ_SH_SY5Y_2	20151022_QE5_UPLC10_DBJ_SA_SH-SY5Y_REP2_46frac_33.raw
P60709	ACTB	K.DLYANTVLSGGTTM(+15.99)YPGIADR.M	54.93	2810000000	Oxidation	Methionine			11.06			Yes	45	F47:13797	292	23.48	1116.04	2	0.6	BJ_SH_SY5Y_2	20151022_QE5_UPLC10_DBJ_SA_SH-SY5Y_REP2_46frac_1.raw
P60709	ACTB	K.DLYAN(+.98)TVLSGGTTMYPGIADR.M	53.94	717000000								Yes	32	F73:23017	292	25.38	1108.54	2	4.9	BJ_SH_SY5Y_2	20151022_QE5_UPLC10_DBJ_SA_SH-SY5Y_REP2_46frac_33.raw
P60709	ACTB	K.C(+57.02)DVDIRKDLYANTVLSGGTTMYPGIADR.M	53.66	2640000									1	F79:19525	285	22.82	1034.51	3	1.7	BJ_SH_SY5Y_2	20151022_QE5_UPLC10_DBJ_SA_SH-SY5Y_REP2_46frac_39.raw
P60709	ACTB	K.DLYANTVLSGGTTMYPGIADRMQK.E	52.71	579000									1	F82:18904	292	22.92	1301.64	2	2.1	BJ_SH_SY5Y_2	20151022_QE5_UPLC10_DBJ_SA_SH-SY5Y_REP2_46frac_41.raw
P60709	ACTB	R.K(+43.01)(+14.02)DLYANTVLSGGTTMYPGIADR.M	51.87	81600000									4	F78:17046	291	20.38	1200.6	2	5.2	BJ_SH_SY5Y_2	20151022_QE5_UPLC10_DBJ_SA_SH-SY5Y_REP2_46frac_38.raw
P60709	ACTB	K.DLYANTVLSGGTTMYPGIAD(-18.01)R.M	50.13	46000000									3	F84:21359	292	26.59	1099.04	2	3.4	BJ_SH_SY5Y_2	20151022_QE5_UPLC10_DBJ_SA_SH-SY5Y_REP2_46frac_43.raw
P60709	ACTB	R.KDLYANTVLSGGTTM(+15.99)YPGIADR.M	49.41	512000	Oxidation	Methionine			9.34			Yes	1	F75:16407	291	19.53	787.06	3	2.4	BJ_SH_SY5Y_2	20151022_QE5_UPLC10_DBJ_SA_SH-SY5Y_REP2_46frac_35.raw
P60709	ACTB	K.D(+27.99)LYANTVLSGGTTMYPGIADR.M	47.55	653000									1	F78:26721	292	30.15	1122.04	2	2	BJ_SH_SY5Y_2	20151022_QE5_UPLC10_DBJ_SA_SH-SY5Y_REP2_46frac_38.raw
P60709	ACTB	K.DLY(+15.99)ANTVLSGGTTM(+15.99)YPGIADR.M	45.5	7000000	Oxidation, Oxidation	Other	Methionine		11.1	14.02		Yes	3	F78:17836	292	21.12	1124.04	2	2.5	BJ_SH_SY5Y_2	20151022_QE5_UPLC10_DBJ_SA_SH-SY5Y_REP2_46frac_38.raw
P60709	ACTB	K.DLYAN(-17.03)TVLSGGTTMYPGIADR.M	43.7	581000									1	F78:23948	292	27.29	1099.53	2	2.8	BJ_SH_SY5Y_2	20151022_QE5_UPLC10_DBJ_SA_SH-SY5Y_REP2_46frac_38.raw
P60709	ACTB	K.DLYANTVLSGGTTM(+15.99)Y(+15.99)PGIADR.M	42.42	8210000	Oxidation, Oxidation	Methionine	Other		22.85	11.06		Yes	2	F78:18362	292	21.63	1124.04	2	3.8	BJ_SH_SY5Y_2	20151022_QE5_UPLC10_DBJ_SA_SH-SY5Y_REP2_46frac_38.raw
P60709	ACTB	K.DLYANTVLSGGTT(-18.01)MYPGIADR.M	42.17	628000								Yes	1	F81:22997	292	26.92	1099.04	2	3.9	BJ_SH_SY5Y_2	20151022_QE5_UPLC10_DBJ_SA_SH-SY5Y_REP2_46frac_40.raw
P60709	ACTB	K.DLY(-18.01)ANTVLSGGTTMYPGIADR.M	41.97	3390000									1	F78:22118	292	25.33	1099.04	2	1.8	BJ_SH_SY5Y_2	20151022_QE5_UPLC10_DBJ_SA_SH-SY5Y_REP2_46frac_38.raw
P60709	ACTB	K.DLYAN(+.98)TVLSGGTTMYPGIADRMQK.E	41.76	361000									1	F82:18884	292	22.88	1302.14	2	9	BJ_SH_SY5Y_2	20151022_QE5_UPLC10_DBJ_SA_SH-SY5Y_REP2_46frac_41.raw
P60709	ACTB	K.D(-18.01)LYANTVLSGGTTMYPGIADR.M	41.65	8750000									2	F78:22107	292	25.32	1099.04	2	3	BJ_SH_SY5Y_2	20151022_QE5_UPLC10_DBJ_SA_SH-SY5Y_REP2_46frac_38.raw
P60709	ACTB	R.KDLYAN(+.98)TVLSGGTTMYPGIADR.M	39.94	468000									1	F73:19342	291	21.72	782.058	3	4.6	BJ_SH_SY5Y_2	20151022_QE5_UPLC10_DBJ_SA_SH-SY5Y_REP2_46frac_33.raw
P60709	ACTB	R.KDLY(+162.05)ANTVLSGGTTMYPGIADR.M	39.39	3750000									2	F78:16994	291	20.34	1253.12	2	3.3	BJ_SH_SY5Y_2	20151022_QE5_UPLC10_DBJ_SA_SH-SY5Y_REP2_46frac_38.raw
P60709	ACTB	K.DLYANTVLSGGTTMY(+44.99)PGIADR.M	39.33	20400000								Yes	2	F78:26135	292	29.61	1130.53	2	0.5	BJ_SH_SY5Y_2	20151022_QE5_UPLC10_DBJ_SA_SH-SY5Y_REP2_46frac_38.raw
P60709	ACTB	K.EITALAPSTMK.I	37.47	33900000000									46	F87:7775	316	13	581.314	2	2.4	BJ_SH_SY5Y_2	20151022_QE5_UPLC10_DBJ_SA_SH-SY5Y_REP2_46frac_46.raw
P60709	ACTB	K.DLYANTVLSGGTTMY(+15.99)PGIADR.M	36.74	1020000	Oxidation	Other			0			Yes	1	F77:21441	292	25.08	744.354	3	-8	BJ_SH_SY5Y_2	20151022_QE5_UPLC10_DBJ_SA_SH-SY5Y_REP2_46frac_37.raw
P60709	ACTB	R.MQKEITALAPSTMK.I	36.46	8500000									2	F72:8778	313	11.1	774.912	2	2.7	BJ_SH_SY5Y_2	20151022_QE5_UPLC10_DBJ_SA_SH-SY5Y_REP2_46frac_32.raw
P60709	ACTB	R.K(+43.01)DLYAN(+.98)TVLSGGTTMYPGIADR.M	35.95	124000								Yes	2	F78:21079	291	24.28	1194.09	2	9.1	BJ_SH_SY5Y_2	20151022_QE5_UPLC10_DBJ_SA_SH-SY5Y_REP2_46frac_38.raw
P60709	ACTB	K.E(+43.01)ITALAPSTMK.I	34.74	7320000								Yes	1	F67:19648	316	22.2	602.816	2	1	BJ_SH_SY5Y_2	20151022_QE5_UPLC10_DBJ_SA_SH-SY5Y_REP2_46frac_28.raw
P60709	ACTB	R.MQK(+43.01)EITALAPSTMK.I	34.64	4700000								Yes	1	F72:14333	313	16.48	796.414	2	2.1	BJ_SH_SY5Y_2	20151022_QE5_UPLC10_DBJ_SA_SH-SY5Y_REP2_46frac_32.raw
P60709	ACTB	K.C(+57.02)DVDIRK(+210.20)DLYANTVLSGGTTMYPGIADR.M	34.2	5210000								Yes	1	F79:24288	285	27.67	1104.57	3	-3.5	BJ_SH_SY5Y_2	20151022_QE5_UPLC10_DBJ_SA_SH-SY5Y_REP2_46frac_39.raw
P60709	ACTB	K.EITALAPSTMK(+42.01)IK.I	33.79	1630000									1	F75:16053	316	19.18	722.909	2	1.3	BJ_SH_SY5Y_2	20151022_QE5_UPLC10_DBJ_SA_SH-SY5Y_REP2_46frac_35.raw
P60709	ACTB	K.EITALAPSTM(+15.99)K.I	33.43	375000000	Oxidation	Methionine			7.65			Yes	8	F66:7668	316	9.8	589.31	2	-0.4	BJ_SH_SY5Y_2	20151022_QE5_UPLC10_DBJ_SA_SH-SY5Y_REP2_46frac_27.raw
P60709	ACTB	K.EITALAPSTMK(+15.99).I	32.96	1370000	Oxidation	Other			0				1	F47:5242	316	11.35	589.314	2	6.7	BJ_SH_SY5Y_2	20151022_QE5_UPLC10_DBJ_SA_SH-SY5Y_REP2_46frac_1.raw
P60709	ACTB	K.DLYAN(+15.99)TVLSGGTTMYPGIADR.M	31.58	240000	Oxidation	Other			0				1	F77:21352	292	24.99	1116.03	2	-2.9	BJ_SH_SY5Y_2	20151022_QE5_UPLC10_DBJ_SA_SH-SY5Y_REP2_46frac_37.raw
P60709	ACTB	K.D(+17.03)LYANTVLSGGTTMYPGIADR.M	30.93	231000000									11	F79:22355	292	25.51	744.702	3	-1.8	BJ_SH_SY5Y_2	20151022_QE5_UPLC10_DBJ_SA_SH-SY5Y_REP2_46frac_39.raw
P60709	ACTB	K.E(+42.01)ITALAPSTMK.I	30.92	327000									1	F66:16782	316	18.8	602.319	2	1.9	BJ_SH_SY5Y_2	20151022_QE5_UPLC10_DBJ_SA_SH-SY5Y_REP2_46frac_27.raw
P60709	ACTB	K.E(+27.99)ITALAPSTMK.I	30.87	93800000									2	F66:19287	316	21.19	595.311	2	0.8	BJ_SH_SY5Y_2	20151022_QE5_UPLC10_DBJ_SA_SH-SY5Y_REP2_46frac_27.raw
P60709	ACTB	K.E(+27.99)ITALAPSTM(+15.99)K.I	30.8	3610000	Oxidation	Methionine			1000			Yes	1	F66:14894	316	17	603.308	2	1	BJ_SH_SY5Y_2	20151022_QE5_UPLC10_DBJ_SA_SH-SY5Y_REP2_46frac_27.raw
P60709	ACTB	R.M(+43.01)QK(+14.02)EITALAPSTMK.I	30.47	58800000									2	F72:8810	313	11.13	803.42	2	-0.3	BJ_SH_SY5Y_2	20151022_QE5_UPLC10_DBJ_SA_SH-SY5Y_REP2_46frac_32.raw
P60709	ACTB	K.DLYANTVLSGGT(-18.01)TMYPGIADR.M	30.17	0									1	F78:22602	292	25.87	733.03	3	7.3	BJ_SH_SY5Y_2	20151022_QE5_UPLC10_DBJ_SA_SH-SY5Y_REP2_46frac_38.raw
P60709	ACTB	K.DLYAN(+15.00)TVLSGGTTMYPGIADR.M	30.09	411000									2	F76:21920	292	24.62	1115.54	2	0	BJ_SH_SY5Y_2	20151022_QE5_UPLC10_DBJ_SA_SH-SY5Y_REP2_46frac_36.raw
P60709	ACTB	R.K(+42.01)(+14.02)DLYANTVLSGGTTMYPGIADR.M	29.69	0								Yes	1	F78:22880	291	26.2	1200.1	2	-3.3	BJ_SH_SY5Y_2	20151022_QE5_UPLC10_DBJ_SA_SH-SY5Y_REP2_46frac_38.raw
P60709	ACTB	K.EITALAPSTM(+31.99)K.I	29.02	0	Dioxidation	Methionine			1000			Yes	1	F67:7727	316	10.09	597.309	2	2.4	BJ_SH_SY5Y_2	20151022_QE5_UPLC10_DBJ_SA_SH-SY5Y_REP2_46frac_28.raw
P60709	ACTB	K.EITALAPSTMK(+43.01)IK.I	28.44	1340000								Yes	1	F74:15337	316	17.61	482.608	3	3.8	BJ_SH_SY5Y_2	20151022_QE5_UPLC10_DBJ_SA_SH-SY5Y_REP2_46frac_34.raw
P60709	ACTB	K.EITALAPSTMK(+27.99).I	28.41	74800000								Yes	2	F66:17148	316	19.15	595.311	2	0.8	BJ_SH_SY5Y_2	20151022_QE5_UPLC10_DBJ_SA_SH-SY5Y_REP2_46frac_27.raw
P60709	ACTB	K.E(-18.01)ITALAPSTMK.I	26.3	3840000									1	F66:18246	316	20.17	572.308	2	1.5	BJ_SH_SY5Y_2	20151022_QE5_UPLC10_DBJ_SA_SH-SY5Y_REP2_46frac_27.raw
P60709	ACTB	K.DLYANTVLS(+44.01)GGTTMYPGIADR.M	24.77	22400000									2	F78:26402	292	29.86	753.7	3	3.5	BJ_SH_SY5Y_2	20151022_QE5_UPLC10_DBJ_SA_SH-SY5Y_REP2_46frac_38.raw
P60709	ACTB	K.DLYAN(+.98)TVLSGGTTMYPGIAD(-18.01)R.M	23.9	0									1	F84:21923	292	27.17	1099.54	2	9.2	BJ_SH_SY5Y_2	20151022_QE5_UPLC10_DBJ_SA_SH-SY5Y_REP2_46frac_43.raw
P60709	ACTB	R.K(+43.01)(+15.99)DLYANTVLSGGTTMYPGIADR.M	23.42	0	Oxidation	Other			0				1	F81:24612	291	28.49	1201.58	2	-2.1	BJ_SH_SY5Y_2	20151022_QE5_UPLC10_DBJ_SA_SH-SY5Y_REP2_46frac_40.raw
P60709	ACTB	K.D(+21.98)LYANTVLSGGTTMYPGIADR.M	22.89	33400000									1	F78:22448	292	25.65	746.356	3	0.8	BJ_SH_SY5Y_2	20151022_QE5_UPLC10_DBJ_SA_SH-SY5Y_REP2_46frac_38.raw
P60709	ACTB	K.CDVDIRK(+42.01)DLYANTVLSGGTTMYPGIADR.M	22.64	1280000									1	F82:22648	285	27.07	1029.5	3	-4.5	BJ_SH_SY5Y_2	20151022_QE5_UPLC10_DBJ_SA_SH-SY5Y_REP2_46frac_41.raw
P60709	ACTB	K.DLYANTVLS(-20.03)GGTTMYPGIADR.M	21.36	0									1	F78:22826	292	26.14	1098.02	2	-1.2	BJ_SH_SY5Y_2	20151022_QE5_UPLC10_DBJ_SA_SH-SY5Y_REP2_46frac_38.raw
P60709	ACTB	K.C(+57.02)DVDIRKDLYAN(-17.03)TVLSGGTTMYPGIADR.M	20.75	506000									1	F79:23873	285	27.24	1028.83	3	-0.7	BJ_SH_SY5Y_2	20151022_QE5_UPLC10_DBJ_SA_SH-SY5Y_REP2_46frac_39.raw
P60709	ACTB	K.EITALAP(+15.99)STMK.I	20.67	4990000	Oxidation	Proline			7.77				3	F66:30176	316	32.62	589.312	2	2.4	BJ_SH_SY5Y_2	20151022_QE5_UPLC10_DBJ_SA_SH-SY5Y_REP2_46frac_27.raw
P60709	ACTB	R.MQK(+40.03)EITALAPSTMK.I	19.58	7360000									1	F66:9680	313	11.76	794.919	2	-8.4	BJ_SH_SY5Y_2	20151022_QE5_UPLC10_DBJ_SA_SH-SY5Y_REP2_46frac_27.raw
P60709	ACTB	K.EITALAPSTMK(+14.02)IK(+43.01).I	19.5	38500000									1	F74:10776	316	13.17	730.414	2	1.8	BJ_SH_SY5Y_2	20151022_QE5_UPLC10_DBJ_SA_SH-SY5Y_REP2_46frac_34.raw
P60709	ACTB	K.EITALAPSTMK(+43.01)IK(+14.02).I	18.14	62900000									2	F75:10542	316	13.07	730.416	2	3.5	BJ_SH_SY5Y_2	20151022_QE5_UPLC10_DBJ_SA_SH-SY5Y_REP2_46frac_35.raw
P60709	ACTB	K.DLYANTVLSGGTTM(+15.99)YPGIAD(+21.98)R.M	17.26	359000	Oxidation	Methionine			1000				1	F47:13847	292	23.53	751.688	3	1.2	BJ_SH_SY5Y_2	20151022_QE5_UPLC10_DBJ_SA_SH-SY5Y_REP2_46frac_1.raw
P60709	ACTB	K.D(+55.92)LYANTVLSGGTTMYPGIADR.M	15.4	335000									1	F78:24642	292	28.09	568.506	4	4.9	BJ_SH_SY5Y_2	20151022_QE5_UPLC10_DBJ_SA_SH-SY5Y_REP2_46frac_38.raw
P63151	PPP2R2A	K.IWDLNMENRPVETYQVHEYLR.S	52.22	621000000									5	F83:15998	310	20.18	902.442	3	-1.1	BJ_SH_SY5Y_2	20151022_QE5_UPLC10_DBJ_SA_SH-SY5Y_REP2_46frac_42.raw
P63151	PPP2R2A	K.IWDLNM(+15.99)ENRPVETYQVHEYLR.S	51.53	68500000	Oxidation	Methionine			30.46			Yes	4	F83:14122	310	18.5	907.776	3	1.6	BJ_SH_SY5Y_2	20151022_QE5_UPLC10_DBJ_SA_SH-SY5Y_REP2_46frac_42.raw
P63151	PPP2R2A	K.IWDLN(+.98)MENRPVETYQVHEYLR.S	33.04	974000								Yes	1	F78:19016	310	22.23	677.332	4	2.5	BJ_SH_SY5Y_2	20151022_QE5_UPLC10_DBJ_SA_SH-SY5Y_REP2_46frac_38.raw
Q9Y4R8	TELO2	K.AVLIC(+57.02)LAQLGEPELR.D	41.38	33300000								Yes	2	F85:23244	363	29.15	841.471	2	2.7	BJ_SH_SY5Y_2	20151022_QE5_UPLC10_DBJ_SA_SH-SY5Y_REP2_46frac_44.raw
Q9Y4R8	TELO2	R.IHPEGPPLK.F	31.66	19000000									1	F60:3249	417	5.22	494.285	2	1.1	BJ_SH_SY5Y_2	20151022_QE5_UPLC10_DBJ_SA_SH-SY5Y_REP2_46frac_21.raw
P31749	AKT1	K.TFC(+57.02)GTPEYLAPEVLEDNDYGR.A	54.19	216000000									8	F60:23738	308	25.98	816.034	3	0	BJ_SH_SY5Y_2	20151022_QE5_UPLC10_DBJ_SA_SH-SY5Y_REP2_46frac_21.raw
P31749	AKT1	K.T(+79.97)FC(+57.02)GTPEYLAPEVLEDNDYGR.A	52.59	400000									1	F55:27009	308	28.83	1263.53	2	0.9	BJ_SH_SY5Y_2	20151022_QE5_UPLC10_DBJ_SA_SH-SY5Y_REP2_46frac_17.raw
P31749	AKT1	K.TFC(+57.02)GTPEYLAPEVLEDN(+.98)DYGR.A	48.9	4850000								Yes	4	F56:24262	308	26.6	1224.03	2	-3.9	BJ_SH_SY5Y_2	20151022_QE5_UPLC10_DBJ_SA_SH-SY5Y_REP2_46frac_18.raw
P31749	AKT1	K.KLSPPFKPQVTSETDTR.Y	40.09	11800000									2	F71:7053	420	9.2	644.35	3	6.4	BJ_SH_SY5Y_2	20151022_QE5_UPLC10_DBJ_SA_SH-SY5Y_REP2_46frac_31.raw
P31749	AKT1	K.LSPPFKPQVTSETDTR.Y	40	94300000									4	F71:9887	421	12.1	601.649	3	1.6	BJ_SH_SY5Y_2	20151022_QE5_UPLC10_DBJ_SA_SH-SY5Y_REP2_46frac_31.raw
P31749	AKT1	K.TFC(+57.02)GTPEYLAPE(+17.03)VLEDNDYGR.A	29.78	5910000									2	F60:23668	308	25.91	821.711	3	2.1	BJ_SH_SY5Y_2	20151022_QE5_UPLC10_DBJ_SA_SH-SY5Y_REP2_46frac_21.raw
Q9UGV2	NDRG3	K.MADC(+57.02)GGLPQVVQPGK.L	41.17	49300000								Yes	1	F67:12382	287	14.82	778.882	2	0.5	BJ_SH_SY5Y_2	20151022_QE5_UPLC10_DBJ_SA_SH-SY5Y_REP2_46frac_28.raw
O00418	EEF2K	K.HMPDPWAEFHLEDIATER.A	49.2	6210000									3	F73:23226	94	25.6	549.259	4	5.2	BJ_SH_SY5Y_2	20151022_QE5_UPLC10_DBJ_SA_SH-SY5Y_REP2_46frac_33.raw
O00763	ACACB	K.RIPVQAVWAGWGHASENPK.L	52.34	16900000									2	F86:11207	341	16.41	1052.05	2	4	BJ_SH_SY5Y_2	20151022_QE5_UPLC10_DBJ_SA_SH-SY5Y_REP2_46frac_45.raw
Q08499	PDE4D	K.LMHSSSLTNSSIPR.F	44.12	25700000									2	F75:6082	370	8.85	765.391	2	1.1	BJ_SH_SY5Y_2	20151022_QE5_UPLC10_DBJ_SA_SH-SY5Y_REP2_46frac_35.raw
Q08499	PDE4D	K.LM(+15.99)HSSSLTNSSIPR.F	31.61	803000	Oxidation	Methionine			7.65				1	F75:4410	370	7.19	515.93	3	4.2	BJ_SH_SY5Y_2	20151022_QE5_UPLC10_DBJ_SA_SH-SY5Y_REP2_46frac_35.raw
O43597	SPRY2	R.AQSGNGSQPLLQTPR.D	43.28	1940000									1	F62:6435	5	7.9	777.405	2	0.1	BJ_SH_SY5Y_2	20151022_QE5_UPLC10_DBJ_SA_SH-SY5Y_REP2_46frac_23.raw
O43597	SPRY2	R.LLGSS(+79.97)FSSGPVADGIIR.V	36.98	358000									1	F76:25284	135	28.01	878.444	2	7.2	BJ_SH_SY5Y_2	20151022_QE5_UPLC10_DBJ_SA_SH-SY5Y_REP2_46frac_36.raw
O43597	SPRY2	R.AQSGN(+.98)GSQPLLQTPR.D	33.97	2290000								Yes	1	F60:8744	5	10.6	777.9	2	4	BJ_SH_SY5Y_2	20151022_QE5_UPLC10_DBJ_SA_SH-SY5Y_REP2_46frac_21.raw
P10827	THRA	R.SLQQRPEPTPEEWDLIHIATEAHR.S	41.75	6320000									1	F72:19270	153	21.5	571.492	5	2	BJ_SH_SY5Y_2	20151022_QE5_UPLC10_DBJ_SA_SH-SY5Y_REP2_46frac_32.raw
P21333	FLNA	K.FNEEHIPDSPFVVPVASPSGDAR.R	60.71	3020000000									7	F117:22470	2311	24.82	1234.1	2	5.4	BJ_A549_2	20151023_QE4_UPLC5_DBJ_SA_A549_REP1_46frac_31.raw
P21333	FLNA	K.FNEEHIPDSPFVVPVASPSGDARR.L	58.46	213000000									3	F119:18372	2311	21.06	656.581	4	5.4	BJ_A549_2	20151023_QE4_UPLC5_DBJ_SA_A549_REP1_46frac_33.raw
P21333	FLNA	K.FN(-17.03)EEHIPDSPFVVPVASPSGDAR.R	49.12	14200000									3	F114:25929	2311	29.02	1225.59	2	5.5	BJ_A549_2	20151023_QE4_UPLC5_DBJ_SA_A549_REP1_46frac_29.raw
P21333	FLNA	K.FNEEHIPDSPFVVPVAS(+79.97)PSGDAR.R	46.63	18300000									2	F109:25630	2311	27.5	1274.09	2	3.5	BJ_A549_2	20151023_QE4_UPLC5_DBJ_SA_A549_REP1_46frac_24.raw
P21333	FLNA	K.FN(+.98)EEHIPDSPFVVPVASPSGDAR.R	43.15	3060000									2	F112:22614	2311	25.56	1234.59	2	3.7	BJ_A549_2	20151023_QE4_UPLC5_DBJ_SA_A549_REP1_46frac_27.raw
P21333	FLNA	K.FNEEHIPDSPFVVPVASPS(-18.01)GDAR.R	37.09	6620000									1	F117:22586	2311	24.92	817.072	3	9.5	BJ_A549_2	20151023_QE4_UPLC5_DBJ_SA_A549_REP1_46frac_31.raw
P21333	FLNA	K.F(+27.99)N(+.98)EEHIPDSPFVVPVASPSGDAR.R	27.94	281000									1	F117:22695	2311	25.02	832.735	3	9.5	BJ_A549_2	20151023_QE4_UPLC5_DBJ_SA_A549_REP1_46frac_31.raw
P14618	PKM	R.RLAPITSDPTEATAVGAVEASFK.C	64.44	2180000000									54	F126:19444	400	24.41	1166.12	2	5.4	BJ_A549_2	20151023_QE4_UPLC5_DBJ_SA_A549_REP1_46frac_40.raw
P14618	PKM	R.LAPITSDPTEATAVGAVEASFK.C	63.97	16900000000									114	F129:21747	401	27.89	1088.07	2	3	BJ_A549_2	20151023_QE4_UPLC5_DBJ_SA_A549_REP1_46frac_43.raw
P14618	PKM	R.L(+27.99)APITSDPTEATAVGAVEASFK.C	50.02	20100000									5	F118:29507	401	31.79	1102.06	2	3.8	BJ_A549_2	20151023_QE4_UPLC5_DBJ_SA_A549_REP1_46frac_32.raw
P14618	PKM	R.R(+27.99)LAPITSDPTEATAVGAVEASFK.C	45.12	1370000									1	F119:27046	400	29.48	1180.12	2	4.9	BJ_A549_2	20151023_QE4_UPLC5_DBJ_SA_A549_REP1_46frac_33.raw
P14618	PKM	R.EAEAAIY(+67.92)HLQLFEELRRLAPITSDPTEATAVGAVEASFK.C	44.6	0									1	F118:26652	384	29.05	1078.79	4	4.2	BJ_A549_2	20151023_QE4_UPLC5_DBJ_SA_A549_REP1_46frac_32.raw
P14618	PKM	R.LAPITSDPTE(+17.03)ATAVGAVEASFK.C	34.31	141000									1	F121:25092	401	28.35	731.392	3	7.2	BJ_A549_2	20151023_QE4_UPLC5_DBJ_SA_A549_REP1_46frac_36.raw
P14618	PKM	R.LAPITSDPTEATAVGAVEASFK(+156.12).C	32.95	100000000									2	F120:22038	401	25.31	1166.12	2	0.3	BJ_A549_2	20151023_QE4_UPLC5_DBJ_SA_A549_REP1_46frac_35.raw
P14618	PKM	R.L(-15.01)APITSDPTEATAVGAVEASFK.C	25.82	12100000									1	F118:25821	401	28.2	1080.56	2	-1.4	BJ_A549_2	20151023_QE4_UPLC5_DBJ_SA_A549_REP1_46frac_32.raw
P14618	PKM	R.LAPITSDPTE(+21.98)ATAVGAVEASFK.C	21.13	235000									1	F120:24953	401	28.35	733.037	3	-2.2	BJ_A549_2	20151023_QE4_UPLC5_DBJ_SA_A549_REP1_46frac_35.raw
P14618	PKM	R.RLAPITSDPTEATAVGAVEASFKC(+57.02)C(+57.02)S(+380.15)GAIIVLTK.S	18.43	3630000									1	F119:23696	400	26.12	979.254	4	3.4	BJ_A549_2	20151023_QE4_UPLC5_DBJ_SA_A549_REP1_46frac_33.raw
P60709	ACTB	R.KDLYANTVLSGGTTMYPGIADR.M	64.74	51900000									6	F123:17451	291	21.69	1172.1	2	8.1	BJ_A549_2	20151023_QE4_UPLC5_DBJ_SA_A549_REP1_46frac_38.raw
P60709	ACTB	K.DLYANTVLSGGTTMYPGIADR.M	62.73	22700000000									158	F132:19882	292	26.37	1108.04	2	2.1	BJ_A549_2	20151023_QE4_UPLC5_DBJ_SA_A549_REP1_46frac_46.raw
P60709	ACTB	K.DLYAN(+.98)TVLSGGTTMYPGIADR.M	57.49	802000000								Yes	27	F138:25311	292	29.43	1108.53	2	3.7	BJ_A549_2	20151102_QE4_UPLC5_DBJ_SA_A549_REP1_46frac_34_2.raw
P60709	ACTB	K.DLYANTVLSGGTTM(+15.99)YPGIADR.M	56.26	3690000000	Oxidation	Methionine			11.06			Yes	56	F138:21430	292	25.64	1116.04	2	3.5	BJ_A549_2	20151102_QE4_UPLC5_DBJ_SA_A549_REP1_46frac_34_2.raw
P60709	ACTB	K.DLYANTVLSGGTTMYPGIADRMQK.E	54.66	5080000									2	F127:19065	292	24.31	1301.64	2	5.2	BJ_A549_2	20151023_QE4_UPLC5_DBJ_SA_A549_REP1_46frac_41.raw
P60709	ACTB	K.D(+27.99)LYANTVLSGGTTMYPGIADR.M	54	6740000									2	F123:26558	292	30.48	1122.04	2	6.6	BJ_A549_2	20151023_QE4_UPLC5_DBJ_SA_A549_REP1_46frac_38.raw
P60709	ACTB	K.DLYANTVLSGGTTMYPGIAD(-18.01)R.M	52.27	13400000									2	F129:21449	292	27.57	1099.04	2	9.5	BJ_A549_2	20151023_QE4_UPLC5_DBJ_SA_A549_REP1_46frac_43.raw
P60709	ACTB	K.DLYAN(+.98)TVLSGGTTM(+15.99)YPGIADR.M	52.07	75800000	Oxidation	Methionine			12.28			Yes	11	F118:21265	292	23.71	1116.53	2	4.7	BJ_A549_2	20151023_QE4_UPLC5_DBJ_SA_A549_REP1_46frac_32.raw
P60709	ACTB	K.D(-18.01)LYANTVLSGGTTMYPGIADR.M	51.93	8480000									1	F123:22498	292	26.5	1099.04	2	4.3	BJ_A549_2	20151023_QE4_UPLC5_DBJ_SA_A549_REP1_46frac_38.raw
P60709	ACTB	K.DLY(+15.99)ANTVLSGGTTMYPGIADR.M	50.93	67400000	Oxidation	Other			54.01				2	F123:20977	292	25.04	1116.04	2	5.1	BJ_A549_2	20151023_QE4_UPLC5_DBJ_SA_A549_REP1_46frac_38.raw
P60709	ACTB	K.DLY(+15.99)ANTVLSGGTTM(+15.99)YPGIADR.M	48.21	16100000	Oxidation, Oxidation	Other	Methionine		5.99	8.69		Yes	3	F123:18069	292	22.25	1124.04	2	4.7	BJ_A549_2	20151023_QE4_UPLC5_DBJ_SA_A549_REP1_46frac_38.raw
P60709	ACTB	R.K(+43.01)(+14.02)DLYANTVLSGGTTMYPGIADR.M	46.53	26400000									1	F123:17362	291	21.61	800.738	3	6	BJ_A549_2	20151023_QE4_UPLC5_DBJ_SA_A549_REP1_46frac_38.raw
P60709	ACTB	K.DLYAN(-17.03)TVLSGGTTMYPGIADR.M	46.35	2400000									2	F123:24272	292	28.31	1099.53	2	2.8	BJ_A549_2	20151023_QE4_UPLC5_DBJ_SA_A549_REP1_46frac_38.raw
P60709	ACTB	R.KDLY(+162.05)ANTVLSGGTTMYPGIADR.M	44.75	21900000									3	F123:17243	291	21.5	1253.12	2	5	BJ_A549_2	20151023_QE4_UPLC5_DBJ_SA_A549_REP1_46frac_38.raw
P60709	ACTB	R.KDLY(+162.05)ANTVLSGGTTM(+15.99)YPGIADR.M	44.28	939000	Oxidation	Methionine			1000			Yes	1	F123:14785	291	19.28	841.081	3	6.8	BJ_A549_2	20151023_QE4_UPLC5_DBJ_SA_A549_REP1_46frac_38.raw
P60709	ACTB	R.KDLYANTVLSGGTTM(+15.99)YPGIADR.M	43.41	2380000	Oxidation	Methionine			14.02			Yes	1	F124:16471	291	20.22	787.065	3	8.5	BJ_A549_2	20151023_QE4_UPLC5_DBJ_SA_A549_REP1_46frac_39.raw
P60709	ACTB	K.DLYANTVLSGGTTM(+15.99)YPGIAD(-18.01)R.M	43.08	787000	Oxidation	Methionine			1000				1	F123:20602	292	24.67	1107.04	2	7.4	BJ_A549_2	20151023_QE4_UPLC5_DBJ_SA_A549_REP1_46frac_38.raw
P60709	ACTB	K.EITALAPSTMK.I	39.7	35400000000									37	F114:10677	316	13.41	581.315	2	3.7	BJ_A549_2	20151023_QE4_UPLC5_DBJ_SA_A549_REP1_46frac_29.raw
P60709	ACTB	K.DLY(+31.99)ANTVLSGGTTMYPGIADR.M	39.29	0	Dioxidation	Other			67.73				1	F123:22794	292	26.76	1124.03	2	-0.3	BJ_A549_2	20151023_QE4_UPLC5_DBJ_SA_A549_REP1_46frac_38.raw
P60709	ACTB	K.C(+57.02)DVDIRK(+210.20)DLYANTVLSGGTTMYPGIADR.M	38.56	9050000								Yes	1	F124:24425	285	28.21	1104.57	3	-1.1	BJ_A549_2	20151023_QE4_UPLC5_DBJ_SA_A549_REP1_46frac_39.raw
P60709	ACTB	K.D(+55.92)LYANTVLSGGTTMYPGIADR.M	38.48	0									1	F123:23265	292	27.28	1136	2	4.9	BJ_A549_2	20151023_QE4_UPLC5_DBJ_SA_A549_REP1_46frac_38.raw
P60709	ACTB	K.DLYANTVLSGGTT(-18.01)MYPGIADR.M	37.17	98800								Yes	1	F126:23108	292	28.13	1099.03	2	-0.4	BJ_A549_2	20151023_QE4_UPLC5_DBJ_SA_A549_REP1_46frac_40.raw
P60709	ACTB	R.MQK(+43.01)EITALAPSTMK.I	36.7	5620000								Yes	1	F118:14856	313	17.57	796.416	2	3.7	BJ_A549_2	20151023_QE4_UPLC5_DBJ_SA_A549_REP1_46frac_32.raw
P60709	ACTB	K.DLYAN(+30.01)TVLSGGTTMYPGIADR.M	36.36	0									1	F123:23218	292	27.24	1123.04	2	-5.9	BJ_A549_2	20151023_QE4_UPLC5_DBJ_SA_A549_REP1_46frac_38.raw
P60709	ACTB	K.E(-18.01)ITALAPSTMK.I	36.18	407000000									5	F112:18296	316	21.12	572.311	2	5.4	BJ_A549_2	20151023_QE4_UPLC5_DBJ_SA_A549_REP1_46frac_27.raw
P60709	ACTB	K.EITALAPSTM(+15.99)K.I	34.25	3900000000	Oxidation	Methionine			6.13			Yes	14	F125:8982	316	10.67	589.312	2	2.8	BJ_A549_2	20151023_QE4_UPLC5_DBJ_SA_A549_REP1_46frac_4.raw
P60709	ACTB	R.MQKEITALAPSTMK.I	34.17	6970000									3	F118:9036	313	11.99	516.945	3	4.7	BJ_A549_2	20151023_QE4_UPLC5_DBJ_SA_A549_REP1_46frac_32.raw
P60709	ACTB	K.EITALAPS(-18.01)TMK.I	33.84	4490000									1	F114:11988	316	14.68	572.31	2	4.6	BJ_A549_2	20151023_QE4_UPLC5_DBJ_SA_A549_REP1_46frac_29.raw
P60709	ACTB	K.EITALAPSTM(+31.99)K.I	33.57	20800000	Dioxidation	Methionine			1000				2	F104:8101	316	12.74	597.31	2	3.9	BJ_A549_2	20151023_QE4_UPLC5_DBJ_SA_A549_REP1_46frac_2.raw
P60709	ACTB	K.E(+43.01)ITALAPSTMK.I	33.46	5010000								Yes	2	F113:20052	316	22.56	602.817	2	2.1	BJ_A549_2	20151023_QE4_UPLC5_DBJ_SA_A549_REP1_46frac_28.raw
P60709	ACTB	K.DLYANTVLSGGTTMY(+15.99)PGIADR.M	33.42	1950000	Oxidation	Other			0				2	F138:25060	292	29.18	1116.04	2	2.3	BJ_A549_2	20151102_QE4_UPLC5_DBJ_SA_A549_REP1_46frac_34_2.raw
P60709	ACTB	K.EIT(-18.01)ALAPSTMK.I	32.34	2170000								Yes	2	F112:9618	316	11.97	572.309	2	2.5	BJ_A549_2	20151023_QE4_UPLC5_DBJ_SA_A549_REP1_46frac_27.raw
P60709	ACTB	K.E(-18.01)ITALAPSTM(+15.99)K.I	32.29	6890000	Oxidation	Methionine			1000			Yes	2	F108:15224	316	17.66	580.307	2	4.1	BJ_A549_2	20151023_QE4_UPLC5_DBJ_SA_A549_REP1_46frac_23.raw
P60709	ACTB	K.DLYANTVLSGGTTM(+15.99)Y(+15.99)PGIADR.M	31.86	3700000	Oxidation, Oxidation	Methionine	Other		26.31	14.02		Yes	1	F123:18621	292	22.77	1124.04	2	5.3	BJ_A549_2	20151023_QE4_UPLC5_DBJ_SA_A549_REP1_46frac_38.raw
P60709	ACTB	K.E(+27.99)ITALAPSTMK.I	31.84	191000000									3	F112:18756	316	21.56	595.313	2	4.8	BJ_A549_2	20151023_QE4_UPLC5_DBJ_SA_A549_REP1_46frac_27.raw
P60709	ACTB	K.C(+57.02)DVDIRKDLYANT(+93.98)VLSGGTTMYPGIADR.M	31.39	0									1	F123:23470	285	27.48	1065.84	3	2.3	BJ_A549_2	20151023_QE4_UPLC5_DBJ_SA_A549_REP1_46frac_38.raw
P60709	ACTB	K.C(+57.02)DVDIRK(+397.24)DLYANTVLSGGTTMYPGIADR.M	31.32	67700									1	F126:21899	285	26.82	1166.92	3	1.9	BJ_A549_2	20151023_QE4_UPLC5_DBJ_SA_A549_REP1_46frac_40.raw
P60709	ACTB	K.EITALAPSTMKIK(+27.99).I	31.2	1240000									1	F138:16027	316	20.35	715.902	2	3.3	BJ_A549_2	20151102_QE4_UPLC5_DBJ_SA_A549_REP1_46frac_34_2.raw
P60709	ACTB	K.DLYANTVLSGGTTM(+31.99)YPGIADR.M	31.17	3940000	Dioxidation	Methionine			9.34				1	F123:18791	292	22.92	1124.04	2	9.7	BJ_A549_2	20151023_QE4_UPLC5_DBJ_SA_A549_REP1_46frac_38.raw
P60709	ACTB	K.D(+17.03)LYANTVLSGGTTMYPGIADR.M	30.19	210000000									10	F124:22828	292	26.43	744.705	3	1.9	BJ_A549_2	20151023_QE4_UPLC5_DBJ_SA_A549_REP1_46frac_39.raw
P60709	ACTB	K.C(+57.02)DVDIRK(+14.02)DLYANT(+79.97)VLSGGTTMYPGIADR.M	29.97	0									1	F123:22972	285	26.98	1065.83	3	-5.9	BJ_A549_2	20151023_QE4_UPLC5_DBJ_SA_A549_REP1_46frac_38.raw
P60709	ACTB	R.M(+43.01)QK(+14.02)EITALAPSTMK.I	29.81	40100000									3	F119:8146	313	11.09	803.424	2	3.9	BJ_A549_2	20151023_QE4_UPLC5_DBJ_SA_A549_REP1_46frac_33.raw
P60709	ACTB	K.EITALAPSTMK(+43.01)IK.I	28.9	5800000									1	F138:15541	316	19.84	723.404	2	-2	BJ_A549_2	20151102_QE4_UPLC5_DBJ_SA_A549_REP1_46frac_34_2.raw
P60709	ACTB	K.DLYANTVLSGGTTM(+15.99)YPGIADRMQK.E	27.99	221000	Oxidation	Methionine			14.02				1	F127:16570	292	22.03	873.429	3	5.7	BJ_A549_2	20151023_QE4_UPLC5_DBJ_SA_A549_REP1_46frac_41.raw
P60709	ACTB	K.DLYAN(+29.02)TVLSGGTTMYPGIADR.M	27.94	0									1	F123:24252	292	28.29	1122.55	2	-0.5	BJ_A549_2	20151023_QE4_UPLC5_DBJ_SA_A549_REP1_46frac_38.raw
P60709	ACTB	R.KDLYAN(+162.05)TVLSGGTTMYPGIADR.M	27.29	278000									1	F122:17446	291	20.76	835.747	3	3.6	BJ_A549_2	20151023_QE4_UPLC5_DBJ_SA_A549_REP1_46frac_37.raw
P60709	ACTB	K.DLYANTVLSGGTTMYP(-27.99)GIADR.M	26.5	1710000									1	F123:22381	292	26.39	1094.05	2	3.6	BJ_A549_2	20151023_QE4_UPLC5_DBJ_SA_A549_REP1_46frac_38.raw
P60709	ACTB	K.D(+163.05)LYANTVLSGGTTMYPGIADR.M	23.68	212000									1	F123:27408	292	31.25	1189.56	2	-2.1	BJ_A549_2	20151023_QE4_UPLC5_DBJ_SA_A549_REP1_46frac_38.raw
P60709	ACTB	R.K(+15.99)DLYAN(+15.99)TVLSGGTTMYPGIADR.M	22.92	0	Oxidation, Oxidation	Other	Other		0	0			1	F128:21501	291	27.09	1188.08	2	-3.7	BJ_A549_2	20151023_QE4_UPLC5_DBJ_SA_A549_REP1_46frac_42.raw
P60709	ACTB	K.EITALAPS(+162.05)TM(+15.99)KIK.I	22.87	0	Oxidation	Methionine			1000				1	F119:15453	316	18.36	790.929	2	3.5	BJ_A549_2	20151023_QE4_UPLC5_DBJ_SA_A549_REP1_46frac_33.raw
P60709	ACTB	K.EITALAPSTM(+15.99)KIK.I	21.79	266000	Oxidation	Methionine			8.14				1	F123:6878	316	11.22	473.604	3	3	BJ_A549_2	20151023_QE4_UPLC5_DBJ_SA_A549_REP1_46frac_38.raw
P60709	ACTB	K.DLYAN(+15.99)TVLSGGTT(-18.01)MYPGIADR.M	20.81	800000	Oxidation	Other			0				1	F124:21528	292	25.09	1107.04	2	4.6	BJ_A549_2	20151023_QE4_UPLC5_DBJ_SA_A549_REP1_46frac_39.raw
P60709	ACTB	K.EITALAP(+15.99)STMK.I	19.69	22200000	Oxidation	Proline			12.33				2	F104:7612	316	11.79	589.314	2	5.8	BJ_A549_2	20151023_QE4_UPLC5_DBJ_SA_A549_REP1_46frac_2.raw
P60709	ACTB	K.EITALAPSTM(-48.00)K.I	19.37	7500000								Yes	2	F112:6980	316	9.13	557.314	2	5.6	BJ_A549_2	20151023_QE4_UPLC5_DBJ_SA_A549_REP1_46frac_27.raw
P60709	ACTB	K.C(+57.02)DVDIRKD(+37.95)LYANTVLSGGTTMYPGIADR.M	19.19	123000									1	F122:22951	285	26.17	1047.15	3	-7	BJ_A549_2	20151023_QE4_UPLC5_DBJ_SA_A549_REP1_46frac_37.raw
P60709	ACTB	K.EITALAPSTMK(+15.99).I	19.14	1260000	Oxidation	Other			0				1	F127:5266	316	10.29	589.313	2	5.2	BJ_A549_2	20151023_QE4_UPLC5_DBJ_SA_A549_REP1_46frac_41.raw
P60709	ACTB	K.DLYAN(+45.99)TVLSGGTTMYPGIADR.M	18.65	0									1	F123:25033	292	29.1	1131.04	2	9.5	BJ_A549_2	20151023_QE4_UPLC5_DBJ_SA_A549_REP1_46frac_38.raw
P60709	ACTB	K.DLYANTVLS(-18.01)GGTTM(+15.99)YPGIADR.M	18.15	8890000	Oxidation	Methionine			1000				1	F123:21309	292	25.35	1107.04	2	9.5	BJ_A549_2	20151023_QE4_UPLC5_DBJ_SA_A549_REP1_46frac_38.raw
P60709	ACTB	K.EITALAPSTMK(+298.19).I	17.12	19300000								Yes	1	F138:11364	316	15.76	730.414	2	6.5	BJ_A549_2	20151102_QE4_UPLC5_DBJ_SA_A549_REP1_46frac_34_2.raw
P60709	ACTB	K.EITALAPS(+14.02)TMK.I	16.06	0									1	F112:9923	316	12.24	588.318	2	-4.3	BJ_A549_2	20151023_QE4_UPLC5_DBJ_SA_A549_REP1_46frac_27.raw
P60709	ACTB	K.DLYANTVLSGGTTMY(+15.01)PGIADR.M	15.9	1590000								Yes	1	F123:17301	292	21.56	744.038	3	8.6	BJ_A549_2	20151023_QE4_UPLC5_DBJ_SA_A549_REP1_46frac_38.raw
P60709	ACTB	K.EITALAP(+31.99)STMK.I	15.24	3490000									1	F115:7632	316	12.61	597.313	2	8.2	BJ_A549_2	20151023_QE4_UPLC5_DBJ_SA_A549_REP1_46frac_3.raw
P60709	ACTB	R.KD(+15.99)LY(+31.99)AN(+15.99)TVLSGGTTMYPGIADR.M	15.08	3480000	Oxidation, Dioxidation, Oxidation	Other	Other	Other	10.11	15.66	3.97		1	F124:22950	291	26.58	1204.07	2	-4.2	BJ_A549_2	20151023_QE4_UPLC5_DBJ_SA_A549_REP1_46frac_39.raw
Q08499	PDE4D	R.IAELSGNRPLTVIMHTIFQER.D	59.19	18800000									2	F132:23606	411	29.66	809.109	3	4.4	BJ_A549_2	20151023_QE4_UPLC5_DBJ_SA_A549_REP1_46frac_46.raw
Q08499	PDE4D	K.LMHSSSLTNSSIPR.F	48.52	125000000									3	F120:6052	370	9.25	765.394	2	3.9	BJ_A549_2	20151023_QE4_UPLC5_DBJ_SA_A549_REP1_46frac_35.raw
Q08499	PDE4D	K.LM(+15.99)HSSSLTNSSIPR.F	34.61	16900000	Oxidation	Methionine			27.96				2	F120:4330	370	7.38	773.392	2	4.8	BJ_A549_2	20151023_QE4_UPLC5_DBJ_SA_A549_REP1_46frac_35.raw
Q9UGV2	NDRG3	K.MADC(+57.02)GGLPQVVQPGK.L	48.56	96200000									1	F113:12011	287	14.21	778.886	2	5.4	BJ_A549_2	20151023_QE4_UPLC5_DBJ_SA_A549_REP1_46frac_28.raw
Q9UGV2	NDRG3	K.M(+15.99)ADC(+57.02)GGLPQVVQPGK.L	39.5	309000	Oxidation	Methionine			8.22			Yes	1	F109:10452	287	12.62	786.883	2	5	BJ_A549_2	20151023_QE4_UPLC5_DBJ_SA_A549_REP1_46frac_24.raw
Q9Y4R8	TELO2	K.AVLIC(+57.02)LAQLGEPELR.D	42.22	1670000									1	F130:23530	363	29.4	561.318	3	4.8	BJ_A549_2	20151023_QE4_UPLC5_DBJ_SA_A549_REP1_46frac_44.raw
Q9Y4R8	TELO2	R.IHPEGPPLK.F	33.42	10500000									2	F106:2984	417	5.13	494.286	2	3.5	BJ_A549_2	20151023_QE4_UPLC5_DBJ_SA_A549_REP1_46frac_21.raw
O00763	ACACB	K.RIPVQAVWAGWGHASENPK.L	71.69	21500000									3	F131:11426	341	17.84	701.703	3	2.7	BJ_A549_2	20151023_QE4_UPLC5_DBJ_SA_A549_REP1_46frac_45.raw
O00763	ACACB	R.IGFPLM(+15.99)IK(+15.99)ASEGGGGK.G	15.17	1260000	Oxidation, Oxidation	Methionine	Other		32.28	25.7			1	F126:15406	447	20.66	797.416	2	-3.8	BJ_A549_2	20151023_QE4_UPLC5_DBJ_SA_A549_REP1_46frac_40.raw
P63151	PPP2R2A	K.IWDLNMENRPVETYQVHEYLR.S	48.47	86900000									4	F128:16762	310	22.41	902.446	3	3.6	BJ_A549_2	20151023_QE4_UPLC5_DBJ_SA_A549_REP1_46frac_42.raw
P63151	PPP2R2A	K.IWDLNMENR(+15.99)PVETYQVHEYLR.S	38.47	3650000	Oxidation	Other			0				2	F124:15973	310	19.67	681.085	4	3.4	BJ_A549_2	20151023_QE4_UPLC5_DBJ_SA_A549_REP1_46frac_39.raw
P63151	PPP2R2A	K.IW(+31.99)DLN(+15.99)MENRPVETYQVHEYLR.S	38.34	5820000	Dioxidation, Oxidation	Other	Other		33.81	0			2	F128:13384	310	19.05	689.083	4	4.9	BJ_A549_2	20151023_QE4_UPLC5_DBJ_SA_A549_REP1_46frac_42.raw
P63151	PPP2R2A	K.IWDLNMEN(+15.99)RPVETYQVHEYLR.S	31.8	8270000	Oxidation	Other			0				1	F128:14521	310	20.25	907.778	3	3.3	BJ_A549_2	20151023_QE4_UPLC5_DBJ_SA_A549_REP1_46frac_42.raw
P63151	PPP2R2A	K.IWDLN(+.98)MENRPVETYQVHEYLR.S	28.66	180000								Yes	1	F123:19585	310	23.67	902.775	3	4.5	BJ_A549_2	20151023_QE4_UPLC5_DBJ_SA_A549_REP1_46frac_38.raw
P63151	PPP2R2A	K.IWDLNME(+17.03)NRPVETYQVHEYLR.S	23.6	2230000									1	F124:15983	310	19.68	681.337	4	-5.3	BJ_A549_2	20151023_QE4_UPLC5_DBJ_SA_A549_REP1_46frac_39.raw
P63151	PPP2R2A	K.IW(+15.99)DLNMENRPVETYQVHEYLR.S	22.06	240000	Oxidation	Other			0				1	F128:15133	310	20.85	681.082	4	-1.1	BJ_A549_2	20151023_QE4_UPLC5_DBJ_SA_A549_REP1_46frac_42.raw
P31749	AKT1	K.TFC(+57.02)GTPEYLAPEVLEDNDYGR.A	54.94	98100000									5	F106:24629	308	27.25	1223.55	2	3.6	BJ_A549_2	20151023_QE4_UPLC5_DBJ_SA_A549_REP1_46frac_21.raw
P31749	AKT1	K.TFC(+57.02)GTPEYLAPEVLEDN(+.98)DYGR.A	49.53	13000000								Yes	4	F102:25565	308	28.03	816.365	3	3.4	BJ_A549_2	20151023_QE4_UPLC5_DBJ_SA_A549_REP1_46frac_18.raw
P31749	AKT1	K.TFC(+57.02)GTPEYLAPE(+17.03)VLEDNDYGR.A	39.32	7930000									2	F106:24486	308	27.1	821.713	3	4.4	BJ_A549_2	20151023_QE4_UPLC5_DBJ_SA_A549_REP1_46frac_21.raw
P31749	AKT1	K.LSPPFKPQVTSETDTR.Y	28.11	5260000									2	F118:9668	421	12.56	901.971	2	4.1	BJ_A549_2	20151023_QE4_UPLC5_DBJ_SA_A549_REP1_46frac_32.raw
O00418	EEF2K	K.HMPDPWAEFHLEDIATER.A	43.92	15700000									2	F119:24640	94	27.12	732.01	3	6	BJ_A549_2	20151023_QE4_UPLC5_DBJ_SA_A549_REP1_46frac_33.raw
O00418	EEF2K	K.HM(+15.99)PDPWAEFHLEDIATER.A	32.85	1050000	Oxidation	Methionine			0				1	F119:22003	94	24.44	737.338	3	1.8	BJ_A549_2	20151023_QE4_UPLC5_DBJ_SA_A549_REP1_46frac_33.raw
P04637	TP53	K.TC(+57.02)PVQLWVDSTPPPGTR.V	36.01	444000									1	F121:19302	140	22.57	955.977	2	1.8	BJ_A549_2	20151023_QE4_UPLC5_DBJ_SA_A549_REP1_46frac_36.raw
P21333	FLNA	K.FNEEHIPDSPFVVPVASPSGDAR.R	49.79	160000000									8	F118:21144	2311	23.07	823.069	3	1.8	BJ_HEK293_2	20151022_QE5_UPLC10_DBJ_SA_293_REP2_46frac_32.raw
P21333	FLNA	K.FNEEHIPDSPFVVPVASPSGDARR.L	43.78	62600000									1	F120:18107	2311	19.79	656.58	4	2.5	BJ_HEK293_2	20151022_QE5_UPLC10_DBJ_SA_293_REP2_46frac_34.raw
P21333	FLNA	K.FN(+.98)EEHIPDSPFVVPVASPSGDAR.R	42.72	4480000									1	F113:23298	2311	26.08	823.398	3	2.5	BJ_HEK293_2	20151022_QE5_UPLC10_DBJ_SA_293_REP2_46frac_28.raw
P21333	FLNA	K.FN(+.98)EEHIPDSPFVVPVASPSGDARR.L	30.77	0									1	F120:17981	2311	19.68	1312.65	2	7.3	BJ_HEK293_2	20151022_QE5_UPLC10_DBJ_SA_293_REP2_46frac_34.raw
P14618	PKM	R.RLAPITSDPTEATAVGAVEASFK.C	55.62	1570000000									41	F119:21065	400	23.67	1166.12	2	3.2	BJ_HEK293_2	20151022_QE5_UPLC10_DBJ_SA_293_REP2_46frac_33.raw
P14618	PKM	R.LAPITSDPTEATAVGAVEASFK.C	54.99	11900000000									94	F119:24722	401	27.48	1088.07	2	2.5	BJ_HEK293_2	20151022_QE5_UPLC10_DBJ_SA_293_REP2_46frac_33.raw
P14618	PKM	R.R(+27.99)LAPITSDPTEATAVGAVEASFK.C	35.55	291000									1	F119:26097	400	28.85	787.079	3	3.5	BJ_HEK293_2	20151022_QE5_UPLC10_DBJ_SA_293_REP2_46frac_33.raw
P14618	PKM	R.R(+.98)LAPITSDPTEATAVGAVEASFK.C	35.3	0									1	F119:22790	400	25.37	1166.62	2	8.8	BJ_HEK293_2	20151022_QE5_UPLC10_DBJ_SA_293_REP2_46frac_33.raw
P14618	PKM	R.LAPITSDPTE(+53.92)ATAVGAVEASFK.C	28.26	6360000									1	F119:24407	401	27.17	743.687	3	3.9	BJ_HEK293_2	20151022_QE5_UPLC10_DBJ_SA_293_REP2_46frac_33.raw
P14618	PKM	R.LAPITSDPTE(+17.03)ATAVGAVEASFK.C	27.09	0									1	F119:24436	401	27.2	731.381	3	-6.9	BJ_HEK293_2	20151022_QE5_UPLC10_DBJ_SA_293_REP2_46frac_33.raw
P14618	PKM	R.LAPITSD(+53.92)PTEATAVGAVEASFK.C	26.82	1130000									1	F118:25518	401	27.71	743.683	3	-1.3	BJ_HEK293_2	20151022_QE5_UPLC10_DBJ_SA_293_REP2_46frac_32.raw
P14618	PKM	R.LAPITSD(+21.98)PTEATAVGAVEASFK.C	25.88	2290000									1	F119:24639	401	27.41	1099.06	2	2.8	BJ_HEK293_2	20151022_QE5_UPLC10_DBJ_SA_293_REP2_46frac_33.raw
P14618	PKM	R.LAPITSDPTE(+21.98)ATAVGAVEASFK.C	24.72	10300000									1	F119:24405	401	27.17	733.035	3	-4.8	BJ_HEK293_2	20151022_QE5_UPLC10_DBJ_SA_293_REP2_46frac_33.raw
P14618	PKM	R.LAPITSD(+28.03)PTEATAVGAVEASFK.C	21.22	1160000									1	F118:26132	401	28.32	735.048	3	-9.6	BJ_HEK293_2	20151022_QE5_UPLC10_DBJ_SA_293_REP2_46frac_32.raw
P60709	ACTB	K.DLYANTVLSGGTTMYPGIADR.M	54.42	18800000000									126	F127:26366	292	29.38	1108.04	2	3.9	BJ_HEK293_2	20151022_QE5_UPLC10_DBJ_SA_293_REP2_46frac_40.raw
P60709	ACTB	K.DLYAN(+.98)TVLSGGTTMYPGIADR.M	50.71	450000000								Yes	15	F125:21974	292	25.02	1108.53	2	2.1	BJ_HEK293_2	20151022_QE5_UPLC10_DBJ_SA_293_REP2_46frac_39.raw
P60709	ACTB	K.DLYANTVLSGGTTM(+15.99)YPGIADR.M	50.7	3820000000	Oxidation	Methionine			12.28			Yes	68	F125:19995	292	23	1116.04	2	3	BJ_HEK293_2	20151022_QE5_UPLC10_DBJ_SA_293_REP2_46frac_39.raw
P60709	ACTB	K.DLYANTVLSGGTTMYPGIAD(-18.01)R.M	50.63	81300000									6	F130:22320	292	26.49	1099.03	2	0.8	BJ_HEK293_2	20151022_QE5_UPLC10_DBJ_SA_293_REP2_46frac_43.raw
P60709	ACTB	K.DLYAN(+.98)TVLSGGTTM(+15.99)YPGIADR.M	49.09	54400000	Oxidation	Methionine			12.28			Yes	11	F114:20532	292	22.89	1116.53	2	2.6	BJ_HEK293_2	20151022_QE5_UPLC10_DBJ_SA_293_REP2_46frac_29.raw
P60709	ACTB	K.D(+27.99)LYANTVLSGGTTMYPGIADR.M	40.01	746000									1	F125:26997	292	30.22	748.361	3	1.8	BJ_HEK293_2	20151022_QE5_UPLC10_DBJ_SA_293_REP2_46frac_39.raw
[truncated: 260 more rows]
